# Supplementary material for: DNA Methylation Is Correlated with Gene Expression during Diapause Termination of Early Embryonic Development in the Silkworm (Bombyx mori)
Source: Int J Mol Sci. 2020 Jan 20;21(2):671. doi: 10.3390/ijms21020671 (PMC7013401; doi:10.3390/ijms21020671)
Supplement: Supplementary file 1 [file ijms-21-00671-s001.zip]

Archive with 6 entries (5 files):
- Supplementary-IJMS/
- Supplementary-IJMS/Supplementary Table S1.docx
- Supplementary-IJMS/Supplementary Table S2 HCl_treated-vs-Non_treated-diff-pval-0.05-FC-2.gene.xlsx
- Supplementary-IJMS/Supplementary Table S3 Methylation.summary.xlsx
- Supplementary-IJMS/Supplementary Table S4 HCl_treatedVSNon_treated.CpG.DMP.anno.xlsx
- Supplementary-IJMS/Supplementary Table S5 CpG.DMR-mRNA.xlsx
