# Supplementary material for: DNA Methylation Is Correlated with Gene Expression during Diapause Termination of Early Embryonic Development in the Silkworm (Bombyx mori)
Source: Int J Mol Sci. 2020 Jan 20;21(2):671. doi: 10.3390/ijms21020671 (PMC7013401; doi:10.3390/ijms21020671)
Supplement: Supplementary file 1 [file ijms-21-00671-s001.zip › Supplementary-IJMS/Supplementary Table S2 HCl_treated-vs-Non_treated-diff-pval-0.05-FC-2.gene.xlsx]

## Sheet: Supplementary Table S1 HCl_trea
GeneID	synonym	baseMean	baseMean_control_Non_treated	baseMean_case_HCl_treated	foldChange	pval	up_down	expression_Sample_Non_treated1	expression_Sample_Non_treated2	expression_Sample_Non_treated3	expression_Sample_HCl_treated1	expression_Sample_HCl_treated2	expression_Sample_HCl_treated3	GO_id	description	GO_term	pathway	pathway_description
GeneID:101741440	AGPAT1	234.038	332.848	135.229	0.406278	2.29452e-20	Down	13.4461	11.5985	11.1809	5.50567	6.65538	5.57567	GO:0005789,GO:0016021,GO:0003841,GO:0016024,GO:0046474,GO:0006654,GO:0001819	endoplasmic reticulum membrane|integral component of membrane|1-acylglycerol-3-phosphate O-acyltransferase activity|CDP-diacylglycerol biosynthetic process|glycerophospholipid biosynthetic process|phosphatidic acid biosynthetic process|positive regulation of cytokine production	ko00564|ko04072|ko04975|ko00561	path:bmor00561,path:bmor00564	Glycerolipid metabolism|Glycerophospholipid metabolism
GeneID:101741213	AGPAT1; Synonyms=G15	207.628	28.0351	387.22	13.812	2.36868e-94	Up	1.71929	1.23443	1.39344	23.7292	22.7682	25.0344	GO:0005783,GO:0005789,GO:0016021,GO:0016020,GO:0003841,GO:0016024,GO:0006654,GO:0006644,GO:0031325,GO:0001819,GO:0001961,GO:0019432	endoplasmic reticulum|endoplasmic reticulum membrane|integral component of membrane|membrane|1-acylglycerol-3-phosphate O-acyltransferase activity|CDP-diacylglycerol biosynthetic process|phosphatidic acid biosynthetic process|phospholipid metabolic process|positive regulation of cellular metabolic process|positive regulation of cytokine production|positive regulation of cytokine-mediated signalin…	ko00564|ko04072|ko04975|ko00561	path:bmor00561,path:bmor00564	Glycerolipid metabolism|Glycerophospholipid metabolism
GeneID:692924	ARGK	399.336	634.802	163.869	0.258142	7.1984e-60	Down	9.83369	7.95298	8.39633	2.94785	2.32965	2.20353	GO:0004054,GO:0005524	arginine kinase activity|ATP binding	ko00330	path:bmor00330	Arginine and proline metabolism
GeneID:100124421	Ago2; Synonyms=Eif2c2	121.269	38.9939	203.544	5.21989	4.41735e-29	Up	0.518816	0.357345	0.432225	2.20965	3.02269	2.9156	GO:0000932,GO:0030529,GO:0035068,GO:0005739,GO:0005845,GO:0005634,GO:0005844,GO:0016442,GO:0070578,GO:0016443,GO:0070551,GO:0046872,GO:0000340,GO:0035197,GO:0030154,GO:0031047,GO:0035278,GO:0035279,GO:0045947,GO:1900153,GO:0060213,GO:0031054,GO:0006355,GO:0006351	cytoplasmic mRNA processing body|intracellular ribonucleoprotein complex|micro-ribonucleoprotein complex|mitochondrion|mRNA cap binding complex|nucleus|polysome|RISC complex|RISC-loading complex|bidentate ribonuclease III activity|endoribonuclease activity, cleaving siRNA-paired mRNA|metal ion binding|RNA 7-methylguanosine cap binding|siRNA binding|cell differentiation|gene silencing by RNA|miRNA…	--
GeneID:100125337	AGO3; CG40300	267.677	155.765	379.589	2.43693	9.07569e-21	Up	2.34573	1.94513	1.88158	5.17721	6.24535	5.63456	GO:0005737,GO:0005829,GO:0005739,GO:0043186,GO:0034584,GO:0003723,GO:0007275,GO:0010529,GO:0060213,GO:0035194	cytoplasm|cytosol|mitochondrion|P granule|piRNA binding|RNA binding|multicellular organism development|negative regulation of transposition|positive regulation of nuclear-transcribed mRNA poly(A) tail shortening|posttranscriptional gene silencing by RNA	ko04320	path:bmor04320	Dorso-ventral axis formation
GeneID:692603		8.28315	0.712769	15.8535	22.2422	1.51107e-05	Up	0.110101	0	0	0.27907	0.444809	0.385639	GO:0016021,GO:0005886,GO:0004968	integral component of membrane|plasma membrane|gonadotropin-releasing hormone receptor activity	ko04080|ko04912	path:bmor04080	Neuroactive ligand-receptor interaction
GeneID:692587	AR {ECO:0000303|PubMed:11590150}	4.55109	8.4779	0.624278	0.0736359	0.00387795	Down	0.210965	0.0789813	0.337719	0.0256693	0.0257475	0	GO:0016021,GO:0005886,GO:0004930,GO:0042562,GO:0042923	integral component of membrane|plasma membrane|G-protein coupled receptor activity|hormone binding|neuropeptide binding	ko04080
GeneID:100328579	Blos2 {ECO:0000312|FlyBase:FBgn0036118}; CG14145 {ECO:0000312|FlyBase:FBgn0036118}	286.943	177.245	396.642	2.23781	6.91388e-20	Up	3.78277	2.9713	4.90157	8.31727	8.90125	8.46539	GO:0031083,GO:0042803	BLOC-1 complex|protein homodimerization activity	--
GeneID:693031		51412.6	72963	29862.2	0.409279	0	Down	1200.95	1162.85	1161.35	516.383	511.157	509.306	GO:0005764,GO:0008234,GO:0030154,GO:0007275	lysosome|cysteine-type peptidase activity|cell differentiation|multicellular organism development	ko04612|ko04145|ko04210|ko04142	path:bmor04140,path:bmor04142,path:bmor04145	Autophagy - animal|Lysosome|Phagosome
GeneID:101741261	MFSD12; Synonyms=C19orf28	118.647	179.133	58.1612	0.324681	1.52897e-10	Down	6.76389	4.96148	5.14243	1.40516	3.38657	1.88438	GO:0016021,GO:0005765,GO:0006810	integral component of membrane|lysosomal membrane|transport
GeneID:100141425	ARNTL; Synonyms=BMAL1	16.3143	25.1644	7.46429	0.296621	0.00147463	Down	0.294057	0.189022	0.300075	0.0801434	0.105116	0.0793015	GO:0033391,GO:0005634,GO:0016605,GO:0005667,GO:0001047,GO:0003677,GO:0070888,GO:0043565,GO:0003700,GO:0000976,GO:0032922,GO:0045599,GO:2000323,GO:0032007,GO:0045892,GO:0090403,GO:0090263,GO:0042753,GO:2001016,GO:0045893,GO:0043161,GO:0051726,GO:2000772,GO:0042634,GO:0050796,GO:0050767,GO:0006355,GO:2000074,GO:0051775,GO:0007283,GO:0006351	chromatoid body|nucleus|PML body|transcription factor complex|core promoter binding|DNA binding|E-box binding|sequence-specific DNA binding|transcription factor activity, sequence-specific DNA binding|transcription regulatory region sequence-specific DNA binding|circadian regulation of gene expression|negative regulation of fat cell differentiation|negative regulation of glucocorticoid receptor s…
GeneID:100579139	ap; CG8376	653.208	384.057	922.359	2.40162	7.69186e-49	Up	5.04601	4.61666	4.77973	13.9335	12.5342	13.0391	GO:0005634,GO:0000977,GO:0008270,GO:0060033,GO:0007411,GO:0045165,GO:0007451,GO:0007450,GO:0048735,GO:0036011,GO:0007476,GO:0007526,GO:0035218,GO:0007479,GO:0007517,GO:0007399,GO:0045944,GO:0006351,GO:0007419,GO:0048190	nucleus|RNA polymerase II regulatory region sequence-specific DNA binding|zinc ion binding|anatomical structure regression|axon guidance|cell fate commitment|dorsal/ventral lineage restriction, imaginal disc|dorsal/ventral pattern formation, imaginal disc|haltere morphogenesis|imaginal disc-derived leg segmentation|imaginal disc-derived wing morphogenesis|larval somatic muscle development|leg dis…	--
GeneID:692609	Brf1	408.682	259.29	558.075	2.15232	4.38508e-25	Up	1.59635	1.92605	1.73531	4.47722	4.29295	4.04815	GO:0000126,GO:0008270,GO:0043488,GO:0006355,GO:0006384	transcription factor TFIIIB complex|zinc ion binding|regulation of mRNA stability|regulation of transcription, DNA-templated|transcription initiation from RNA polymerase III promoter	--
GeneID:100884167	Cdk12; CG7597	2898.76	1689.35	4108.17	2.43181	1.58504e-180	Up	11.7577	11.0623	10.9741	30.273	29.9614	30.2103	GO:0008024,GO:0000228,GO:0019908,GO:0005700,GO:0005703,GO:0005524,GO:0030332,GO:0004693,GO:0008353,GO:0008134,GO:0044212,GO:0022008,GO:0006909,GO:0070816,GO:0070374,GO:0040018,GO:0090277,GO:0046579,GO:0045944,GO:0006468,GO:0006368	cyclin/CDK positive transcription elongation factor complex|nuclear chromosome|nuclear cyclin-dependent protein kinase holoenzyme complex|polytene chromosome|polytene chromosome puff|ATP binding|cyclin binding|cyclin-dependent protein serine/threonine kinase activity|RNA polymerase II carboxy-terminal domain kinase activity|transcription factor binding|transcription regulatory region DNA binding|…	--
GeneID:100302615		3.69364	6.76687	0.620409	0.0916832	0.0163479	Down	0.406868	0.431513	0.100299	0.104136	0.0498936	0.0527585
GeneID:100379512		1222.17	187.735	2256.61	12.0202	0	Up	5.14518	5.02996	7.16681	100.267	92.9345	92.1556
GeneID:100379513		17.4906	26.5882	8.393	0.315666	0.00168191	Down	0.792971	0.423031	0.680225	0.192685	0.285864	0.220092
GeneID:100379495		2.11777	4.23554	0	0	0.0215157	Down	0.435881	0	0.635675	0	0	0
GeneID:100379466		7.83437	13.5031	2.16566	0.160382	0.00389258	Down	0.871392	0.488889	0.349945	0	0.0992087	0.258697
GeneID:100379331		5.39678	9.23677	1.55679	0.168543	0.015545	Down	0.243812	0.0992915	0.0991108	0	0.0574797	0
GeneID:100379415		37.1694	51.0441	23.2947	0.456363	0.00127266	Down	0.852796	0.82473	0.943559	0.307953	0.256728	0.585425
GeneID:100379401	Ccp84Ab; AGAP001666	33.9295	47.963	19.8959	0.414817	0.000610805	Down	0.933591	1.19148	0.779754	0.432186	0.557258	0.458078	GO:0042302	structural constituent of cuticle
GeneID:100379395		41.2221	55.9894	26.4547	0.472495	0.00587245	Down	1.54705	2.58186	2.39008	1.46707	1.008	0.792164	GO:0042302	structural constituent of cuticle
GeneID:100379394		21.0247	31.1554	10.8941	0.349669	0.00146799	Down	0.44097	0.287019	0.543442	0.604063	0.149555	0.261641	GO:0042302	structural constituent of cuticle
GeneID:100379392		3.33066	6.04476	0.616561	0.101999	0.0288932	Down	0.542908	0.222463	0.170421	0	0	0.108812	GO:0042302	structural constituent of cuticle
GeneID:100379383		566.731	1061.05	72.4117	0.0682453	5.61338e-161	Down	74.9309	80.7116	83.4991	4.39502	5.84056	7.16783	GO:0042302	structural constituent of cuticle
GeneID:100379381		13.4118	3.19369	23.6299	7.39893	1.85019e-05	Up	0	0.242979	0	0.474439	0.651926	0.699216	GO:0042302	structural constituent of cuticle
GeneID:692620	EbpIII {ECO:0000312|FlyBase:FBgn0011695}; Synonyms=PebIII {ECO:0000312|FlyBase:FBgn0011695}; CG11390 {ECO:0000312|FlyBase:FBgn0011695}	17.9612	25.9727	9.94975	0.383085	0.0319015	Down	5.32396	4.55533	0.912988	1.23063	1.88015	0.616476	GO:0005576,GO:0007552,GO:0045297,GO:0009615	extracellular region|metamorphosis|post-mating behavior|response to virus
GeneID:101741325	Cyp4v2; Synonyms=Cyp4v3	5.70326	9.53759	1.86894	0.195955	0.0197201	Down	0.0926116	0.0949567	0.274175	0	0	0.0178617	GO:0005789,GO:0016021,GO:0020037,GO:0005506,GO:0004497,GO:0016705,GO:0010430	endoplasmic reticulum membrane|integral component of membrane|heme binding|iron ion binding|monooxygenase activity|oxidoreductase activity, acting on paired donors, with incorporation or reduction of molecular oxygen|fatty acid omega-oxidation
GeneID:692648		26631.2	45438.4	7823.87	0.172186	0	Down	573.672	591.593	589.602	106.574	110.64	106.27
GeneID:692624	APOD; QccE-15083	176.463	273	79.9261	0.292769	7.42264e-27	Down	0.873371	0.781102	0.890946	0.242883	0.390722	0.243251	GO:0022626,GO:0030425,GO:0005783,GO:0005615,GO:0043025,GO:0048471,GO:0015485,GO:0005215,GO:0007568,GO:0007420,GO:0006006,GO:0006629,GO:1900016,GO:0051895,GO:0060588,GO:0071638,GO:0010642,GO:0042308,GO:0048662,GO:2000098,GO:2000405,GO:0014012,GO:0048678,GO:0042493,GO:0000302,GO:0042246	cytosolic ribosome|dendrite|endoplasmic reticulum|extracellular space|neuronal cell body|perinuclear region of cytoplasm|cholesterol binding|transporter activity|aging|brain development|glucose metabolic process|lipid metabolic process|negative regulation of cytokine production involved in inflammatory response|negative regulation of focal adhesion assembly|negative regulation of lipoprotein lipi…	--
GeneID:100216493	CycE; CG3938	969.067	500.965	1437.17	2.8688	1.35321e-97	Up	4.79382	4.34442	4.0525	14.3815	13.7469	13.2126	GO:0005634,GO:0016538,GO:0007155,GO:0035736,GO:0006974,GO:0007307,GO:0000082,GO:0007259,GO:0000278,GO:1904667,GO:0007400,GO:0048665,GO:0007422,GO:0007277,GO:0043065,GO:1900087,GO:0042127,GO:0008360,GO:0006275,GO:0007096,GO:0044719,GO:0001932,GO:0045035,GO:0035019,GO:0007419	nucleus|cyclin-dependent protein serine/threonine kinase regulator activity|cell adhesion|cell proliferation involved in compound eye morphogenesis|cellular response to DNA damage stimulus|eggshell chorion gene amplification|G1/S transition of mitotic cell cycle|JAK-STAT cascade|mitotic cell cycle|negative regulation of ubiquitin protein ligase activity|neuroblast fate determination|neuron fate s…	ko04391|ko04114|ko04110|ko04115|ko04151	path:bmor04391	Hippo signaling pathway - fly
GeneID:100127120	sad; Synonyms=Cyp315a1; CG14728	96.8672	133.504	60.2309	0.451156	1.74111e-05	Down	3.78418	4.65581	2.83667	1.55402	1.57975	2.35889	GO:0031966,GO:0005739,GO:0042768,GO:0020037,GO:0005506,GO:0016705,GO:0007417,GO:0007391,GO:0006697,GO:0008258,GO:0007494,GO:0008045	mitochondrial membrane|mitochondrion|ecdysteroid 2-hydroxylase activity|heme binding|iron ion binding|oxidoreductase activity, acting on paired donors, with incorporation or reduction of molecular oxygen|central nervous system development|dorsal closure|ecdysone biosynthetic process|head involution|midgut development|motor neuron axon guidance	ko00981	path:bmor00981	Insect hormone biosynthesis
GeneID:100158252	Cyp301a1; CG8587	34.5584	53.9028	15.2139	0.282248	1.21803e-06	Down	1.31464	1.33405	1.19359	0.478007	0.242789	0.536869	GO:0031966,GO:0020037,GO:0005506,GO:0004497,GO:0016705,GO:0007490	mitochondrial membrane|heme binding|iron ion binding|monooxygenase activity|oxidoreductase activity, acting on paired donors, with incorporation or reduction of molecular oxygen|tergite morphogenesis
GeneID:100141436	Cyp4d2; CG3466	55.996	35.842	76.15	2.1246	0.000145254	Up	1.03785	0.963417	0.899666	2.47196	2.84788	3.0151	GO:0005789,GO:0031090,GO:0020037,GO:0005506,GO:0004497,GO:0016705	endoplasmic reticulum membrane|organelle membrane|heme binding|iron ion binding|monooxygenase activity|oxidoreductase activity, acting on paired donors, with incorporation or reduction of molecular oxygen	--
GeneID:100126160	CYP9E2	31.8147	44.6429	18.9866	0.425299	0.00119204	Down	0.468231	0.641076	0.74918	0.340637	0.307286	0.158142	GO:0005789,GO:0031090,GO:0020037,GO:0005506,GO:0004497,GO:0016705	endoplasmic reticulum membrane|organelle membrane|heme binding|iron ion binding|monooxygenase activity|oxidoreductase activity, acting on paired donors, with incorporation or reduction of molecular oxygen	--
GeneID:692778		581.088	907.699	254.476	0.280353	1.31967e-75	Down	167.694	148.082	163.203	45.6884	52.1664	55.7089
GeneID:692568	D11DS; Synonyms=PGD11DS	28638.6	53414.3	3862.96	0.0723207	0	Down	1473.74	1447.74	1447.86	119.828	120.232	122.192	GO:0005789,GO:0016021,GO:0017105,GO:0046872,GO:0006633	endoplasmic reticulum membrane|integral component of membrane|acyl-CoA delta11-desaturase activity|metal ion binding|fatty acid biosynthetic process	ko04212|ko01040|ko01212|ko03320|ko04152	path:bmor01040	Biosynthesis of unsaturated fatty acids
GeneID:693117	Dmc1; Synonyms=Dmc1h, Lim15	22.9593	39.7067	6.21191	0.156445	5.35007e-08	Down	2.51294	1.74877	2.14587	0.362643	0.182792	0.41564	GO:0005694,GO:0000781,GO:0000794,GO:0005654,GO:0005634,GO:0005524,GO:0016887,GO:0008094,GO:0003690,GO:0000400,GO:0000150,GO:0003697,GO:0000730,GO:0007276,GO:0007141,GO:0006312,GO:0001556,GO:0001541,GO:0007131,GO:0010212,GO:0007286,GO:0007283,GO:0042148,GO:0007129	chromosome|chromosome, telomeric region|condensed nuclear chromosome|nucleoplasm|nucleus|ATP binding|ATPase activity|DNA-dependent ATPase activity|double-stranded DNA binding|four-way junction DNA binding|recombinase activity|single-stranded DNA binding|DNA recombinase assembly|gamete generation|male meiosis I|mitotic recombination|oocyte maturation|ovarian follicle development|reciprocal meiotic…	ko04113
GeneID:692415	dsx; CG11094	8.74834	0.714445	16.7822	23.4899	6.88593e-06	Up	0	0.0273589	0	0.19733	0.167183	0.196615	GO:0005634,GO:0000987,GO:0003677,GO:0046872,GO:0003729,GO:0042803,GO:0003700,GO:0001077,GO:0001078,GO:0016199,GO:0007417,GO:0007619,GO:0045497,GO:0046660,GO:0019101,GO:0035215,GO:0007483,GO:0035263,GO:0007486,GO:0007485,GO:0045496,GO:0008049,GO:0045433,GO:0046661,GO:0019102,GO:0000398,GO:0048086,GO:0000122,GO:0045892,GO:0045944,GO:0045893,GO:0045570,GO:0006357,GO:0006355,GO:0045498,GO:0007530,GO:…	nucleus|core promoter proximal region sequence-specific DNA binding|DNA binding|metal ion binding|mRNA binding|protein homodimerization activity|transcription factor activity, sequence-specific DNA binding|transcriptional activator activity, RNA polymerase II core promoter proximal region sequence-specific binding|transcriptional repressor activity, RNA polymerase II core promoter proximal region…
GeneID:692756	EcR; Synonyms=NR1H1	875.338	1229.76	520.915	0.42359	2.76113e-59	Down	9.32275	9.67372	10.6315	4.55174	4.78482	4.84318	GO:0005634,GO:0004884,GO:0043565,GO:0005496,GO:0008270,GO:0006351	nucleus|ecdysteroid hormone receptor activity|sequence-specific DNA binding|steroid binding|zinc ion binding|transcription, DNA-templated	ko04214	path:bmor04214	Apoptosis - fly
GeneID:100462670	sno1	37.3999	16.6771	58.1228	3.48518	7.60131e-07	Up	0.407594	0.346191	0.249289	1.25837	2.0512	1.58214	GO:0005576,GO:0050660,GO:0004499,GO:0050661,GO:0033784,GO:0009820,GO:0055114,GO:0051289	extracellular region|flavin adenine dinucleotide binding|N,N-dimethylaniline monooxygenase activity|NADP binding|senecionine N-oxygenase activity|alkaloid metabolic process|oxidation-reduction process|protein homotetramerization
GeneID:100462671	sno1	729.132	349.017	1109.25	3.1782	7.61078e-89	Up	5.34157	5.47945	5.20334	18.9905	20.233	18.2626	GO:0005576,GO:0050660,GO:0004499,GO:0050661,GO:0033784,GO:0009820,GO:0055114,GO:0051289	extracellular region|flavin adenine dinucleotide binding|N,N-dimethylaniline monooxygenase activity|NADP binding|senecionine N-oxygenase activity|alkaloid metabolic process|oxidation-reduction process|protein homotetramerization
GeneID:100192380	fln; Synonyms=FTN, mp27; CG7445	10.7512	5.33283	16.1696	3.03208	0.020585	Up	0.18616	0.178627	0.0891048	0.628543	0.391328	0.456321	GO:0031672,GO:0005863,GO:0008307,GO:0097493,GO:0007527,GO:0014703,GO:0045214,GO:0030241,GO:0071688	A band|striated muscle myosin thick filament|structural constituent of muscle|structural molecule activity conferring elasticity|adult somatic muscle development|oscillatory muscle contraction|sarcomere organization|skeletal muscle myosin thick filament assembly|striated muscle myosin thick filament assembly
GeneID:693070	FTZ-F1; Synonyms=NR5A3	192.512	122.932	262.091	2.13199	1.60564e-12	Up	1.25705	1.05281	1.35053	2.55701	3.389	2.77752	GO:0005634,GO:0043565,GO:0003707,GO:0003700,GO:0008270,GO:0006351	nucleus|sequence-specific DNA binding|steroid hormone receptor activity|transcription factor activity, sequence-specific DNA binding|zinc ion binding|transcription, DNA-templated	--
GeneID:692521	GST1	3590.79	5035.24	2146.34	0.426264	1.11707e-132	Down	150.481	138.088	141.569	67.3317	64.773	71.1962	GO:0004364	glutathione transferase activity	ko00982|ko00480|ko00980	path:bmor00480,path:bmor00980,path:bmor00982,path:bmor00983	Glutathione metabolism|Metabolism of xenobiotics by cytochrome P450|Drug metabolism - cytochrome P450|Drug metabolism - other enzymes
GeneID:100141444	GST1	4.40826	8.50436	0.31215	0.0367047	0.00139105	Down	0.272127	0.0903564	0.266805	0.0884607	0	0	GO:0004364	glutathione transferase activity	ko00982|ko00480|ko00980	path:bmor00480,path:bmor00980,path:bmor00982,path:bmor00983	Glutathione metabolism|Metabolism of xenobiotics by cytochrome P450|Drug metabolism - cytochrome P450|Drug metabolism - other enzymes
GeneID:100141442	GstD1; Synonyms=GST, Gst1	88.8563	122.09	55.6223	0.455583	5.24715e-07	Down	5.15088	5.15956	4.55301	3.18364	1.97306	3.01254	GO:0018833,GO:0004364	DDT-dehydrochlorinase activity|glutathione transferase activity	ko00982|ko00480|ko00980	path:bmor00480,path:bmor00980,path:bmor00982,path:bmor00983	Glutathione metabolism|Metabolism of xenobiotics by cytochrome P450|Drug metabolism - cytochrome P450|Drug metabolism - other enzymes
GeneID:100038345		281.577	92.6026	470.552	5.08142	1.23855e-64	Up	1.21669	1.12632	1.19894	6.42673	6.81591	7.1966	GO:0004563,GO:0006032,GO:0000272	beta-N-acetylhexosaminidase activity|chitin catabolic process|polysaccharide catabolic process	ko00520|ko00604|ko00511|ko00603|ko00531|ko04142	path:bmor00511,path:bmor00520,path:bmor00531,path:bmor00603,path:bmor00604,path:bmor04142	Other glycan degradation|Amino sugar and nucleotide sugar metabolism|Glycosaminoglycan degradation|Glycosphingolipid biosynthesis - globo and isoglobo series|Glycosphingolipid biosynthesis - ganglio series|Lysosome
GeneID:100037430	GPD2	756	1214.53	297.474	0.244931	8.79634e-132	Down	11.8751	10.7049	11.4028	2.96701	3.07481	3.1799	GO:0009331,GO:0005743,GO:0005509,GO:0004368,GO:0052591,GO:0043010,GO:0044255,GO:0006094,GO:0019563,GO:0006072,GO:0035264	glycerol-3-phosphate dehydrogenase complex|mitochondrial inner membrane|calcium ion binding|glycerol-3-phosphate dehydrogenase activity|sn-glycerol-3-phosphate:ubiquinone-8 oxidoreductase activity|camera-type eye development|cellular lipid metabolic process|gluconeogenesis|glycerol catabolic process|glycerol-3-phosphate metabolic process|multicellular organism growth	ko00564	path:bmor00564	Glycerophospholipid metabolism
GeneID:692565	Hr4; Synonyms=NR6A2; CG43934	17.6939	27.3069	8.08099	0.295932	0.000898953	Down	0.206703	0.165017	0.180942	0.104551	0.0319132	0.0635207	GO:0005634,GO:0005667,GO:0000978,GO:0004879,GO:0003707,GO:0008270,GO:0071456,GO:0040007,GO:0030518,GO:0048638,GO:0006351	nucleus|transcription factor complex|RNA polymerase II core promoter proximal region sequence-specific DNA binding|RNA polymerase II transcription factor activity, ligand-activated sequence-specific DNA binding|steroid hormone receptor activity|zinc ion binding|cellular response to hypoxia|growth|intracellular steroid hormone receptor signaling pathway|regulation of developmental growth|transcrip…	--
GeneID:692562	HR3; Synonyms=NR1F4	235.742	68.0645	403.42	5.92703	9.33073e-63	Up	0.372649	0.48764	0.480233	2.91133	2.89715	3.12208	GO:0005634,GO:0043565,GO:0003707,GO:0004887,GO:0008270,GO:0006351	nucleus|sequence-specific DNA binding|steroid hormone receptor activity|thyroid hormone receptor activity|zinc ion binding|transcription, DNA-templated	--
GeneID:692436		323628	450865	196392	0.435588	0	Down	6137.83	6245.4	5951.9	2844.48	2902.47	2893.66	GO:0005634,GO:0005524	nucleus|ATP binding	ko04010|ko04915|ko04141|ko03040|ko04612|ko04213|ko04144	path:bmor03040,path:bmor04141,path:bmor04144,path:bmor04213	Spliceosome|Protein processing in endoplasmic reticulum|Endocytosis|Longevity regulating pathway - multiple species
GeneID:692735	casp3	8.04346	12.0408	4.04614	0.336037	0.0492232	Down	0.350583	0.403924	0.524038	0.0444919	0.407524	0.130874	GO:0005737,GO:0004197,GO:0006915	cytoplasm|cysteine-type endopeptidase activity|apoptotic process	ko04214|ko04210|ko04215|ko04668	path:bmor04214,path:bmor04215	Apoptosis - fly|Apoptosis - multiple species
GeneID:692387	EN03 {ECO:0000312|EMBL:BAB16695.1}	47269.7	65434.6	29104.8	0.444791	1.1951e-218	Down	1219.25	1239.62	1201.27	623.851	651.505	614.681	GO:0005576,GO:0004568,GO:0005975,GO:0006032	extracellular region|chitinase activity|carbohydrate metabolic process|chitin catabolic process
GeneID:100037427	eif4e	350.761	554.219	147.302	0.265783	5.34385e-58	Down	25.3573	24.43	20.5016	6.7195	5.77139	4.93449	GO:0016281,GO:0005845,GO:0043234,GO:0003743,GO:0006417	eukaryotic translation initiation factor 4F complex|mRNA cap binding complex|protein complex|translation initiation factor activity|regulation of translation	ko04066|ko03013|ko04211|ko04910|ko04151|ko04150	path:bmor03013,path:bmor04150	RNA transport|mTOR signaling pathway
GeneID:100101182	ME1	69065.1	93260.9	44869.3	0.481116	9.39378e-206	Down	964.528	888.624	925.897	522.493	483.94	503.269	GO:0005737,GO:0004471,GO:0004473,GO:0046872,GO:0051287,GO:0008948,GO:0006108	cytoplasm|malate dehydrogenase (decarboxylating) (NAD+) activity|malate dehydrogenase (decarboxylating) (NADP+) activity|metal ion binding|NAD binding|oxaloacetate decarboxylase activity|malate metabolic process	ko00710|ko01200|ko00620	path:bmor00620	Pyruvate metabolism
GeneID:100101209	Adarb1; Synonyms=Red1	551.918	316.198	787.637	2.49096	4.54995e-45	Up	1.60448	1.93442	2.15711	4.76817	5.44407	5.33131	GO:0005730,GO:0005654,GO:0003726,GO:0003725,GO:0046872,GO:0042803,GO:0003723,GO:0006382,GO:0016553,GO:0007420,GO:0016556,GO:0006397,GO:0030336,GO:0008285,GO:0044387,GO:0050685,GO:0045070,GO:0051726,GO:0006396	nucleolus|nucleoplasm|double-stranded RNA adenosine deaminase activity|double-stranded RNA binding|metal ion binding|protein homodimerization activity|RNA binding|adenosine to inosine editing|base conversion or substitution editing|brain development|mRNA modification|mRNA processing|negative regulation of cell migration|negative regulation of cell proliferation|negative regulation of protein kina…	--
GeneID:100125608	Nanos2; Synonyms=Nos2	360.05	584.556	135.545	0.231877	3.17019e-70	Down	21.8471	19.3344	19.4988	5.57914	5.49534	5.22309	GO:0005737,GO:0000932,GO:0005634,GO:0048471,GO:0003729,GO:0008270,GO:0030154,GO:0030718,GO:0006402,GO:0007275,GO:0045835,GO:0017148,GO:1900153,GO:0007283	cytoplasm|cytoplasmic mRNA processing body|nucleus|perinuclear region of cytoplasm|mRNA binding|zinc ion binding|cell differentiation|germ-line stem cell population maintenance|mRNA catabolic process|multicellular organism development|negative regulation of meiotic nuclear division|negative regulation of translation|positive regulation of nuclear-transcribed mRNA catabolic process, deadenylation-…	--
GeneID:100126204	CycB3; CG5814	1593.77	1028.2	2159.34	2.10011	4.86941e-79	Up	14.9805	14.834	16.1735	36.2935	35.2949	36.7467	GO:0005634,GO:0000910,GO:0000281,GO:0007067,GO:0035561,GO:0000079,GO:0010389,GO:0035186	nucleus|cytokinesis|mitotic cytokinesis|mitotic nuclear division|regulation of chromatin binding|regulation of cyclin-dependent protein serine/threonine kinase activity|regulation of G2/M transition of mitotic cell cycle|syncytial blastoderm mitotic cell cycle	ko04068|ko04914|ko04115|ko04110	path:bmor04068	FoxO signaling pathway
GeneID:100174976	lcc2	21.3994	14.1978	28.601	2.01447	0.0313427	Up	0.111255	0.144878	0.121227	0.289003	0.366431	0.250927	GO:0005576,GO:0005507,GO:0052716,GO:0046274	extracellular region|copper ion binding|hydroquinone:oxygen oxidoreductase activity|lignin catabolic process
GeneID:100302605	E(spl)mbeta-HLH {ECO:0000312|FlyBase:FBgn0002733}; Synonyms=HLHmbeta; CG14548 {ECO:0000312|FlyBase:FBgn0002733}	99.414	145.086	53.7415	0.37041	3.39537e-11	Down	6.66357	6.46826	6.21395	2.42528	2.49288	3.00843	GO:0005634,GO:0043565,GO:0003700,GO:0030154,GO:0048749,GO:0000122,GO:0007399,GO:0007219,GO:0006351	nucleus|sequence-specific DNA binding|transcription factor activity, sequence-specific DNA binding|cell differentiation|compound eye development|negative regulation of transcription from RNA polymerase II promoter|nervous system development|Notch signaling pathway|transcription, DNA-templated	--
GeneID:100306947	cac; Synonyms=nbA, nonB; CG43368	272.349	76.2144	468.483	6.14691	2.948e-74	Up	0.223939	0.18635	0.199896	1.52531	1.47229	1.56116	GO:0016324,GO:0016323,GO:0005622,GO:0031594,GO:0048786,GO:0005891,GO:0005509,GO:0008331,GO:0008332,GO:0005245,GO:0008344,GO:0097352,GO:0006914,GO:0070588,GO:0006816,GO:0019722,GO:0007268,GO:0007619,GO:0050908,GO:0042045,GO:0006887,GO:0045433,GO:0086010,GO:0070050,GO:0016322,GO:0007269,GO:0007602,GO:0010524,GO:0045887,GO:0002027,GO:0016057,GO:0046928,GO:0007632	apical plasma membrane|basolateral plasma membrane|intracellular|neuromuscular junction|presynaptic active zone|voltage-gated calcium channel complex|calcium ion binding|high voltage-gated calcium channel activity|low voltage-gated calcium channel activity|voltage-gated calcium channel activity|adult locomotory behavior|autophagosome maturation|autophagy|calcium ion transmembrane transport|calciu…
GeneID:100327241		16.4873	28.0229	4.95177	0.176705	0.00017123	Down	0.19126	0.325993	0.316964	0.0278339	0.0280761	0.151297
GeneID:100329145	ywrD; BSU36100	86.7435	21.5296	151.957	7.05806	4.45978e-18	Up	0.217365	0.290491	0.857142	3.70579	2.64602	3.44889	GO:0003840,GO:0036374,GO:0006749	gamma-glutamyltransferase activity|glutathione hydrolase activity|glutathione metabolic process
GeneID:100500751	notch1a; Synonyms=notch	8.22709	14.9012	1.55299	0.104219	0.000251264	Down	0.519052	0.410379	0.447246	0.0715371	0.0353092	0.0710281	GO:0016021,GO:0005634,GO:0005886,GO:0005509,GO:0004872,GO:0001525,GO:0009952,GO:0060271,GO:0007368,GO:0035907,GO:0031017,GO:0048699,GO:0021986,GO:0002244,GO:0055016,GO:0050768,GO:0001840,GO:0061314,GO:0007219,GO:0031016,GO:0048936,GO:0048337,GO:0042663,GO:0048259,GO:0006355,GO:0021523,GO:0001756,GO:0021531,GO:0006351,GO:0021514	integral component of membrane|nucleus|plasma membrane|calcium ion binding|receptor activity|angiogenesis|anterior/posterior pattern specification|cilium assembly|determination of left/right symmetry|dorsal aorta development|exocrine pancreas development|generation of neurons|habenula development|hematopoietic progenitor cell differentiation|hypochord development|negative regulation of neurogenes…
GeneID:100526764	SLC2A1; Synonyms=GLUT1	238.623	155.548	321.698	2.06816	4.19151e-14	Up	2.84871	2.42435	3.12905	7.25109	7.07075	6.93735	GO:0030864,GO:0005887,GO:0042470,GO:0005355,GO:0043621,GO:0015758,GO:0006461	cortical actin cytoskeleton|integral component of plasma membrane|melanosome|glucose transmembrane transporter activity|protein self-association|glucose transport|protein complex assembly	ko04976|ko04066|ko04922|ko04911|ko04920|ko04919
GeneID:100533205	KDM5D; Synonyms=JARID1D, SMCY	3430.35	4976.16	1884.55	0.378715	4.18987e-245	Down	61.4664	61.0738	60.734	26.6543	26.7396	26.8361	GO:0005634,GO:0003677,GO:0016706,GO:0008270,GO:0016569	nucleus|DNA binding|oxidoreductase activity, acting on paired donors, with incorporation or reduction of molecular oxygen, 2-oxoglutarate as one donor, and incorporation of one atom each of oxygen into both donors|zinc ion binding|covalent chromatin modification	--
GeneID:100862708	Gld; GA11047	57.8329	80.248	35.4177	0.441353	2.74808e-05	Down	1.67045	1.60952	1.20476	0.452267	0.908708	0.913493	GO:0005576,GO:0050660,GO:0016614	extracellular region|flavin adenine dinucleotide binding|oxidoreductase activity, acting on CH-OH group of donors
GeneID:100862752	BIRC6; Synonyms=KIAA1289	4698.85	3121.69	6276.02	2.01046	6.88516e-90	Up	8.86384	8.48802	8.87626	18.983	20.366	20.726			ko04120|ko04215|ko04214	path:bmor04120,path:bmor04214,path:bmor04215	Ubiquitin mediated proteolysis|Apoptosis - fly|Apoptosis - multiple species
GeneID:100862753	MAP2K7; Synonyms=JNKK2, MEK7, MKK7, PRKMK7, SKK4	233.281	153.243	313.32	2.0446	1.72204e-13	Up	1.73602	1.95764	1.24299	4.12269	4.4589	4.53748	GO:0005737,GO:0005829,GO:0005634,GO:0005524,GO:0019899,GO:0000287,GO:0004708,GO:0019901,GO:0019903,GO:0004713,GO:0004702,GO:0007257,GO:0006915,GO:0038095,GO:0007254,GO:0051973,GO:1904355,GO:0032212,GO:0035897,GO:0009408,GO:0006970,GO:0034612,GO:0009411,GO:0007165,GO:0051403	cytoplasm|cytosol|nucleus|ATP binding|enzyme binding|magnesium ion binding|MAP kinase kinase activity|protein kinase binding|protein phosphatase binding|protein tyrosine kinase activity|signal transducer, downstream of receptor, with serine/threonine kinase activity|activation of JUN kinase activity|apoptotic process|Fc-epsilon receptor signaling pathway|JNK cascade|positive regulation of telomer…	ko04620|ko04214|ko04010|ko04668|ko04141|ko04380|ko04722|ko04664|ko04912|ko04012|ko04660|ko04013	path:bmor04013,path:bmor04141,path:bmor04214,path:bmor04624	MAPK signaling pathway - fly|Protein processing in endoplasmic reticulum|Apoptosis - fly|Toll and Imd signaling pathway
GeneID:100862771	ken {ECO:0000250|UniProtKB:O77459}; GA18980	327.597	207.828	447.366	2.15258	1.4809e-20	Up	2.56673	2.16086	2.3145	5.86188	5.72257	5.50171	GO:0005634,GO:0003677,GO:0046872,GO:0003700,GO:0045497,GO:0030540,GO:0007320,GO:0045496,GO:0030539,GO:0046426,GO:0006909,GO:0006355,GO:0006351	nucleus|DNA binding|metal ion binding|transcription factor activity, sequence-specific DNA binding|female analia development|female genitalia development|insemination|male analia development|male genitalia development|negative regulation of JAK-STAT cascade|phagocytosis|regulation of transcription, DNA-templated|transcription, DNA-templated
GeneID:100862776	Ggt1; Synonyms=Ggt	134.809	234.523	35.0943	0.149641	9.93256e-42	Down	4.47488	3.81626	3.84829	0.711847	0.584597	0.741449	GO:0005615,GO:0005887,GO:0005886,GO:0003840,GO:0036374,GO:0007568,GO:0034599,GO:0006536,GO:0006750,GO:0006751,GO:0031179,GO:0032355,GO:0032496,GO:0034612,GO:0031638	extracellular space|integral component of plasma membrane|plasma membrane|gamma-glutamyltransferase activity|glutathione hydrolase activity|aging|cellular response to oxidative stress|glutamate metabolic process|glutathione biosynthetic process|glutathione catabolic process|peptide modification|response to estradiol|response to lipopolysaccharide|response to tumor necrosis factor|zymogen activati…	ko00460|ko00480|ko00590|ko00430	path:bmor00430,path:bmor00480,path:bmor00590	Taurine and hypotaurine metabolism|Glutathione metabolism|Arachidonic acid metabolism
GeneID:100862791		164944	87587.9	242300	2.76636	0	Up	266.147	263.079	261.191	776.412	819.57	809.277
GeneID:100862798		4.92693	9.23342	0.620431	0.067194	0.0133034	Down	0.469212	0.268281	0.332005	0.068405	0	0.0673152	GO:0016021,GO:0017105,GO:0046872,GO:0006633,GO:0006631,GO:0055114,GO:0042811	integral component of membrane|acyl-CoA delta11-desaturase activity|metal ion binding|fatty acid biosynthetic process|fatty acid metabolic process|oxidation-reduction process|pheromone biosynthetic process	ko04212|ko01040|ko01212|ko03320|ko04152	path:bmor01040	Biosynthesis of unsaturated fatty acids
GeneID:100862826	ato; CG7508	10.072	4.61407	15.5299	3.36576	0.0152547	Up	0.426313	0.418078	0	1.81199	0.978634	2.2164	GO:0005634,GO:0003677,GO:0046982,GO:0000187,GO:0048801,GO:0048800,GO:0001746,GO:0007420,GO:0045165,GO:0001745,GO:0048813,GO:0007173,GO:0007455,GO:0045433,GO:0007399,GO:0048666,GO:0008038,GO:0007438,GO:0001748,GO:0007422,GO:0045944,GO:0045465,GO:0007460,GO:0045464,GO:0016330,GO:0007423,GO:0016360,GO:0007605,GO:0007224,GO:0006351	nucleus|DNA binding|protein heterodimerization activity|activation of MAPK activity|antennal joint morphogenesis|antennal morphogenesis|Bolwig's organ morphogenesis|brain development|cell fate commitment|compound eye morphogenesis|dendrite morphogenesis|epidermal growth factor receptor signaling pathway|eye-antennal disc morphogenesis|male courtship behavior, veined wing generated song production…	--
GeneID:101735314	Pura	551.375	327.008	775.742	2.37224	7.84164e-41	Up	1.90451	1.88729	1.91531	5.34921	5.36747	5.35394	GO:0005737,GO:0030425,GO:0005662,GO:0043025,GO:0005634,GO:0003677,GO:0003690,GO:0003691,GO:0044822,GO:0032422,GO:0003697,GO:0046332,GO:0003700,GO:0008134,GO:0000900,GO:0006915,GO:0030154,GO:0008283,GO:0006268,GO:0007093,GO:0045892,GO:0007399,GO:0008284,GO:0006351	cytoplasm|dendrite|DNA replication factor A complex|neuronal cell body|nucleus|DNA binding|double-stranded DNA binding|double-stranded telomeric DNA binding|poly(A) RNA binding|purine-rich negative regulatory element binding|single-stranded DNA binding|SMAD binding|transcription factor activity, sequence-specific DNA binding|transcription factor binding|translation repressor activity, nucleic aci…
GeneID:101735322	HPGD; Synonyms=PGDH1	112.666	71.1626	154.169	2.16644	6.69313e-08	Up	2.8621	2.7518	4.19113	7.86994	6.23393	7.5584	GO:0005737,GO:0016404,GO:0003824,GO:0051287,GO:0070403,GO:0004957,GO:0097070,GO:0007565,GO:0045786,GO:0030728,GO:0007567,GO:0006693,GO:0070493,GO:0007179	cytoplasm|15-hydroxyprostaglandin dehydrogenase (NAD+) activity|catalytic activity|NAD binding|NAD+ binding|prostaglandin E receptor activity|ductus arteriosus closure|female pregnancy|negative regulation of cell cycle|ovulation|parturition|prostaglandin metabolic process|thrombin-activated receptor signaling pathway|transforming growth factor beta receptor signaling pathway
GeneID:101735326	Ppme1; Synonyms=Pme1	100.483	61.737	139.228	2.25519	4.10224e-08	Up	0.450939	0.46246	0.315247	1.17433	1.10577	1.29365	GO:0005913,GO:0098641,GO:0051722,GO:0051723,GO:0051721,GO:0019903,GO:0006482	cell-cell adherens junction|cadherin binding involved in cell-cell adhesion|protein C-terminal methylesterase activity|protein methylesterase activity|protein phosphatase 2A binding|protein phosphatase binding|protein demethylation	--
GeneID:101735340	MBTPS1; Synonyms=KIAA0091, S1P, SKI1	74.6607	43.9464	105.375	2.39781	4.29365e-07	Up	0.623287	0.492731	0.583983	1.41797	1.71514	1.59819	GO:0005788,GO:0005789,GO:0000139,GO:0005795,GO:0016021,GO:0004252,GO:0036500,GO:0008203,GO:0007040,GO:0031293,GO:0006508,GO:0042990,GO:0034976	endoplasmic reticulum lumen|endoplasmic reticulum membrane|Golgi membrane|Golgi stack|integral component of membrane|serine-type endopeptidase activity|ATF6-mediated unfolded protein response|cholesterol metabolic process|lysosome organization|membrane protein intracellular domain proteolysis|proteolysis|regulation of transcription factor import into nucleus|response to endoplasmic reticulum stre…	ko04141	path:bmor04141	Protein processing in endoplasmic reticulum
GeneID:101735349		154.398	276.804	31.9919	0.115576	1.51803e-55	Down	3.91636	3.93695	3.38929	0.328525	0.681311	0.527273	GO:0005576,GO:0004181,GO:0008270	extracellular region|metallocarboxypeptidase activity|zinc ion binding
GeneID:101735355	ems; Synonyms=E4; CG2988	72.8255	16.6883	128.963	7.72774	3.696e-25	Up	0.426658	0.243576	0.239301	2.39724	2.65172	2.96779	GO:0005634,GO:0001158,GO:0000980,GO:0035288,GO:0007409,GO:0007420,GO:0035284,GO:0048813,GO:0001700,GO:0014019,GO:0007424,GO:0007389,GO:0010468,GO:0006355,GO:0035277,GO:0007419	nucleus|enhancer sequence-specific DNA binding|RNA polymerase II distal enhancer sequence-specific DNA binding|anterior head segmentation|axonogenesis|brain development|brain segmentation|dendrite morphogenesis|embryonic development via the syncytial blastoderm|neuroblast development|open tracheal system development|pattern specification process|regulation of gene expression|regulation of transcr…	--
GeneID:101735359		554.601	793.346	315.856	0.398132	1.02396e-46	Down	6.12837	5.79519	5.39411	2.93065	2.99878	2.72004
GeneID:101735367	IMPI	24.5572	35.1028	14.0116	0.399159	0.0024192	Down	0.603504	0.194124	0.383987	0.269674	0.171804	0.0724705	GO:0005615,GO:0008191,GO:0009653,GO:0030198,GO:0042060	extracellular space|metalloendopeptidase inhibitor activity|anatomical structure morphogenesis|extracellular matrix organization|wound healing
GeneID:101735369	Hmcn2	1253.26	592.533	1913.98	3.23017	1.68838e-148	Up	4.22457	4.12516	4.26905	15.6359	14.851	15.9688	GO:0005604,GO:0005938,GO:0030054,GO:0032154,GO:0005576,GO:0005509,GO:0050896	basement membrane|cell cortex|cell junction|cleavage furrow|extracellular region|calcium ion binding|response to stimulus
GeneID:101735384	Hist1h2bm	219.66	326.496	112.824	0.34556	1.1714e-25	Down	18.9078	17.0265	19.4522	6.58639	7.14398	7.15959	GO:0005737,GO:0070062,GO:0000788,GO:0005654,GO:0005634,GO:0003677,GO:0006334	cytoplasm|extracellular exosome|nuclear nucleosome|nucleoplasm|nucleus|DNA binding|nucleosome assembly
GeneID:101735389		20.8728	30.8629	10.8826	0.352612	0.0017143	Down	0.450435	0.37534	0.468212	0.416769	0.0246636	0.120874	GO:0005576,GO:0102490,GO:0005524,GO:0016788,GO:0046872,GO:0009166	extracellular region|8-oxo-dGTP phosphohydrolase activity|ATP binding|hydrolase activity, acting on ester bonds|metal ion binding|nucleotide catabolic process
GeneID:101735390	bi; Synonyms=OMB; CG3578	259.749	166.364	353.135	2.12267	3.45123e-16	Up	1.69793	2.0152	1.83193	4.00366	4.40547	4.03181	GO:0005634,GO:0003677,GO:0000978,GO:0003700,GO:0001745,GO:0048066,GO:0007476,GO:0000122,GO:0035265,GO:0006355,GO:0006351,GO:0048100,GO:0007472	nucleus|DNA binding|RNA polymerase II core promoter proximal region sequence-specific DNA binding|transcription factor activity, sequence-specific DNA binding|compound eye morphogenesis|developmental pigmentation|imaginal disc-derived wing morphogenesis|negative regulation of transcription from RNA polymerase II promoter|organ growth|regulation of transcription, DNA-templated|transcription, DNA-t…	ko04013	path:bmor04013	MAPK signaling pathway - fly
GeneID:101735392	Frmd5	600.171	836.667	363.674	0.434671	4.08541e-36	Down	12.3636	11.6338	10.5046	5.49503	5.69733	5.67411	GO:0005737,GO:0005856,GO:0019898,GO:0005200,GO:0031032	cytoplasm|cytoskeleton|extrinsic component of membrane|structural constituent of cytoskeleton|actomyosin structure organization
GeneID:101735393		10.5672	15.5661	5.56831	0.357721	0.0353032	Down	0.37243	0.443986	0.668165	0.0387978	0.077836	0.455955
GeneID:101735396	gadl1; TGas121d14.1	968.114	1364.94	571.292	0.418549	8.73501e-70	Down	33.2838	34.2662	32.6277	16.3695	15.5554	16.1609	GO:0004068,GO:0030170,GO:0004782,GO:0019752	aspartate 1-decarboxylase activity|pyridoxal phosphate binding|sulfinoalanine decarboxylase activity|carboxylic acid metabolic process
GeneID:101735409	P4HB; Synonyms=ERBA2L, PDI, PDIA1, PO4DB	2.47325	4.94651	0	0	0.0221455	Down	0	0.0371747	0.0480181	0	0	0	GO:0005783,GO:0034663,GO:0005788,GO:0005793,GO:0009897,GO:0070062,GO:0031012,GO:0005576,GO:0005925,GO:0042470,GO:0016222,GO:0005178,GO:0044822,GO:0004656,GO:0003756,GO:0046982,GO:0045454,GO:0071456,GO:0042158,GO:0018401,GO:0046598,GO:1902175,GO:0034976,GO:0000302	endoplasmic reticulum|endoplasmic reticulum chaperone complex|endoplasmic reticulum lumen|endoplasmic reticulum-Golgi intermediate compartment|external side of plasma membrane|extracellular exosome|extracellular matrix|extracellular region|focal adhesion|melanosome|procollagen-proline 4-dioxygenase complex|integrin binding|poly(A) RNA binding|procollagen-proline 4-dioxygenase activity|protein dis…
GeneID:101735411	Wnt4; Synonyms=Wnt-4	123.322	53.5387	193.105	3.60682	9.91926e-18	Up	1.14445	0.764412	0.923126	2.93861	4.28317	3.17953	GO:0009986,GO:0005737,GO:0005788,GO:0005576,GO:0005615,GO:0005578,GO:0005109,GO:0005102,GO:0003714,GO:0030325,GO:0048856,GO:0006702,GO:0001658,GO:0048754,GO:0060070,GO:0030154,GO:0045165,GO:0007267,GO:0009267,GO:0071560,GO:0001838,GO:0001837,GO:0090002,GO:0008585,GO:0030237,GO:0007276,GO:0042445,GO:0033080,GO:0060993,GO:0001889,GO:0008584,GO:0060231,GO:0072164,GO:0001823,GO:0072162,GO:0072210,GO:…	cell surface|cytoplasm|endoplasmic reticulum lumen|extracellular region|extracellular space|proteinaceous extracellular matrix|frizzled binding|receptor binding|transcription corepressor activity|adrenal gland development|anatomical structure development|androgen biosynthetic process|branching involved in ureteric bud morphogenesis|branching morphogenesis of an epithelial tube|canonical Wnt signa…		path:bmor04150,path:bmor04310	mTOR signaling pathway|Wnt signaling pathway
GeneID:101735416		15.5134	2.14082	28.8861	13.493	3.39876e-08	Up	0.11106	0.0747386	0	0.729647	1.06773	0.964729	GO:0005576,GO:0004252	extracellular region|serine-type endopeptidase activity
GeneID:101735421	Tret1 {ECO:0000250|UniProtKB:Q7PIR5}; CPIJ004516	43.1489	64.5524	21.7453	0.336863	0.000172956	Down	2.84317	1.64481	2.24723	0.330559	1.06575	0.893088	GO:0016021,GO:0005886,GO:0015574,GO:0015771	integral component of membrane|plasma membrane|trehalose transmembrane transporter activity|trehalose transport
GeneID:101735429	Slc22a1; Synonyms=Oct1	51.0635	19.4683	82.6586	4.2458	4.91861e-11	Up	0.434102	0.377893	0.703312	2.0702	2.24514	1.78762	GO:0016323,GO:0005887,GO:0005277,GO:0005329,GO:0042802,GO:0008504,GO:0005333,GO:0015101,GO:0042803,GO:0015651,GO:0008513,GO:0015872,GO:0006855,GO:0048241,GO:0010248,GO:0015844,GO:0015874,GO:0015695,GO:0051260,GO:0015697	basolateral plasma membrane|integral component of plasma membrane|acetylcholine transmembrane transporter activity|dopamine transmembrane transporter activity|identical protein binding|monoamine transmembrane transporter activity|norepinephrine transmembrane transporter activity|organic cation transmembrane transporter activity|protein homodimerization activity|quaternary ammonium group transmemb…
GeneID:101735431	PARP16 {ECO:0000303|PubMed:20106667, ECO:0000312|HGNC:HGNC:26040}; Synonyms=ARTD15 {ECO:0000303|PubMed:20106667}, C15orf30 {ECO:0000312|HGNC:HGNC:26040}	23.8834	34.0789	13.6878	0.401651	0.0030415	Down	1.25836	1.04084	0.846326	0.506503	0.604546	0.539608	GO:0005783,GO:0005789,GO:0071782,GO:0016021,GO:0016020,GO:0005635,GO:0019900,GO:0003950,GO:0043539,GO:0006987,GO:0030968,GO:0060548,GO:0071902,GO:0006471,GO:0070213	endoplasmic reticulum|endoplasmic reticulum membrane|endoplasmic reticulum tubular network|integral component of membrane|membrane|nuclear envelope|kinase binding|NAD+ ADP-ribosyltransferase activity|protein serine/threonine kinase activator activity|activation of signaling protein activity involved in unfolded protein response|endoplasmic reticulum unfolded protein response|negative regulation o…	--
GeneID:101735433	MLH3	8.76441	13.4903	4.03854	0.299367	0.0239998	Down	0.28075	0.103925	0.199207	0.101613	0.078438	0.124622			ko03430	path:bmor03430	Mismatch repair
GeneID:101735440		27.9096	42.12	13.6992	0.325243	0.000257682	Down	0.531078	0.630136	0.888141	0.0329214	0.330348	0.129088
GeneID:101735445		20695.7	28689.3	12702.2	0.44275	0	Down	712.132	694.072	697.715	336.028	337.704	338.664			ko04142	path:bmor04142	Lysosome
GeneID:101735455	128up; Synonyms=GTP-bp; CG8340	393.708	244.146	543.27	2.22519	3.99276e-26	Up	6.8846	7.69478	8.80057	20.8437	19.3419	19.8796	GO:0005525	GTP binding
GeneID:101735456		5.6991	9.21713	2.18107	0.236632	0.0365527	Down	0.058049	0.0500631	0.0725463	0.00780465	0.0394146	0.00765101
GeneID:101735457	ELOVL4 {ECO:0000255|HAMAP-Rule:MF_03204}	531.998	228.235	835.761	3.66184	4.4196e-81	Up	3.90225	3.90403	4.43198	18.3675	19.2212	19.1998	GO:0005783,GO:0030176,GO:0102336,GO:0102337,GO:0102338,GO:0009922,GO:0034625,GO:0034626,GO:0019367,GO:0030148,GO:0042761	endoplasmic reticulum|integral component of endoplasmic reticulum membrane|3-oxo-arachidoyl-CoA synthase activity|3-oxo-cerotoyl-CoA synthase activity|3-oxo-lignoceronyl-CoA synthase activity|fatty acid elongase activity|fatty acid elongation, monounsaturated fatty acid|fatty acid elongation, polyunsaturated fatty acid|fatty acid elongation, saturated fatty acid|sphingolipid biosynthetic process|…	ko00062	path:bmor00062,path:bmor01040	Fatty acid elongation|Biosynthesis of unsaturated fatty acids
GeneID:101735468	Tl {ECO:0000312|FlyBase:FBgn0262473}; CG5490 {ECO:0000312|FlyBase:FBgn0262473}	1108.2	1491.63	724.773	0.485894	8.72565e-50	Down	15.804	15.6174	14.7817	7.34576	8.42701	8.96667	GO:0009986,GO:0032154,GO:0005737,GO:0005769,GO:0009897,GO:0016021,GO:0005886,GO:0043234,GO:0019955,GO:0042802,GO:0070976,GO:0004888,GO:0019732,GO:0019730,GO:0007155,GO:0006952,GO:0050832,GO:0050830,GO:0002229,GO:0009950,GO:0009880,GO:0007507,GO:0035172,GO:0030097,GO:0006955,GO:0045087,GO:0007526,GO:0000281,GO:0006963,GO:0006967,GO:0045944,GO:1902875,GO:0045610,GO:0035007,GO:0009617,GO:0009620,GO:…	cell surface|cleavage furrow|cytoplasm|early endosome|external side of plasma membrane|integral component of membrane|plasma membrane|protein complex|cytokine binding|identical protein binding|TIR domain binding|transmembrane signaling receptor activity|antifungal humoral response|antimicrobial humoral response|cell adhesion|defense response|defense response to fungus|defense response to Gram-pos…	--
GeneID:101735474	brd4-a	1809.98	937.551	2682.42	2.86109	2.3225e-70	Up	7.30498	6.75957	6.65487	19.8457	22.2031	23.1289	GO:0005694,GO:0005634,GO:0003682,GO:0070577,GO:0002039,GO:0016569,GO:0043123,GO:0032968,GO:0045944,GO:0050727,GO:1901407,GO:0006351	chromosome|nucleus|chromatin binding|lysine-acetylated histone binding|p53 binding|covalent chromatin modification|positive regulation of I-kappaB kinase/NF-kappaB signaling|positive regulation of transcription elongation from RNA polymerase II promoter|positive regulation of transcription from RNA polymerase II promoter|regulation of inflammatory response|regulation of phosphorylation of RNA pol…	--
GeneID:101735487		37.1228	52.4962	21.7494	0.414304	0.000319515	Down	0.613085	0.373264	0.45566	0.268554	0.254668	0.295245
GeneID:101735490	ALPL	107.321	52.0686	162.574	3.12229	1.00648e-14	Up	0.584982	0.796115	0.925252	3.00072	2.72211	2.94886	GO:0046658,GO:0004035,GO:0046872,GO:0016311	anchored component of plasma membrane|alkaline phosphatase activity|metal ion binding|dephosphorylation	ko02020|ko00627|ko00790	path:bmor00730,path:bmor00790	Thiamine metabolism|Folate biosynthesis
GeneID:101735499	Nup155	1780.97	1146.59	2415.36	2.10656	3.48444e-56	Up	10.1729	11.0516	11.2098	24.0429	26.893	26.2636	GO:0016020,GO:0005635,GO:0031965,GO:0044611,GO:0017056,GO:0086014,GO:0006406,GO:0006998,GO:0006606,GO:0036228,GO:0000972	membrane|nuclear envelope|nuclear membrane|nuclear pore inner ring|structural constituent of nuclear pore|atrial cardiac muscle cell action potential|mRNA export from nucleus|nuclear envelope organization|protein import into nucleus|protein targeting to nuclear inner membrane|transcription-dependent tethering of RNA polymerase II gene DNA at nuclear periphery	ko03013	path:bmor03013	RNA transport
GeneID:101735509		6.14926	11.3698	0.928711	0.0816822	0.000869566	Down	0.0500715	0.270319	0.0243289	0	0	0
GeneID:101735510	Elovl7 {ECO:0000255|HAMAP-Rule:MF_03207}	1708.77	736.085	2681.46	3.64286	2.29787e-155	Up	47.0882	42.454	48.5685	197.249	185.114	204.505	GO:0005783,GO:0005789,GO:0016021,GO:0102336,GO:0102337,GO:0102338,GO:0009922,GO:0034626,GO:0019367,GO:0042761	endoplasmic reticulum|endoplasmic reticulum membrane|integral component of membrane|3-oxo-arachidoyl-CoA synthase activity|3-oxo-cerotoyl-CoA synthase activity|3-oxo-lignoceronyl-CoA synthase activity|fatty acid elongase activity|fatty acid elongation, polyunsaturated fatty acid|fatty acid elongation, saturated fatty acid|very long-chain fatty acid biosynthetic process
GeneID:101735520	TTPAL	27.4638	11.71	43.2176	3.69065	1.12645e-05	Up	0.348001	0.31465	0.17283	1.53026	1.25852	1.1206	GO:0005622,GO:0016020,GO:0005215	intracellular|membrane|transporter activity
GeneID:101735539	wt1-b; Synonyms=wt1 {ECO:0000312|EMBL:BAA11522.1}	200.476	61.7402	339.212	5.49419	2.52127e-50	Up	1.20265	1.83507	1.41759	9.28858	9.75487	8.67075	GO:0005737,GO:0016607,GO:0010385,GO:0044729,GO:0003723,GO:0043565,GO:0008270,GO:0072013,GO:0000122,GO:0030178,GO:0048793,GO:0006357,GO:0006351,GO:0016055	cytoplasm|nuclear speck|double-stranded methylated DNA binding|hemi-methylated DNA-binding|RNA binding|sequence-specific DNA binding|zinc ion binding|glomus development|negative regulation of transcription from RNA polymerase II promoter|negative regulation of Wnt signaling pathway|pronephros development|regulation of transcription from RNA polymerase II promoter|transcription, DNA-templated|Wnt …	ko04013	path:bmor04013	MAPK signaling pathway - fly
GeneID:101735542	mogat2-a	477.078	220.603	733.553	3.32522	3.58484e-64	Up	8.06834	6.46594	7.68931	26.5566	29.1333	28.6832	GO:0005789,GO:0016021,GO:0003846,GO:0006071,GO:0019432	endoplasmic reticulum membrane|integral component of membrane|2-acylglycerol O-acyltransferase activity|glycerol metabolic process|triglyceride biosynthetic process	ko04975|ko00561	path:bmor00561	Glycerolipid metabolism
GeneID:101735544	PNPT1; Synonyms=PNPASE	448.323	274.826	621.821	2.2626	1.5959e-30	Up	2.60026	2.43422	2.6022	6.96581	6.21326	6.08136	GO:0005737,GO:0005789,GO:0045025,GO:0005758,GO:0005739,GO:0005634,GO:0042788,GO:0000175,GO:0035198,GO:0044822,GO:0034046,GO:0008266,GO:0004654,GO:0035458,GO:0034599,GO:0097421,GO:0000958,GO:0097222,GO:0000965,GO:0000964,GO:0000957,GO:0070584,GO:0071850,GO:0006402,GO:0045926,GO:0071042,GO:2000627,GO:0000962,GO:0061014,GO:0051260,GO:0070207,GO:0043457,GO:2000772,GO:0051591,GO:0060416,GO:0006401,GO:…	cytoplasm|endoplasmic reticulum membrane|mitochondrial degradosome|mitochondrial intermembrane space|mitochondrion|nucleus|polysomal ribosome|3'-5'-exoribonuclease activity|miRNA binding|poly(A) RNA binding|poly(G) binding|poly(U) RNA binding|polyribonucleotide nucleotidyltransferase activity|cellular response to interferon-beta|cellular response to oxidative stress|liver regeneration|mitochondri…	ko00230|ko00240|ko03018	path:bmor03018	RNA degradation
GeneID:101735545		6.83717	12.4296	1.24471	0.10014	0.000818089	Down	0.461155	0.16193	0.192871	0.0636381	0.0319484	0.0318874
GeneID:101735562	Orct; CG6331	394.687	94.934	694.439	7.31497	3.56296e-121	Up	2.41624	2.05628	2.79958	19.5829	21.5899	20.5055	GO:0016021,GO:0005887,GO:0022891,GO:0006915,GO:0006811	integral component of membrane|integral component of plasma membrane|substrate-specific transmembrane transporter activity|apoptotic process|ion transport
GeneID:101735565	Cacna2d3	803.004	383.137	1222.87	3.19174	2.05204e-96	Up	2.20534	1.81747	2.28638	7.37729	8.12019	7.77302	GO:0005891,GO:0005246,GO:0046872,GO:0005245,GO:0006816,GO:0051924	voltage-gated calcium channel complex|calcium channel regulator activity|metal ion binding|voltage-gated calcium channel activity|calcium ion transport|regulation of calcium ion transport
GeneID:101735573	JHBP	3559.02	4869.82	2248.21	0.461661	8.31967e-93	Down	258.371	271.001	249.01	137.285	140.212	145.318	GO:0005576	extracellular region
GeneID:101735585	Sema-1a; Synonyms=Dsema-I; CG18405	127.027	83.4187	170.635	2.04552	4.7172e-08	Up	0.719561	0.563748	0.379226	1.44063	0.96266	1.34943	GO:0016021,GO:0005887,GO:0005886,GO:0045499,GO:0008201,GO:0030215,GO:0007411,GO:0016199,GO:0048854,GO:0048813,GO:0031987,GO:0008045,GO:0048843,GO:0045792,GO:0001755,GO:0030335,GO:2000305,GO:0001964,GO:0007416,GO:0008039	integral component of membrane|integral component of plasma membrane|plasma membrane|chemorepellent activity|heparin binding|semaphorin receptor binding|axon guidance|axon midline choice point recognition|brain morphogenesis|dendrite morphogenesis|locomotion involved in locomotory behavior|motor neuron axon guidance|negative regulation of axon extension involved in axon guidance|negative regulati…	ko04360
GeneID:101735586	UHRF1BP1L; Synonyms=KIAA0701	318.846	161.671	476.021	2.94439	1.38679e-36	Up	1.07208	0.811158	0.955619	3.2309	3.05333	2.90092
GeneID:101735593		4.23395	8.15577	0.312128	0.0382708	0.0319169	Down	0.614436	0.0415105	0.286461	0	0.0437032	0
GeneID:101735594		207.805	6.37803	409.232	64.1627	7.04361e-142	Up	0.0932332	0.0745218	0.128417	6.26273	6.20959	5.76354	GO:0005576,GO:0004415,GO:0005975,GO:0006952	extracellular region|hyalurononglucosaminidase activity|carbohydrate metabolic process|defense response	ko00531	path:bmor00531	Glycosaminoglycan degradation
GeneID:101735598		621.326	338.88	903.771	2.66693	1.24172e-47	Up	16.0058	16.2463	14.1012	38.5378	48.143	43.6694
GeneID:101735609	BBS7; Synonyms=BBS2L1	41.8567	58.5305	25.1829	0.430253	0.000241024	Down	1.39567	1.03224	1.11382	0.478729	0.320848	0.529945			--
GeneID:101735610	yxbG; Synonyms=E3BR, yxaU; BSU39840	150.566	27.6112	273.522	9.9062	1.92633e-58	Up	1.44297	1.20339	2.04063	19.6762	15.8776	18.1982	GO:0016491	oxidoreductase activity
GeneID:101735622	Prdm16 {ECO:0000312|MGI:MGI:1917923}; Synonyms=Kiaa1675 {ECO:0000305}, Mel1 {ECO:0000303|PubMed:12816872}	60.5156	33.0082	88.023	2.6667	4.03887e-07	Up	0.391914	0.244081	0.263608	1.05043	0.910626	0.781089	GO:0005634,GO:0017053,GO:0033613,GO:0046872,GO:0043565,GO:0046332,GO:0003713,GO:0050873,GO:0030853,GO:0000122,GO:0045892,GO:0030512,GO:0022008,GO:0060021,GO:0090336,GO:0045893,GO:0043457,GO:0035019,GO:0019827,GO:0043586,GO:0006351,GO:0050872	nucleus|transcriptional repressor complex|activating transcription factor binding|metal ion binding|sequence-specific DNA binding|SMAD binding|transcription coactivator activity|brown fat cell differentiation|negative regulation of granulocyte differentiation|negative regulation of transcription from RNA polymerase II promoter|negative regulation of transcription, DNA-templated|negative regulatio…
GeneID:101735623	LRRN2; Synonyms=GAC1, LRRN5; UNQ256/PRO293	367.056	232.6	501.513	2.15611	7.71042e-23	Up	4.31777	5.88644	5.44345	12.9731	13.1396	12.2233	GO:0016021,GO:0004872,GO:0007155,GO:0007165	integral component of membrane|receptor activity|cell adhesion|signal transduction
GeneID:101735640	Zswim8; Synonyms=Kiaa0913	1164.87	490.532	1839.2	3.74941	1.13234e-137	Up	2.53969	3.02397	2.87461	11.8834	11.9861	13.1057	GO:0008270	zinc ion binding
GeneID:101735646	Plce1; Synonyms=Plce	134.969	84.416	185.521	2.1977	7.12526e-10	Up	0.226378	0.279153	0.242264	0.54285	0.605715	0.613754	GO:0005737,GO:0005829,GO:0000139,GO:0005886,GO:0019899,GO:0005085,GO:0046872,GO:0004435,GO:0004629,GO:0017016,GO:0004871,GO:0000187,GO:0007186,GO:0016042,GO:0007200,GO:0007265,GO:0008277,GO:0045859,GO:0046578	cytoplasm|cytosol|Golgi membrane|plasma membrane|enzyme binding|guanyl-nucleotide exchange factor activity|metal ion binding|phosphatidylinositol phospholipase C activity|phospholipase C activity|Ras GTPase binding|signal transducer activity|activation of MAPK activity|G-protein coupled receptor signaling pathway|lipid catabolic process|phospholipase C-activating G-protein coupled receptor signal…	ko00562|ko04024|ko04015|ko04020|ko04014|ko04919|ko04070	path:bmor00562,path:bmor04070,path:bmor04933	Inositol phosphate metabolism|Phosphatidylinositol signaling system|AGE-RAGE signaling pathway in diabetic complications
GeneID:101735652		704.018	1091.84	316.198	0.289602	5.4323e-99	Down	40.8844	42.8918	42.1528	12.894	15.7147	13.244
GeneID:101735667		10.389	17.36	3.41811	0.196896	0.00125443	Down	0.450553	0.3769	0.709997	0.152	0.116643	0.0757565
GeneID:101735669	XPO6; Synonyms=KIAA0370, RANBP20	299.941	175.681	424.202	2.41462	3.20199e-24	Up	3.71742	3.0055	4.61307	10.5921	10.5028	11.1199	GO:0005737,GO:0005730,GO:0005634,GO:0005886,GO:0008565,GO:0006611	cytoplasm|nucleolus|nucleus|plasma membrane|protein transporter activity|protein export from nucleus
GeneID:101735676	unc-22 {ECO:0000312|WormBase:ZK617.1b}; ZK617.1	18.646	7.44635	29.8457	4.0081	0.000151341	Up	0.1509	0	0.145395	0.867092	0.68565	0.88544	GO:0031672,GO:0005524,GO:0046872,GO:0004674,GO:0051782,GO:0018105,GO:0018107	A band|ATP binding|metal ion binding|protein serine/threonine kinase activity|negative regulation of cell division|peptidyl-serine phosphorylation|peptidyl-threonine phosphorylation
GeneID:101735692	Tret1 {ECO:0000312|EMBL:BAF96744.1}	5.97431	1.40159	10.547	7.52507	0.0111343	Up	0	0	0.140843	0.143385	0.145187	0.317375	GO:0016021,GO:0005886,GO:0015574,GO:0015771	integral component of membrane|plasma membrane|trehalose transmembrane transporter activity|trehalose transport
GeneID:101735694	TRYP6; AGAP008290	34.3552	55.3579	13.3526	0.241204	8.21565e-08	Down	0.815406	1.46665	0.934939	0.277996	0.228481	0.373797	GO:0005737,GO:0005576,GO:0004252,GO:0007586	cytoplasm|extracellular region|serine-type endopeptidase activity|digestion
GeneID:101735698	Ttll6 {ECO:0000312|EMBL:CAM84326.1}	28.501	48.6168	8.38529	0.172477	5.89591e-09	Down	0.769824	1.00294	0.576663	0.0658147	0.0221592	0.0654497	GO:0036064,GO:0005737,GO:0005874,GO:0005524,GO:0070739,GO:0015631,GO:0001578,GO:0051013,GO:0003353,GO:0018095	ciliary basal body|cytoplasm|microtubule|ATP binding|protein-glutamic acid ligase activity|tubulin binding|microtubule bundle formation|microtubule severing|positive regulation of cilium movement|protein polyglutamylation	--
GeneID:101735706	Slc46a3	1355.57	2021.34	689.8	0.341259	5.40338e-92	Down	25.5854	24.8975	27.6251	10.1283	10.2406	9.91108	GO:0070062,GO:0016021,GO:0055085	extracellular exosome|integral component of membrane|transmembrane transport	--
GeneID:101735713	Tret1-2 {ECO:0000250|UniProtKB:Q8MKK4}; GD10808	21.5569	29.7613	13.3526	0.448655	0.0130816	Down	0.333832	0.33013	0.306964	0.0264854	0.131247	0.182862	GO:0016021,GO:0005886,GO:0022891	integral component of membrane|plasma membrane|substrate-specific transmembrane transporter activity	--
GeneID:101735714		1.85934	0	3.71867	Inf	0.044806	Up	0	0	0	0.187911	0.187691	0.554185
GeneID:101735738		8316.66	11764.8	4868.53	0.413822	0	Down	96.0066	93.1691	92.4788	42.352	41.7552	41.6255
GeneID:101735742	Sntb1; Synonyms=Snt2b1	115.097	75.4357	154.758	2.05152	2.92306e-06	Up	1.17288	1.29244	1.78075	3.01814	4.03359	3.85549	GO:0005737,GO:0005856,GO:0005925,GO:0043234,GO:0042383,GO:0045202,GO:0005198	cytoplasm|cytoskeleton|focal adhesion|protein complex|sarcolemma|synapse|structural molecule activity
GeneID:101735754	prdm10	1359.55	1871.61	847.487	0.452811	7.38349e-79	Down	26.4527	26.4865	25.4194	12.6968	12.2467	12.9602	GO:0005634,GO:0003677,GO:0046872,GO:0008168,GO:0006355,GO:0006351	nucleus|DNA binding|metal ion binding|methyltransferase activity|regulation of transcription, DNA-templated|transcription, DNA-templated
GeneID:101735755	Lonrf1	136.601	83.2675	189.934	2.28101	9.90299e-11	Up	0.737411	0.844672	0.979434	2.14591	1.98706	2.1282	GO:0004842,GO:0008270	ubiquitin-protein transferase activity|zinc ion binding
GeneID:101735761	DUSP22; Synonyms=JSP1, LMWDSP2, MKPX	76.2492	49.2696	103.229	2.09518	1.33772e-05	Up	0.374115	0.567029	0.471483	1.0661	1.27378	0.997333	GO:0005737,GO:0005634,GO:0004725,GO:0008138,GO:0006915,GO:0008283,GO:0000188,GO:0007275,GO:0050868,GO:0002710,GO:0050860,GO:0000122,GO:0046330,GO:0006470,GO:0042127,GO:0007179	cytoplasm|nucleus|protein tyrosine phosphatase activity|protein tyrosine/serine/threonine phosphatase activity|apoptotic process|cell proliferation|inactivation of MAPK activity|multicellular organism development|negative regulation of T cell activation|negative regulation of T cell mediated immunity|negative regulation of T cell receptor signaling pathway|negative regulation of transcription fro…	--
GeneID:101735766	BACE1	178.201	115.562	240.839	2.08407	3.75562e-11	Up	2.09711	2.12623	2.56796	5.77997	5.20692	5.71336	GO:0030424,GO:0009986,GO:0030659,GO:0005783,GO:0005768,GO:0005794,GO:0005887,GO:0045121,GO:0005771,GO:0005802,GO:0004190,GO:0001540,GO:0050435,GO:0006509,GO:0030163,GO:0006508	axon|cell surface|cytoplasmic vesicle membrane|endoplasmic reticulum|endosome|Golgi apparatus|integral component of plasma membrane|membrane raft|multivesicular body|trans-Golgi network|aspartic-type endopeptidase activity|beta-amyloid binding|beta-amyloid metabolic process|membrane protein ectodomain proteolysis|protein catabolic process|proteolysis
GeneID:101735771	Thap4	300.126	164.216	436.036	2.65527	4.56506e-29	Up	5.50885	5.13833	5.33888	14.8532	16.7205	16.6732	GO:0003677,GO:0046872	DNA binding|metal ion binding
GeneID:101735782	Herc4	1854.89	1154.28	2555.5	2.21393	3.49763e-102	Up	10.6205	11.0014	10.9957	26.8302	25.9399	27.4259	GO:0005737,GO:0005829,GO:0005634,GO:0061630,GO:0004842,GO:0030154,GO:0016567,GO:0042787,GO:0007283	cytoplasm|cytosol|nucleus|ubiquitin protein ligase activity|ubiquitin-protein transferase activity|cell differentiation|protein ubiquitination|protein ubiquitination involved in ubiquitin-dependent protein catabolic process|spermatogenesis	ko04120	path:bmor04120	Ubiquitin mediated proteolysis
GeneID:101735793		4.24529	8.49059	0	0	0.0030038	Down	0.0275451	0.303755	0.270835	0	0	0
GeneID:101735797	ak8; zgc:112030	4.68853	7.82405	1.55301	0.198492	0.0398545	Down	0.195461	0.0549055	0.0542139	0.0790422	0	0	GO:0005829,GO:0004017,GO:0005524,GO:0004127,GO:0004550,GO:0006165,GO:0009142	cytosol|adenylate kinase activity|ATP binding|cytidylate kinase activity|nucleoside diphosphate kinase activity|nucleoside diphosphate phosphorylation|nucleoside triphosphate biosynthetic process	ko00230	path:bmor00230,path:bmor00730	Purine metabolism|Thiamine metabolism
GeneID:101735816	Bap60; CG4303	2493.72	3381.17	1606.28	0.475067	5.26857e-90	Down	83.2442	74.9611	80.2072	40.5962	42.6123	37.7703	GO:0035060,GO:0005719,GO:0005634,GO:0070604,GO:0003677,GO:0017022,GO:0001085,GO:0008134,GO:0048813,GO:0007517,GO:0048666,GO:0010628,GO:0031453,GO:0045944,GO:0045893,GO:0006357,GO:0006366	brahma complex|nuclear euchromatin|nucleus|PBAF complex|DNA binding|myosin binding|RNA polymerase II transcription factor binding|transcription factor binding|dendrite morphogenesis|muscle organ development|neuron development|positive regulation of gene expression|positive regulation of heterochromatin assembly|positive regulation of transcription from RNA polymerase II promoter|positive regulati…	--
GeneID:101735821	Nelf-A; CG5874	1110.75	684.437	1537.06	2.24573	5.85371e-68	Up	6.70069	7.24622	7.33999	18.196	18.7208	19.2812	GO:0005694,GO:0032021,GO:0005634,GO:0017053,GO:0003723,GO:0007275,GO:0034244,GO:0007070,GO:0006351	chromosome|NELF complex|nucleus|transcriptional repressor complex|RNA binding|multicellular organism development|negative regulation of transcription elongation from RNA polymerase II promoter|negative regulation of transcription from RNA polymerase II promoter during mitotic cell cycle|transcription, DNA-templated	--
GeneID:101735829	FAAH2; Synonyms=AMDD	627.709	178.344	1077.07	6.03931	1.53036e-161	Up	2.67066	2.70591	2.90663	19.3689	18.3771	18.6877	GO:0016021,GO:0005811,GO:0004040,GO:0103073,GO:0017064,GO:0102077,GO:0019369	integral component of membrane|lipid particle|amidase activity|anandamide amidohydrolase activity|fatty acid amide hydrolase activity|oleamide hydrolase activity|arachidonic acid metabolic process	--
GeneID:101735832	Hsp70Ba	1349.29	673.828	2024.76	3.00486	2.05859e-141	Up	9.15063	9.11971	9.13721	28.9057	29.7788	28.4672	GO:0005524	ATP binding	ko04010|ko04915|ko04141|ko03040|ko04612|ko04213|ko04144	path:bmor03040,path:bmor04141,path:bmor04144,path:bmor04213	Spliceosome|Protein processing in endoplasmic reticulum|Endocytosis|Longevity regulating pathway - multiple species
GeneID:101735863	CROCC {ECO:0000312|EMBL:CAH70055.1}; Synonyms=KIAA0445 {ECO:0000312|EMBL:BAA32290.2}	113.194	68.3689	158.018	2.31126	0.000221525	Up	0.261576	0.261591	0.321561	0.625593	0.531061	0.893797	GO:0015629,GO:0005814,GO:0005813,GO:0035253,GO:0005737,GO:0070062,GO:0001917,GO:0005886,GO:0019894,GO:0005198,GO:0007049,GO:0010457,GO:0051297,GO:0032053,GO:0010669,GO:0051656,GO:0045494,GO:0045724,GO:1903566,GO:0008104,GO:0033365	actin cytoskeleton|centriole|centrosome|ciliary rootlet|cytoplasm|extracellular exosome|photoreceptor inner segment|plasma membrane|kinesin binding|structural molecule activity|cell cycle|centriole-centriole cohesion|centrosome organization|ciliary basal body organization|epithelial structure maintenance|establishment of organelle localization|photoreceptor cell maintenance|positive regulation of…	--
GeneID:101735864	Etl1; CG5899	926.795	604.872	1248.72	2.06443	2.90213e-47	Up	5.57334	5.83	6.41393	12.9105	13.3987	13.8287	GO:0005634,GO:0005524,GO:0003677,GO:0004386,GO:0016569,GO:0050829,GO:0006281,GO:0045089	nucleus|ATP binding|DNA binding|helicase activity|covalent chromatin modification|defense response to Gram-negative bacterium|DNA repair|positive regulation of innate immune response	ko04550
GeneID:101735866		27.4233	48.6269	6.21972	0.127907	1.17327e-10	Down	0.520307	0.792168	0.596293	0.187552	0.0263854	0.0798056
GeneID:101735867	chchd6a; Synonyms=mic25a; zgc:91802	3.20524	6.41049	0	0	0.00250121	Down	0	0.313789	0	0	0	0	GO:0005743,GO:0005739,GO:0006974,GO:0042407	mitochondrial inner membrane|mitochondrion|cellular response to DNA damage stimulus|cristae formation
GeneID:101735868	CAMTA1; Synonyms=KIAA0833; MSTP023	15.3549	24.7985	5.91133	0.238374	0.000356091	Down	0.0972349	0.137119	0.184858	0.0344684	0.0547802	0.0272604
GeneID:101735873		42.7917	61.0634	24.52	0.401549	6.54669e-05	Down	1.03896	1.37919	0.988686	0.291551	0.505181	0.712139
GeneID:101735876	akr2e; Synonyms=AKR2E4	4149.92	5973.08	2326.75	0.38954	9.13719e-173	Down	136.132	135.23	128.994	56.6919	55.2797	60.3088	GO:0016491,GO:0008202	oxidoreductase activity|steroid metabolic process	ko00561|ko00040|ko00052|ko00051	path:bmor00040,path:bmor00051,path:bmor00052,path:bmor00561,path:bmor00790	Pentose and glucuronate interconversions|Fructose and mannose metabolism|Galactose metabolism|Glycerolipid metabolism|Folate biosynthesis
GeneID:101735891		2.13699	4.27398	0	0	0.021191	Down	1.80732	0	0.256758	0	0	0
GeneID:101735893	pgant3; CG4445	151.337	92.6299	210.045	2.26757	1.23354e-11	Up	1.58689	1.48778	1.51269	4.4355	4.51779	5.06669	GO:0005794,GO:0000139,GO:0005795,GO:0016021,GO:0008376,GO:0030246,GO:0046872,GO:0004653,GO:0016757,GO:0031589,GO:0070278,GO:0016266,GO:0009312,GO:0006493,GO:0033628	Golgi apparatus|Golgi membrane|Golgi stack|integral component of membrane|acetylgalactosaminyltransferase activity|carbohydrate binding|metal ion binding|polypeptide N-acetylgalactosaminyltransferase activity|transferase activity, transferring glycosyl groups|cell-substrate adhesion|extracellular matrix constituent secretion|O-glycan processing|oligosaccharide biosynthetic process|protein O-linke…	ko00512	path:bmor00512	Mucin type O-glycan biosynthesis
GeneID:101735897	Tmem9	118.551	65.9699	171.132	2.59409	3.70046e-09	Up	2.18193	2.64239	2.53315	6.14599	6.96279	8.49005	GO:0016021,GO:0005770,GO:0031902,GO:0005765,GO:0005764,GO:0006810	integral component of membrane|late endosome|late endosome membrane|lysosomal membrane|lysosome|transport
GeneID:101735900		294.529	556.442	32.6165	0.0586162	2.08342e-115	Down	15.3118	15.49	18.069	1.16019	0.792295	1.20782
GeneID:101735901	TPGS2; Synonyms=C18orf10; HMFN0601, L17	27.5648	43.2917	11.838	0.273446	9.62185e-06	Down	0.495515	0.420766	0.303958	0.159086	0.438198	0.155796	GO:0005737,GO:0005874	cytoplasm|microtubule	--
GeneID:101735902	ALKBH4; Synonyms=ABH4	2858.26	4143.87	1572.64	0.37951	2.7194e-212	Down	167.012	166.99	157.533	66.1628	68.1583	69.3153	GO:0070938,GO:0005737,GO:0030496,GO:0005634,GO:0003779,GO:0032451,GO:0046872,GO:0016706,GO:0031032,GO:0036090,GO:0006482,GO:0006355,GO:0006351	contractile ring|cytoplasm|midbody|nucleus|actin binding|demethylase activity|metal ion binding|oxidoreductase activity, acting on paired donors, with incorporation or reduction of molecular oxygen, 2-oxoglutarate as one donor, and incorporation of one atom each of oxygen into both donors|actomyosin structure organization|cleavage furrow ingression|protein demethylation|regulation of transcriptio…	--
GeneID:101735905	TOP3B; Synonyms=TOP3B1	507.245	310.304	704.186	2.26934	2.21969e-34	Up	2.83907	2.61334	2.79738	6.98003	6.65244	6.77539	GO:0000793,GO:0005829,GO:0005634,GO:0003677,GO:0003916,GO:0003917,GO:0044822,GO:0007059,GO:0006265	condensed chromosome|cytosol|nucleus|DNA binding|DNA topoisomerase activity|DNA topoisomerase type I activity|poly(A) RNA binding|chromosome segregation|DNA topological change	ko03460|ko03440	path:bmor03440,path:bmor03460	Homologous recombination|Fanconi anemia pathway
GeneID:101735908		13.9764	7.77195	20.1809	2.59663	0.0210877	Up	0.0278974	0.0271946	0.0808711	0.0851306	0.155086	0.181378			--
GeneID:101735920	Las {ECO:0000255|HAMAP-Rule:MF_03123}; GF24134	920.19	1239.42	600.96	0.484872	2.70537e-47	Down	25.3671	25.0603	24.1263	12.4857	13.4581	14.5158	GO:0005739,GO:0051539,GO:0016992,GO:0046872	mitochondrion|4 iron, 4 sulfur cluster binding|lipoate synthase activity|metal ion binding	ko00785	path:bmor00785	Lipoic acid metabolism
GeneID:101735943	Zdhhc11	129.508	178.778	80.2384	0.448817	1.0115e-09	Down	5.23059	4.28339	3.82351	2.15686	2.54435	1.76697	GO:0005783,GO:0016021,GO:0019706	endoplasmic reticulum|integral component of membrane|protein-cysteine S-palmitoyltransferase activity	--
GeneID:101735960		306.767	75.9194	537.615	7.08139	4.03363e-93	Up	2.59301	2.42863	2.37492	17.7781	19.5112	19.677
GeneID:101735973	Sox21	38.1114	23.0287	53.1942	2.30991	0.000576007	Up	0.471597	0.312446	0.367279	0.942518	1.25713	0.83917	GO:0005634,GO:0003677,GO:0003700,GO:0042633,GO:0001942,GO:0006355,GO:0043588,GO:0048863,GO:0006351	nucleus|DNA binding|transcription factor activity, sequence-specific DNA binding|hair cycle|hair follicle development|regulation of transcription, DNA-templated|skin development|stem cell differentiation|transcription, DNA-templated	--
GeneID:101735983		1422.18	1926.73	917.623	0.47626	1.41767e-72	Down	27.8976	26.6726	27.4997	15.7332	14.0721	12.7368
GeneID:101735990	so; CG11121	137.942	47.9434	227.941	4.75437	9.69179e-27	Up	0.829791	0.757569	0.547115	3.97252	4.6667	3.97432	GO:0005634,GO:0043565,GO:0003705,GO:0003700,GO:0008134,GO:0001746,GO:0007623,GO:0048749,GO:0001745,GO:0009649,GO:0007455,GO:0008347,GO:0001744,GO:0045944,GO:0035271,GO:0007283	nucleus|sequence-specific DNA binding|transcription factor activity, RNA polymerase II distal enhancer sequence-specific binding|transcription factor activity, sequence-specific DNA binding|transcription factor binding|Bolwig's organ morphogenesis|circadian rhythm|compound eye development|compound eye morphogenesis|entrainment of circadian clock|eye-antennal disc morphogenesis|glial cell migratio…
GeneID:101736011		1116.03	579.299	1652.76	2.85303	7.05943e-61	Up	18.2984	16.5904	19.3184	55.764	62.1001	59.4124
GeneID:101736012	Tcte1; Synonyms=D17sil1	10.7498	15.6115	5.88818	0.37717	0.0392586	Down	0.431765	0.302326	0.363996	0.10097	0	0.331531
GeneID:101736013	nrf-6; C08B11.4	19.5848	32.6456	6.524	0.199843	7.96584e-06	Down	0.210528	0.449751	0.269014	0.0374591	0.0867575	0.0619381	GO:0016021,GO:0008289,GO:0016747,GO:0006869,GO:0007275	integral component of membrane|lipid binding|transferase activity, transferring acyl groups other than amino-acyl groups|lipid transport|multicellular organism development
GeneID:101736014	tmem87a; TGas047b06.1	2454.15	3280.45	1627.85	0.496228	2.69144e-102	Down	103.71	95.0394	102.813	59.9664	55.4911	58.6125	GO:0016021	integral component of membrane
GeneID:101736026	Aprt; CG18315	143.199	80.3679	206.03	2.56359	3.43818e-13	Up	1.45945	1.61883	2.21085	5.75106	4.23378	5.58821	GO:0005737,GO:0003999,GO:0006168,GO:0044209	cytoplasm|adenine phosphoribosyltransferase activity|adenine salvage|AMP salvage	ko00230	path:bmor00230	Purine metabolism
GeneID:101736027	DDX5; QtsA-17658	1224.8	559.654	1889.96	3.377	6.25912e-155	Up	6.60805	6.78673	7.1007	26.7768	28.0206	28.4527	GO:0005730,GO:0005681,GO:0050681,GO:0005524,GO:0030331,GO:0003723,GO:0003724,GO:0003713,GO:0072332,GO:0006397,GO:0000122,GO:0043517,GO:0045944,GO:0000381,GO:0060765,GO:0045667,GO:2001014,GO:0048511,GO:0008380,GO:0006351	nucleolus|spliceosomal complex|androgen receptor binding|ATP binding|estrogen receptor binding|RNA binding|RNA helicase activity|transcription coactivator activity|intrinsic apoptotic signaling pathway by p53 class mediator|mRNA processing|negative regulation of transcription from RNA polymerase II promoter|positive regulation of DNA damage response, signal transduction by p53 class mediator|posi…
GeneID:101736030	NOL4L; Synonyms=C20orf112, C20orf113	272.461	171.216	373.706	2.18266	5.82993e-18	Up	0.938425	0.916941	1.11281	2.35685	2.31118	2.26291	GO:0005737,GO:0005730,GO:0005654,GO:0003723	cytoplasm|nucleolus|nucleoplasm|RNA binding
GeneID:101736032	march2; TGas088c08.1	4.77786	9.2436	0.312128	0.0337669	0.000720259	Down	0.248549	0.207054	0.12213	0	0	0	GO:0031410,GO:0005783,GO:0005789,GO:0010008,GO:0016021,GO:0005765,GO:0004842,GO:0008270,GO:0006897,GO:0030097,GO:0016567	cytoplasmic vesicle|endoplasmic reticulum|endoplasmic reticulum membrane|endosome membrane|integral component of membrane|lysosomal membrane|ubiquitin-protein transferase activity|zinc ion binding|endocytosis|hemopoiesis|protein ubiquitination
GeneID:101736037	Mtf1; Synonyms=Mtf-1	208.462	118.526	298.399	2.51759	6.33926e-19	Up	0.870012	0.923454	0.751595	2.10442	2.7312	2.59333	GO:0005654,GO:0005634,GO:0001047,GO:0003677,GO:0035035,GO:0046872,GO:0000978,GO:0000979,GO:0003700,GO:0001077,GO:0045944,GO:0045893,GO:0046686,GO:0006979	nucleoplasm|nucleus|core promoter binding|DNA binding|histone acetyltransferase binding|metal ion binding|RNA polymerase II core promoter proximal region sequence-specific DNA binding|RNA polymerase II core promoter sequence-specific DNA binding|transcription factor activity, sequence-specific DNA binding|transcriptional activator activity, RNA polymerase II core promoter proximal region sequence…
GeneID:101736038		5.8817	9.89829	1.86512	0.188428	0.0156676	Down	0.135518	0.0550642	0.134173	0.027258	0.0277903	0.0271233	GO:0052689	carboxylic ester hydrolase activity
GeneID:101736041	Gsc; CG2851	31.855	17.7411	45.9689	2.59109	0.000374084	Up	0.479651	0.390323	0.387027	0.863628	0.878072	1.32032	GO:0005634,GO:0046982,GO:0042803,GO:0043565,GO:0001078,GO:0007275,GO:0045892	nucleus|protein heterodimerization activity|protein homodimerization activity|sequence-specific DNA binding|transcriptional repressor activity, RNA polymerase II core promoter proximal region sequence-specific binding|multicellular organism development|negative regulation of transcription, DNA-templated	--
GeneID:101736045	fj {ECO:0000312|FlyBase:FBgn0000658}; CG10917	572.499	309.3	835.697	2.7019	8.05296e-28	Up	6.14049	5.83986	5.71859	16.248	19.3835	19.1237	GO:0005615,GO:0000139,GO:0016021,GO:0005886,GO:0004672,GO:0004674,GO:0017147,GO:0007267,GO:0045198,GO:0001737,GO:0042067,GO:0001736,GO:0007446,GO:0016348,GO:0007474,GO:0007219,GO:0006468,GO:0044719,GO:0043393,GO:0035159,GO:0060071	extracellular space|Golgi membrane|integral component of membrane|plasma membrane|protein kinase activity|protein serine/threonine kinase activity|Wnt-protein binding|cell-cell signaling|establishment of epithelial cell apical/basal polarity|establishment of imaginal disc-derived wing hair orientation|establishment of ommatidial planar polarity|establishment of planar polarity|imaginal disc growt…	ko04391	path:bmor04391	Hippo signaling pathway - fly
GeneID:101736065	Gldc	1153.71	403.899	1903.52	4.71287	6.12264e-223	Up	4.28677	4.35694	4.34711	23.5978	22.7091	22.1832	GO:0005960,GO:0005739,GO:0005634,GO:0005886,GO:0016594,GO:0004375,GO:0016829,GO:0042803,GO:0030170,GO:0019464	glycine cleavage complex|mitochondrion|nucleus|plasma membrane|glycine binding|glycine dehydrogenase (decarboxylating) activity|lyase activity|protein homodimerization activity|pyridoxal phosphate binding|glycine decarboxylation via glycine cleavage system	ko00260|ko01200|ko00630	path:bmor00260,path:bmor00630	Glycine, serine and threonine metabolism|Glyoxylate and dicarboxylate metabolism
GeneID:101736068	B1	4.58222	8.54017	0.624278	0.073099	0.00381227	Down	0.155913	0.181012	0.0879393	0.022467	0	0	GO:0052689	carboxylic ester hydrolase activity
GeneID:101736080	Cht3; Synonyms=Cht1; CG18140	33.2665	17.7087	48.8244	2.75709	0.000119288	Up	0.0993638	0.0558219	0.0971764	0.284296	0.359998	0.260915	GO:0005576,GO:0008061,GO:0004568,GO:0006032,GO:0000272	extracellular region|chitin binding|chitinase activity|chitin catabolic process|polysaccharide catabolic process	ko00520	path:bmor00520	Amino sugar and nucleotide sugar metabolism
GeneID:101736082		6.70475	2.8391	10.5704	3.72315	0.0376393	Up	0.0178774	0	0.00340659	0.0319478	0.0125817	0.021593
GeneID:101736084		433.951	273.875	594.027	2.16897	5.56475e-27	Up	1.50843	1.45267	1.23808	2.93295	2.84011	3.01833			--
GeneID:101736086		271.932	421.733	122.13	0.289591	9.59752e-41	Down	14.3881	14.9145	14.3073	4.04975	5.62948	5.22816
GeneID:101736102	CFAP44 {ECO:0000305}; Synonyms=FAP44; CHLREDRAFT_149708 {ECO:0000312|EMBL:EDP01978.1}	18.515	28.0127	9.01739	0.321904	0.00144398	Down	0.158902	0.241973	0.227317	0.111939	0.0304224	0.0698152	GO:0031514,GO:0008017,GO:0060285	motile cilium|microtubule binding|cilium-dependent cell motility
GeneID:101736110	anon-3B1.2; CG2650	6.44353	11.0374	1.84968	0.167584	0.0205201	Down	0.320549	0.410645	0.115512	0	0	0.17691	GO:0005615,GO:0007623,GO:0032504	extracellular space|circadian rhythm|multicellular organism reproduction
GeneID:101736139	glra1	13.3586	19.881	6.83621	0.343857	0.0113789	Down	0.302205	0.305276	0.22615	0.13737	0.0595976	0.096373	GO:0030054,GO:0034707,GO:0030425,GO:0016021,GO:0005887,GO:0043204,GO:0045211,GO:0016934,GO:0016594,GO:0022824,GO:0008270,GO:0071230,GO:0071361,GO:0071294,GO:0007417,GO:0006811,GO:0007218,GO:0051260,GO:0045664,GO:0043200,GO:0060012	cell junction|chloride channel complex|dendrite|integral component of membrane|integral component of plasma membrane|perikaryon|postsynaptic membrane|extracellular-glycine-gated chloride channel activity|glycine binding|transmitter-gated ion channel activity|zinc ion binding|cellular response to amino acid stimulus|cellular response to ethanol|cellular response to zinc ion|central nervous system …
GeneID:101736140	Plin4; Synonyms=Kiaa1881	31043.7	46049.9	16037.6	0.348265	0	Down	365.695	347.042	363.989	145.123	139.305	136.16	GO:0005737,GO:0043231,GO:0005811,GO:0005886	cytoplasm|intracellular membrane-bounded organelle|lipid particle|plasma membrane	ko03320
GeneID:101736172	cptp; Synonyms=gltpd1; zgc:92000	111.673	61.6696	161.676	2.62164	1.24081e-11	Up	4.02758	3.14586	4.46958	11.4832	11.3363	10.2089	GO:0005829,GO:0010008,GO:0005794,GO:0005640,GO:0005886,GO:1902387,GO:1902388,GO:0051861,GO:0017089,GO:0005543,GO:0005548,GO:1902389	cytosol|endosome membrane|Golgi apparatus|nuclear outer membrane|plasma membrane|ceramide 1-phosphate binding|ceramide 1-phosphate transporter activity|glycolipid binding|glycolipid transporter activity|phospholipid binding|phospholipid transporter activity|ceramide 1-phosphate transport
GeneID:101736173	unc-5; CG8166	6.13186	11.0229	1.24084	0.112569	0.00242609	Down	0.144127	0.192531	0.0629663	0.0156041	0.0157955	0.0154873	GO:0016021,GO:0005043,GO:0007411,GO:0008347,GO:0008045,GO:0007432	integral component of membrane|netrin receptor activity involved in chemorepulsion|axon guidance|glial cell migration|motor neuron axon guidance|salivary gland boundary specification	ko04360
GeneID:101736182	Zfp2; Synonyms=Fnp-2, Mkr2, Zfp-2	765.652	1042.18	489.123	0.469326	1.2954e-43	Down	31.7944	32.1113	32.5458	15.961	15.6642	17.6144	GO:0005634,GO:0003677,GO:0046872,GO:0003700,GO:0006355,GO:0006351	nucleus|DNA binding|metal ion binding|transcription factor activity, sequence-specific DNA binding|regulation of transcription, DNA-templated|transcription, DNA-templated
GeneID:101736190	RHBDL3; Synonyms=RHBDL4, VRHO	71.968	33.3319	110.604	3.31827	3.00875e-11	Up	0.682182	1.11767	0.67874	2.42216	3.14237	3.37453	GO:0016021,GO:0005743,GO:0005509,GO:0004252,GO:0016485	integral component of membrane|mitochondrial inner membrane|calcium ion binding|serine-type endopeptidase activity|protein processing	--
GeneID:101736202	fabG; MW1114	308.988	449.172	168.805	0.375813	1.94077e-30	Down	29.8073	29.8662	32.787	13.759	14.1884	13.4441	GO:0102132,GO:0004316,GO:0051287,GO:0050661,GO:0030497	3-oxo-pimeloyl-[acp] methyl ester reductase activity|3-oxoacyl-[acyl-carrier-protein] reductase (NADPH) activity|NAD binding|NADP binding|fatty acid elongation
GeneID:101736212	Dll; Synonyms=Ba, BR; CG3629	102.474	50.3774	154.57	3.06824	8.48658e-14	Up	0.492412	0.42947	0.371878	1.13347	1.24463	1.17716	GO:0005634,GO:0043565,GO:0007487,GO:0007469,GO:0048264,GO:0035215,GO:0035114,GO:0007480,GO:0007485,GO:0008587,GO:0007479,GO:0016319,GO:0010629,GO:0042048,GO:0021553,GO:0045893,GO:0048728,GO:0007449,GO:0010092,GO:0006351	nucleus|sequence-specific DNA binding|analia development|antennal development|determination of ventral identity|genital disc development|imaginal disc-derived appendage morphogenesis|imaginal disc-derived leg morphogenesis|imaginal disc-derived male genitalia development|imaginal disc-derived wing margin morphogenesis|leg disc proximal/distal pattern formation|mushroom body development|negative r…	--
GeneID:101736241	LAC21; Os11g0696900, LOC_Os11g47390	69.7143	26.959	112.47	4.17188	2.50647e-14	Up	0.515785	0.560803	0.558743	2.66535	2.42188	2.96838	GO:0048046,GO:0005507,GO:0052716,GO:0016722,GO:0046274	apoplast|copper ion binding|hydroquinone:oxygen oxidoreductase activity|oxidoreductase activity, oxidizing metal ions|lignin catabolic process
GeneID:101736258	DGCR8	447.515	167.58	727.45	4.34091	5.29451e-85	Up	1.20768	1.1847	0.832291	5.33305	5.15362	4.95541	GO:0005737,GO:0070877,GO:0015630,GO:0005730,GO:0005654,GO:0003725,GO:0020037,GO:0046872,GO:0070878,GO:0004525,GO:0031053,GO:0072091	cytoplasm|microprocessor complex|microtubule cytoskeleton|nucleolus|nucleoplasm|double-stranded RNA binding|heme binding|metal ion binding|primary miRNA binding|ribonuclease III activity|primary miRNA processing|regulation of stem cell proliferation	--
GeneID:101736269	Sv2c; Synonyms=Kiaa1054	53.8602	9.55472	98.1656	10.2741	2.00968e-15	Up	0.161281	0.0722406	0.142669	1.63214	1.25589	1.67437	GO:0030054,GO:0016021,GO:0043005,GO:0008021,GO:0030672,GO:0022857,GO:0007268,GO:0001504	cell junction|integral component of membrane|neuron projection|synaptic vesicle|synaptic vesicle membrane|transmembrane transporter activity|chemical synaptic transmission|neurotransmitter uptake
GeneID:101736279	CG6836	58.6619	90.5803	26.7436	0.295247	5.97062e-08	Down	3.9261	4.24617	2.81406	1.00418	1.43073	0.936908	GO:0016021,GO:0005886,GO:0005215,GO:0006810	integral component of membrane|plasma membrane|transporter activity|transport	ko04976
GeneID:101736326	Tao {ECO:0000312|FlyBase:FBgn0031030}; Synonyms=Tao-1 {ECO:0000312|FlyBase:FBgn0031030}; CG14217 {ECO:0000312|FlyBase:FBgn0031030}	683.202	355.497	1010.91	2.84365	1.67866e-36	Up	2.40498	2.58763	2.81304	6.92116	7.95021	8.26285	GO:0030424,GO:0045178,GO:0005938,GO:0005737,GO:0016020,GO:0005874,GO:0043204,GO:0005886,GO:0005819,GO:0005524,GO:0004672,GO:0004674,GO:0004702,GO:0006915,GO:0048036,GO:0035329,GO:0036335,GO:0016319,GO:0046621,GO:0030707,GO:0045807,GO:0035332,GO:0006468,GO:0035330,GO:0042220,GO:0045471,GO:0035094,GO:0019233,GO:0030431,GO:0001894	axon|basal part of cell|cell cortex|cytoplasm|membrane|microtubule|perikaryon|plasma membrane|spindle|ATP binding|protein kinase activity|protein serine/threonine kinase activity|signal transducer, downstream of receptor, with serine/threonine kinase activity|apoptotic process|central complex development|hippo signaling|intestinal stem cell homeostasis|mushroom body development|negative regulatio…	ko04010
GeneID:101736330		853.509	1260.13	446.888	0.354636	9.66998e-86	Down	54.1449	59.529	54.8323	20.2986	24.113	24.8705
GeneID:101736335	Timp; CG6281	129.9	228.81	30.9902	0.135441	1.20685e-27	Down	5.60398	7.87547	6.50484	0.663545	0.540541	1.44493	GO:0030425,GO:0005615,GO:0005578,GO:0046872,GO:0008191,GO:0002020,GO:0071711,GO:0007155,GO:0060232,GO:0048526,GO:0051045,GO:0042331,GO:0010033,GO:0007426,GO:0035202,GO:0007419,GO:0007472	dendrite|extracellular space|proteinaceous extracellular matrix|metal ion binding|metalloendopeptidase inhibitor activity|protease binding|basement membrane organization|cell adhesion|delamination|imaginal disc-derived wing expansion|negative regulation of membrane protein ectodomain proteolysis|phototaxis|response to organic substance|tracheal outgrowth, open tracheal system|tracheal pit formati…
GeneID:101736339	gpp; CG10272	1391.91	651.642	2132.18	3.27201	5.67612e-166	Up	3.01393	2.90757	3.14069	11.1749	11.5732	11.358	GO:0000781,GO:0035097,GO:0005634,GO:0031151,GO:0006342,GO:0006348,GO:0048096,GO:0000077,GO:0006281,GO:0034729,GO:0016571,GO:0046331,GO:2000637,GO:2000677	chromosome, telomeric region|histone methyltransferase complex|nucleus|histone methyltransferase activity (H3-K79 specific)|chromatin silencing|chromatin silencing at telomere|chromatin-mediated maintenance of transcription|DNA damage checkpoint|DNA repair|histone H3-K79 methylation|histone methylation|lateral inhibition|positive regulation of gene silencing by miRNA|regulation of transcription r…	ko00310	path:bmor00310	Lysine degradation
GeneID:101736340		306.944	433.283	180.605	0.416828	7.1121e-12	Down	13.214	13.7281	16.2552	7.18661	6.5954	6.46067
GeneID:101736347	foi {ECO:0000312|EMBL:AAF50401.3}; CG6817	315.146	207.476	422.815	2.0379	1.96561e-17	Up	10.8516	11.6114	10.9428	24.52	24.8322	24.1343	GO:0016323,GO:0009986,GO:0005887,GO:0005886,GO:0005385,GO:0035147,GO:0016477,GO:0006882,GO:0007417,GO:0008354,GO:0008406,GO:0035262,GO:0007506,GO:0022008,GO:0007280,GO:0071578,GO:0006829	basolateral plasma membrane|cell surface|integral component of plasma membrane|plasma membrane|zinc ion transmembrane transporter activity|branch fusion, open tracheal system|cell migration|cellular zinc ion homeostasis|central nervous system development|germ cell migration|gonad development|gonad morphogenesis|gonadal mesoderm development|neurogenesis|pole cell migration|zinc II ion transmembran…	--
GeneID:101736350	Cfap58 {ECO:0000312|MGI:MGI:2685815}	187.807	257.456	118.157	0.458943	1.79448e-09	Down	4.08112	5.92785	5.64798	2.44468	2.81839	2.50956	GO:0005929,GO:0005615	cilium|extracellular space
GeneID:101736353		39.5013	53.2301	25.7724	0.48417	0.00211019	Down	0.343311	0.307127	0.251395	0.116835	0.140059	0.207267
GeneID:101736360	dpn; CG8704	19.8143	6.39181	33.2368	5.1999	6.05963e-06	Up	0.224448	0.0172289	0.0670578	0.464368	0.465487	0.674135	GO:0005634,GO:0003677,GO:0001078,GO:0008344,GO:0048813,GO:0007549,GO:0008345,GO:0000122,GO:0045892,GO:0007219,GO:0045840,GO:0002052,GO:0007530,GO:0007540,GO:0006351	nucleus|DNA binding|transcriptional repressor activity, RNA polymerase II core promoter proximal region sequence-specific binding|adult locomotory behavior|dendrite morphogenesis|dosage compensation|larval locomotory behavior|negative regulation of transcription from RNA polymerase II promoter|negative regulation of transcription, DNA-templated|Notch signaling pathway|positive regulation of mitot…	--
GeneID:101736362		10.2841	18.3872	2.18109	0.11862	7.08187e-05	Down	0.324912	0.217419	0.570083	0.069031	0.138244	0	GO:0005576,GO:0004252,GO:0007586	extracellular region|serine-type endopeptidase activity|digestion
GeneID:101736365	Tret1 {ECO:0000250|UniProtKB:Q7PIR5}; CPIJ004516	3.84621	7.072	0.620431	0.0877306	0.0124298	Down	0	0	0	0.0407075	0	0	GO:0016021,GO:0005886,GO:0015574,GO:0015771	integral component of membrane|plasma membrane|trehalose transmembrane transporter activity|trehalose transport
GeneID:101736368	clvs1; Synonyms=rlbp1l1	16.9523	27.6889	6.21576	0.224486	0.000101205	Down	0.499149	0.552896	0.395506	0.118738	0.101237	0.136573	GO:0030136,GO:0031901,GO:0005768,GO:0005802,GO:0080025,GO:0005215,GO:0007040	clathrin-coated vesicle|early endosome membrane|endosome|trans-Golgi network|phosphatidylinositol-3,5-bisphosphate binding|transporter activity|lysosome organization
GeneID:101736371		4.88758	1.06999	8.70518	8.13574	0.0109782	Up	0.132364	0.0658837	0	0.686329	0.619893	0.539653	GO:0005615,GO:0046872,GO:0004252,GO:0007586	extracellular space|metal ion binding|serine-type endopeptidase activity|digestion
GeneID:101736374	DPEP1; Synonyms=MDP, RDP	70.6539	99.0576	42.2503	0.426522	5.85022e-06	Down	1.99462	1.35102	1.24116	0.45354	0.648787	0.853448	GO:0031225,GO:0045177,GO:0016324,GO:0070062,GO:0005615,GO:0031528,GO:0005886,GO:0043027,GO:0016805,GO:0008239,GO:0034235,GO:0070573,GO:0008235,GO:0072341,GO:0008270,GO:0016999,GO:0072340,GO:0071277,GO:0035690,GO:0071732,GO:0006749,GO:0050667,GO:0006691,GO:0043066,GO:0030336,GO:0043154,GO:0006805	anchored component of membrane|apical part of cell|apical plasma membrane|extracellular exosome|extracellular space|microvillus membrane|plasma membrane|cysteine-type endopeptidase inhibitor activity involved in apoptotic process|dipeptidase activity|dipeptidyl-peptidase activity|GPI anchor binding|metallodipeptidase activity|metalloexopeptidase activity|modified amino acid binding|zinc ion bindi…	--
GeneID:101736384	SMYD5; Synonyms=RAI15	80.3606	42.8951	117.826	2.74685	1.90883e-09	Up	0.670209	0.845663	0.815863	2.39486	2.25621	2.17392	GO:0046872,GO:0008168	metal ion binding|methyltransferase activity
GeneID:101736387	Gins3; Synonyms=Psf3	175.909	252.057	99.7605	0.395786	1.44508e-16	Down	26.2664	20.9706	24.4252	10.8317	11.5219	12.5921	GO:0005654,GO:0006260	nucleoplasm|DNA replication	--
GeneID:101736392	betA {ECO:0000255|HAMAP-Rule:MF_00750}; BTH_II1072	6.67677	2.49804	10.8555	4.3456	0.0215973	Up	0	0.102635	0	0.301611	0.127107	0.447836	GO:0008802,GO:0008812,GO:0050660,GO:0019285	betaine-aldehyde dehydrogenase activity|choline dehydrogenase activity|flavin adenine dinucleotide binding|glycine betaine biosynthetic process from choline	ko00260	path:bmor00260	Glycine, serine and threonine metabolism
GeneID:101736404	SFXN1	68.475	11.4014	125.549	11.0117	3.27792e-29	Up	0.217363	0.403873	0.0923789	3.44031	3.51042	3.93388	GO:0016021,GO:0005743,GO:0005739,GO:0015075,GO:0030218,GO:0055072,GO:0006826	integral component of membrane|mitochondrial inner membrane|mitochondrion|ion transmembrane transporter activity|erythrocyte differentiation|iron ion homeostasis|iron ion transport
GeneID:101736413	Pka-C3; Synonyms=DC2; CG6117	79.8021	46.7762	112.828	2.41209	1.43271e-07	Up	0.846655	0.584971	0.87478	2.10587	1.91343	2.11994	GO:0005952,GO:0005524,GO:0004691,GO:0004674,GO:0007476,GO:0006468	cAMP-dependent protein kinase complex|ATP binding|cAMP-dependent protein kinase activity|protein serine/threonine kinase activity|imaginal disc-derived wing morphogenesis|protein phosphorylation	--
GeneID:101736422		210.746	357.527	63.9651	0.17891	5.70129e-55	Down	12.0583	12.8453	12.3278	2.23744	1.91183	3.02963
GeneID:101736423	N4bp2l2; Synonyms=Pfaap5	633.744	362.729	904.758	2.49431	2.63621e-51	Up	2.61773	3.27628	3.22402	8.33006	8.93608	8.75727	GO:0070062,GO:0005634,GO:0017053,GO:0019899,GO:0001106,GO:0001824,GO:0001701,GO:1902037,GO:0000122,GO:1902035	extracellular exosome|nucleus|transcriptional repressor complex|enzyme binding|RNA polymerase II transcription corepressor activity|blastocyst development|in utero embryonic development|negative regulation of hematopoietic stem cell differentiation|negative regulation of transcription from RNA polymerase II promoter|positive regulation of hematopoietic stem cell proliferation
GeneID:101736424		975.509	1366.65	584.372	0.427596	4.07427e-67	Down	23.86	22.8726	22.453	11.9533	10.8271	11.3524
GeneID:101736431	Dscam2; CG42256	104.447	165.695	43.1981	0.260709	3.60068e-19	Down	1.00995	0.823029	0.813868	0.232159	0.276221	0.267425	GO:0005887,GO:0042802,GO:0007156,GO:0048812	integral component of plasma membrane|identical protein binding|homophilic cell adhesion via plasma membrane adhesion molecules|neuron projection morphogenesis
GeneID:101736433	Znf583; Synonyms=Zfp583	126.233	188.689	63.7763	0.337997	4.86487e-16	Down	3.57874	3.8849	3.4856	1.5376	1.70872	1.26209	GO:0005634,GO:0046872,GO:0000977,GO:0003700,GO:0006355,GO:0006351	nucleus|metal ion binding|RNA polymerase II regulatory region sequence-specific DNA binding|transcription factor activity, sequence-specific DNA binding|regulation of transcription, DNA-templated|transcription, DNA-templated
GeneID:101736437	GPAT4 {ECO:0000250|UniProtKB:Q86UL3}; Synonyms=AGPAT6	220.199	134.816	305.583	2.26666	3.78777e-16	Up	1.88151	1.98301	1.73775	4.42367	4.21751	4.58075	GO:0005789,GO:0016021,GO:0004366,GO:0016024	endoplasmic reticulum membrane|integral component of membrane|glycerol-3-phosphate O-acyltransferase activity|CDP-diacylglycerol biosynthetic process	ko00564|ko00561	path:bmor00561,path:bmor00564	Glycerolipid metabolism|Glycerophospholipid metabolism
GeneID:101736449		722.974	261.885	1184.06	4.52131	3.12472e-113	Up	4.85692	4.78972	5.77736	24.2587	27.1539	25.5317
GeneID:101736463	Slc7a6 {ECO:0000312|MGI:MGI:2142598}; Synonyms=Kiaa0245 {ECO:0000312|EMBL:BAC97909.1}	35.6483	16.2873	55.0093	3.37743	2.46919e-06	Up	0.14348	0.216974	0.250131	0.900664	0.92787	0.855753	GO:0016323,GO:0005887,GO:0015297,GO:0015179	basolateral plasma membrane|integral component of plasma membrane|antiporter activity|L-amino acid transmembrane transporter activity
GeneID:101736464	efnb2a; Synonyms=efnb2	57.1851	25.5191	88.8512	3.48176	8.89829e-10	Up	0.627005	0.391355	0.550396	1.90976	1.83003	2.4224	GO:0016021,GO:0005886,GO:0046875,GO:0035475,GO:0009952,GO:0007411,GO:0007412,GO:0001568,GO:0007155,GO:0002042,GO:0048013,GO:0003404,GO:0050920,GO:0021654,GO:0001756,GO:0008039	integral component of membrane|plasma membrane|ephrin receptor binding|angioblast cell migration involved in selective angioblast sprouting|anterior/posterior pattern specification|axon guidance|axon target recognition|blood vessel development|cell adhesion|cell migration involved in sprouting angiogenesis|ephrin receptor signaling pathway|optic vesicle morphogenesis|regulation of chemotaxis|rhom…	ko04360
GeneID:101736478		1001.22	396.772	1605.66	4.04682	1.34933e-148	Up	5.11911	6.07299	5.96842	24.5173	26.6543	26.4441
GeneID:101736481		12.6414	21.8647	3.41811	0.15633	0.0430876	Down	0.324668	0.108993	0.532694	0.0351812	0.0354027	0.0343365
GeneID:101736483	Tret1-2 {ECO:0000312|EMBL:BAF96745.1}; CG8234	946.96	1487.13	406.792	0.273542	2.2189e-140	Down	52.0057	51.0122	47.8061	15.2612	14.6363	16.7242	GO:0005887,GO:0016020,GO:0005886,GO:0005355,GO:0005351,GO:0046323,GO:0035428	integral component of plasma membrane|membrane|plasma membrane|glucose transmembrane transporter activity|sugar:proton symporter activity|glucose import|hexose transmembrane transport	--
GeneID:101736485		783.38	1174.19	392.569	0.334331	7.16588e-87	Down	47.9231	50.4444	47.5515	19.1777	18.6951	19.8178
GeneID:101736498		236.261	157.356	315.166	2.00289	5.98017e-13	Up	4.18918	3.57003	4.38566	9.5224	8.3262	9.12661
GeneID:101736503	sno {ECO:0000312|FlyBase:FBgn0265630}; CG44436 {ECO:0000312|FlyBase:FBgn0265630}	24.7061	14.9037	34.5085	2.31543	0.0056716	Up	0.759212	1.75138	1.49673	3.97784	3.31271	3.27601	GO:0005634,GO:0008587,GO:0007219,GO:0045944,GO:0048190	nucleus|imaginal disc-derived wing margin morphogenesis|Notch signaling pathway|positive regulation of transcription from RNA polymerase II promoter|wing disc dorsal/ventral pattern formation
GeneID:101736528	SLC25A10; Synonyms=DIC	85.5261	46.7596	124.293	2.65812	1.8761e-09	Up	1.43258	1.9535	2.05163	3.76044	4.49476	5.07315	GO:0016021,GO:0005743,GO:0005634,GO:0005310,GO:0006835,GO:0006094,GO:0006811,GO:0006839,GO:0070221	integral component of membrane|mitochondrial inner membrane|nucleus|dicarboxylic acid transmembrane transporter activity|dicarboxylic acid transport|gluconeogenesis|ion transport|mitochondrial transport|sulfide oxidation, using sulfide:quinone oxidoreductase	ko04964
GeneID:101736531	TBC1D19	18.6042	26.9463	10.2621	0.380835	0.00599053	Down	0.596659	0.414533	0.568132	0.250186	0.182323	0.156456	GO:0005096	GTPase activator activity
GeneID:101736535		5.59304	9.93757	1.24851	0.125636	0.00539902	Down	0.111336	0.0738135	0.0727342	0	0.0361528	0
GeneID:101736540	Sipa1l1; Synonyms=Kiaa0440	628.963	381.99	875.937	2.29309	3.3067e-29	Up	3.34925	3.24228	3.24306	8.11935	8.81822	9.66878	GO:0030054,GO:0005737,GO:0005856,GO:0043197,GO:0014069,GO:0045211,GO:0046875,GO:0005096,GO:0031532,GO:0090630,GO:0048013,GO:0050770,GO:0061001,GO:0043087,GO:0051056,GO:0048167	cell junction|cytoplasm|cytoskeleton|dendritic spine|postsynaptic density|postsynaptic membrane|ephrin receptor binding|GTPase activator activity|actin cytoskeleton reorganization|activation of GTPase activity|ephrin receptor signaling pathway|regulation of axonogenesis|regulation of dendritic spine morphogenesis|regulation of GTPase activity|regulation of small GTPase mediated signal transductio…	ko04015
GeneID:101736542	USP35; Synonyms=KIAA1372, USP34	112.391	65.6808	159.101	2.42234	3.20692e-10	Up	0.581827	1.03034	0.632757	2.08559	2.09783	2.24336	GO:0004843,GO:0016579,GO:0006511	thiol-dependent ubiquitin-specific protease activity|protein deubiquitination|ubiquitin-dependent protein catabolic process	--
GeneID:101736559	ea; CG4920	20.9925	34.8215	7.1636	0.205724	2.35728e-05	Down	0.560629	0.646844	0.365693	0.0323177	0.261184	0.0639866	GO:0005576,GO:0008233,GO:0004252,GO:0008236,GO:0009950,GO:0007311,GO:0006508,GO:0008063,GO:0031638	extracellular region|peptidase activity|serine-type endopeptidase activity|serine-type peptidase activity|dorsal/ventral axis specification|maternal specification of dorsal/ventral axis, oocyte, germ-line encoded|proteolysis|Toll signaling pathway|zymogen activation
GeneID:101736564		1.9464	3.8928	0	0	0.0305442	Down	0.257906	0.756347	0.757467	0	0	0	GO:0042600,GO:0005213,GO:0007304,GO:0007275	chorion|structural constituent of chorion|chorion-containing eggshell formation|multicellular organism development
GeneID:101736578	Hs2st; CG10234	187.275	113.538	261.012	2.29889	2.05185e-14	Up	1.589	1.47567	1.38204	3.8664	4.13194	4.6355	GO:0000139,GO:0016021,GO:0004394,GO:0007424,GO:0007165	Golgi membrane|integral component of membrane|heparan sulfate 2-O-sulfotransferase activity|open tracheal system development|signal transduction	ko00534	path:bmor00534	Glycosaminoglycan biosynthesis - heparan sulfate / heparin
GeneID:101736580	DGCR2; Synonyms=IDD, KIAA0163	216.435	124.293	308.577	2.48265	1.78224e-17	Up	0.920735	1.20289	0.748646	2.79568	2.7496	2.90775	GO:0016021,GO:0030246,GO:0009887,GO:0007155,GO:0050890	integral component of membrane|carbohydrate binding|animal organ morphogenesis|cell adhesion|cognition
GeneID:101736589	Mmp2 {ECO:0000312|FlyBase:FBgn0033438}; CG1794 {ECO:0000312|FlyBase:FBgn0033438}	271.039	165.487	376.59	2.27564	2.32069e-08	Up	1.32046	1.17518	1.46733	2.6632	3.64541	3.65985	GO:0030425,GO:0009897,GO:0031012,GO:0016021,GO:0005886,GO:0004175,GO:0004222,GO:0008270,GO:0002218,GO:0007505,GO:0034769,GO:0071711,GO:0045216,GO:0097156,GO:0007561,GO:0046529,GO:0046331,GO:0008045,GO:0090090,GO:0040037,GO:0030178,GO:0007424,GO:0030728,GO:0007602,GO:0016485,GO:0007426,GO:0035202,GO:0007419,GO:0042060	dendrite|external side of plasma membrane|extracellular matrix|integral component of membrane|plasma membrane|endopeptidase activity|metalloendopeptidase activity|zinc ion binding|activation of innate immune response|adult fat body development|basement membrane disassembly|basement membrane organization|cell-cell junction organization|fasciculation of motor neuron axon|imaginal disc eversion|imag…
GeneID:101736591		22.6639	39.7364	5.59153	0.140716	1.73122e-08	Down	0.494714	0.652383	0.668247	0.0765595	0.0509524	0.0250774
GeneID:101736597		331.825	123.568	540.082	4.37073	1.2468e-64	Up	5.84462	5.57914	4.19288	23.5685	23.7487	26.4443
GeneID:101736598		207.751	125.196	290.307	2.31882	4.60042e-16	Up	2.73356	3.3192	3.1169	7.15591	7.94122	7.91916
GeneID:101736603	Glce	102.428	50.7576	154.099	3.03599	1.2935e-13	Up	0.756434	0.899186	0.566426	2.27277	2.5278	2.87211	GO:0005794,GO:0000139,GO:0016021,GO:0047464,GO:0016857,GO:0050379,GO:0006024,GO:0015012,GO:0030210	Golgi apparatus|Golgi membrane|integral component of membrane|heparosan-N-sulfate-glucuronate 5-epimerase activity|racemase and epimerase activity, acting on carbohydrates and derivatives|UDP-glucuronate 5'-epimerase activity|glycosaminoglycan biosynthetic process|heparan sulfate proteoglycan biosynthetic process|heparin biosynthetic process	ko00534	path:bmor00534	Glycosaminoglycan biosynthesis - heparan sulfate / heparin
GeneID:101736606		2.99642	5.68072	0.312128	0.0549452	0.0175906	Down	0.507555	0.172319	0.224807	0	0.0574338	0	GO:0005576,GO:0030246	extracellular region|carbohydrate binding
GeneID:101736611	Nprl2 {ECO:0000312|FlyBase:FBgn0030800}; CG9104 {ECO:0000312|FlyBase:FBgn0030800}	220.516	142.979	298.053	2.08459	1.88979e-13	Up	2.58573	3.2714	2.9226	6.82922	6.40521	6.70865	GO:0044754,GO:0005737,GO:1990130,GO:0005634,GO:0035859,GO:0034198,GO:0006995,GO:0048813,GO:0007293,GO:0045792,GO:0032007,GO:1904262,GO:0048477,GO:0010508,GO:2000785,GO:0038202	autolysosome|cytoplasm|Iml1 complex|nucleus|Seh1-associated complex|cellular response to amino acid starvation|cellular response to nitrogen starvation|dendrite morphogenesis|germarium-derived egg chamber formation|negative regulation of cell size|negative regulation of TOR signaling|negative regulation of TORC1 signaling|oogenesis|positive regulation of autophagy|regulation of autophagosome asse…	ko04150	path:bmor04150	mTOR signaling pathway
GeneID:101736637	ctdspl2a; zgc:154017	220.513	104.625	336.402	3.21533	6.25529e-17	Up	1.11215	0.821156	1.10749	3.12863	3.9793	3.4791	GO:0004721	phosphoprotein phosphatase activity	--
GeneID:101736641	Xpc {ECO:0000312|FlyBase:FBgn0004698}; Synonyms=mus210 {ECO:0000312|FlyBase:FBgn0004698}, Xpcc; CG8153 {ECO:0000312|FlyBase:FBgn0004698}	95.0783	55.9067	134.25	2.40132	1.13456e-08	Up	5.58542	8.58541	10.1235	23.1847	22.8781	23.8583	GO:0005737,GO:0005829,GO:0000111,GO:0005634,GO:0071942,GO:0003684,GO:0003697,GO:0010777,GO:0006289	cytoplasm|cytosol|nucleotide-excision repair factor 2 complex|nucleus|XPC complex|damaged DNA binding|single-stranded DNA binding|meiotic mismatch repair involved in reciprocal meiotic recombination|nucleotide-excision repair
GeneID:101736644	MAN2B1; Synonyms=MANB	46.5186	18.1206	74.9166	4.13432	6.27124e-10	Up	0.179704	0.104676	0.0881593	0.367926	0.534107	0.527615	GO:0070062,GO:0005615,GO:0005764,GO:0004559,GO:0030246,GO:0008270,GO:0007611,GO:0006013,GO:0006517	extracellular exosome|extracellular space|lysosome|alpha-mannosidase activity|carbohydrate binding|zinc ion binding|learning or memory|mannose metabolic process|protein deglycosylation	ko04142|ko00511	path:bmor00511,path:bmor04142	Other glycan degradation|Lysosome
GeneID:101736650	Gfral; Synonyms=Gral	39.8437	7.79159	71.8957	9.22734	1.32787e-11	Up	0.0322124	0.0472111	0.0627196	0.671096	0.599757	0.357757	GO:0016021,GO:0005622,GO:0005886,GO:2001240,GO:0043524,GO:0031098	integral component of membrane|intracellular|plasma membrane|negative regulation of extrinsic apoptotic signaling pathway in absence of ligand|negative regulation of neuron apoptotic process|stress-activated protein kinase signaling cascade
GeneID:101736660		350.11	47.4961	652.725	13.7427	8.64001e-156	Up	1.7882	6.0438	5.2858	72.6627	80.1712	78.4045
GeneID:101736677	Galnt11	227.056	109.158	344.954	3.16015	8.89011e-30	Up	1.62022	1.37186	2.13756	6.39822	6.48036	6.5706	GO:0000139,GO:0016021,GO:0030246,GO:0046872,GO:0005112,GO:0004653,GO:0060271,GO:0007368,GO:0007220,GO:0061314,GO:0018243,GO:0008593	Golgi membrane|integral component of membrane|carbohydrate binding|metal ion binding|Notch binding|polypeptide N-acetylgalactosaminyltransferase activity|cilium assembly|determination of left/right symmetry|Notch receptor processing|Notch signaling involved in heart development|protein O-linked glycosylation via threonine|regulation of Notch signaling pathway	ko00512	path:bmor00512	Mucin type O-glycan biosynthesis
GeneID:101736686		10.6571	21.3142	0	0	8.03468e-10	Down	0.254097	0.294744	0.188205	0	0	0
GeneID:101736696		2.11777	4.23554	0	0	0.0215157	Down	0.223864	0.0574378	0.38863	0	0	0
GeneID:101736702	Abca17 {ECO:0000312|MGI:MGI:3625331}	322.416	174.778	470.054	2.68943	4.53323e-15	Up	1.34317	0.985743	1.32259	3.50262	4.36845	3.94879	GO:0005783,GO:0005789,GO:0016021,GO:0005524,GO:0042626,GO:0006869,GO:0006638	endoplasmic reticulum|endoplasmic reticulum membrane|integral component of membrane|ATP binding|ATPase activity, coupled to transmembrane movement of substances|lipid transport|neutral lipid metabolic process	ko02010	path:bmor02010	ABC transporters
GeneID:101736707		14.4683	22.397	6.5395	0.291981	0.00258206	Down	1.78238	1.58876	0.600715	0.495036	0.503262	0.326756
GeneID:101736716		24.0754	9.90415	38.2467	3.86168	2.45708e-05	Up	0.0199347	0.193678	0.233139	0.854125	0.501999	0.514849
GeneID:101736717	LRRN2; Synonyms=GAC1, LRRN5; UNQ256/PRO293	118.774	162.03	75.518	0.466073	1.61758e-08	Down	2.8334	2.26407	2.37098	1.42997	1.47828	1.37047	GO:0016021,GO:0004872,GO:0007155,GO:0007165	integral component of membrane|receptor activity|cell adhesion|signal transduction
GeneID:101736725	Nme7	23.5734	34.3993	12.7475	0.370573	0.00141397	Down	0.321408	0.650746	0.399281	0.0412602	0.166939	0	GO:0005622,GO:0005524,GO:0046872,GO:0004550,GO:0006241,GO:0006183,GO:0006228	intracellular|ATP binding|metal ion binding|nucleoside diphosphate kinase activity|CTP biosynthetic process|GTP biosynthetic process|UTP biosynthetic process	ko00230|ko00240	path:bmor00230,path:bmor00240,path:bmor00983	Purine metabolism|Pyrimidine metabolism|Drug metabolism - other enzymes
GeneID:101736730	CYP12A2	58.0028	81.5471	34.4585	0.422559	9.93242e-06	Down	0.819949	0.85303	1.07987	0.285555	0.346933	0.600138	GO:0020037,GO:0005506,GO:0004497,GO:0016705	heme binding|iron ion binding|monooxygenase activity|oxidoreductase activity, acting on paired donors, with incorporation or reduction of molecular oxygen	--
GeneID:101736735	Tret1 {ECO:0000312|EMBL:BAF96744.1}	5728.16	10569.5	886.848	0.0839065	0	Down	140.686	131.666	130.385	13.8855	12.9319	13.7069	GO:0016021,GO:0005886,GO:0015574,GO:0015771	integral component of membrane|plasma membrane|trehalose transmembrane transporter activity|trehalose transport	--
GeneID:101736753	ZUFSP	84.5598	52.8735	116.246	2.19857	1.05295e-06	Up	0.429231	0.480981	0.492307	1.20904	1.16335	1.37298	GO:0046872	metal ion binding
GeneID:101736754	Znf569; Synonyms=Zfp74	658.363	435.016	881.711	2.02685	3.07838e-33	Up	3.0036	2.99067	3.07037	6.71332	6.37866	6.9915	GO:0005634,GO:0003677,GO:0046872,GO:0006355,GO:0006351	nucleus|DNA binding|metal ion binding|regulation of transcription, DNA-templated|transcription, DNA-templated
GeneID:101736782		15.6787	9.90846	21.449	2.16471	0.0455211	Up	0.438476	0.793614	0.952283	2.49675	1.29392	1.94196
GeneID:101736786	Phf12 {ECO:0000312|EMBL:CAI25224.1}; Synonyms=Kiaa1523	186.397	121.715	251.078	2.06283	2.36734e-11	Up	6.1629	5.31571	4.63258	11.0335	11.0002	12.4875	GO:0005654,GO:0005634,GO:0016580,GO:0070822,GO:0017053,GO:0003682,GO:0042393,GO:0035091,GO:0000977,GO:0001106,GO:0003712,GO:0001222,GO:0008270,GO:0000122,GO:0045892,GO:0006351	nucleoplasm|nucleus|Sin3 complex|Sin3-type complex|transcriptional repressor complex|chromatin binding|histone binding|phosphatidylinositol binding|RNA polymerase II regulatory region sequence-specific DNA binding|RNA polymerase II transcription corepressor activity|transcription cofactor activity|transcription corepressor binding|zinc ion binding|negative regulation of transcription from RNA pol…
GeneID:101736789	Myt1l; Synonyms=Kiaa1106, Nzf1, Png1	82.9942	117.245	48.7435	0.415741	4.69031e-06	Down	0.337507	0.307937	0.44524	0.178693	0.12649	0.21754	GO:0005634,GO:0003677,GO:0003700,GO:0008270,GO:0030154,GO:0007399,GO:0006351	nucleus|DNA binding|transcription factor activity, sequence-specific DNA binding|zinc ion binding|cell differentiation|nervous system development|transcription, DNA-templated
GeneID:101736813		1674.31	2255.54	1093.09	0.484622	6.50209e-66	Down	72.0248	68.6224	67.4782	37.6951	37.1241	38.7554
GeneID:101736818	PNP; Synonyms=NP	244.632	122.628	366.637	2.98984	5.22275e-21	Up	2.88268	4.28957	4.10983	10.8812	12.5123	12.7691	GO:0005737,GO:0005856,GO:0004731,GO:0009116,GO:0043101	cytoplasm|cytoskeleton|purine-nucleoside phosphorylase activity|nucleoside metabolic process|purine-containing compound salvage	ko00230|ko00240|ko00760	path:bmor00230,path:bmor00240,path:bmor00760	Purine metabolism|Pyrimidine metabolism|Nicotinate and nicotinamide metabolism
GeneID:101736831	atp9b	248.628	154.012	343.243	2.22867	2.29949e-17	Up	1.3298	1.052	1.08343	2.89037	2.97601	2.57782	GO:0005768,GO:0016021,GO:0005886,GO:0005802,GO:0005524,GO:0000287,GO:0004012,GO:0006897,GO:0006890	endosome|integral component of membrane|plasma membrane|trans-Golgi network|ATP binding|magnesium ion binding|phospholipid-translocating ATPase activity|endocytosis|retrograde vesicle-mediated transport, Golgi to ER	--
GeneID:101736832		40.2472	60.302	20.1925	0.334856	4.30602e-06	Down	2.97402	3.74071	3.45463	0.945824	1.3935	1.4913
GeneID:101736835	Jra; Synonyms=jun; CG2275	7341.54	11725.1	2957.95	0.252274	0	Down	271.215	261.484	272.495	75.4486	77.8324	76.1672	GO:0005737,GO:0000790,GO:0005634,GO:0005667,GO:0046982,GO:0000978,GO:0000981,GO:0003713,GO:0008134,GO:0032870,GO:0046843,GO:0007391,GO:0001736,GO:0046529,GO:0007254,GO:0000165,GO:0046844,GO:0010259,GO:0008348,GO:0000122,GO:0006909,GO:0045597,GO:0045823,GO:0045944,GO:0007464,GO:0007465,GO:0051726,GO:0010941,GO:0042127,GO:0051591,GO:0034097,GO:0042493,GO:0032496,GO:0009612,GO:0009314,GO:0051124,GO:…	cytoplasm|nuclear chromatin|nucleus|transcription factor complex|protein heterodimerization activity|RNA polymerase II core promoter proximal region sequence-specific DNA binding|RNA polymerase II transcription factor activity, sequence-specific DNA binding|transcription coactivator activity|transcription factor binding|cellular response to hormone stimulus|dorsal appendage formation|dorsal closu…	ko04214|ko04620|ko04722|ko04660|ko04668|ko04380|ko04510|ko04013|ko04310|ko04024|ko04010|ko04912|ko04915|ko04210|ko04662|ko04012|ko04921	path:bmor04013,path:bmor04137,path:bmor04214,path:bmor04310,path:bmor04624,path:bmor04933	MAPK signaling pathway - fly|Mitophagy - animal|Apoptosis - fly|Wnt signaling pathway|Toll and Imd signaling pathway|AGE-RAGE signaling pathway in diabetic complications
GeneID:101736837	ESR16	4.20517	7.78992	0.620431	0.0796453	0.00694692	Down	0.0979611	0.0980388	0.679039	0.100186	0	0.0985792	GO:0005576,GO:0005622,GO:0032367	extracellular region|intracellular|intracellular cholesterol transport		path:bmor04142	Lysosome
GeneID:101736840	Chsy1; Synonyms=Kiaa0990	483.436	258.547	708.324	2.73963	1.06606e-47	Up	1.5643	1.73249	1.64022	5.38897	5.45097	5.8663	GO:0005576,GO:0032580,GO:0016021,GO:0016020,GO:0047238,GO:0046872,GO:0050510,GO:0016757,GO:0060349,GO:0051216,GO:0002063,GO:0030206,GO:0030279,GO:0045880,GO:0009954,GO:0031667,GO:0051923	extracellular region|Golgi cisterna membrane|integral component of membrane|membrane|glucuronosyl-N-acetylgalactosaminyl-proteoglycan 4-beta-N-acetylgalactosaminyltransferase activity|metal ion binding|N-acetylgalactosaminyl-proteoglycan 3-beta-glucuronosyltransferase activity|transferase activity, transferring glycosyl groups|bone morphogenesis|cartilage development|chondrocyte development|chond…	ko00532	path:bmor00532	Glycosaminoglycan biosynthesis - chondroitin sulfate / dermatan sulfate
GeneID:101736863	Ptpn11	16.4401	24.1788	8.70135	0.359875	0.0161012	Down	0.468243	0.68705	0.275519	0.22131	0.088976	0.173311	GO:0005829,GO:0005739,GO:0005634,GO:0043234,GO:0050839,GO:0031748,GO:0005158,GO:0043560,GO:0004726,GO:0043274,GO:0019904,GO:1990782,GO:0004725,GO:0030971,GO:0033277,GO:0000187,GO:0036302,GO:0007409,GO:0060020,GO:0021697,GO:0000077,GO:0048013,GO:0007173,GO:0060325,GO:0048806,GO:0042593,GO:0048873,GO:0042445,GO:0009755,GO:0048839,GO:0007229,GO:0061582,GO:0035855,GO:0032528,GO:0035264,GO:0048609,GO:…	cytosol|mitochondrion|nucleus|protein complex|cell adhesion molecule binding|D1 dopamine receptor binding|insulin receptor binding|insulin receptor substrate binding|non-membrane spanning protein tyrosine phosphatase activity|phospholipase binding|protein domain specific binding|protein tyrosine kinase binding|protein tyrosine phosphatase activity|receptor tyrosine kinase binding|abortive mitotic…	ko04722|ko04650|ko04670|ko04360|ko04630|ko04072|ko04920|ko04014|ko04013	path:bmor04013	MAPK signaling pathway - fly
GeneID:101736873	COL4A3BP; Synonyms=CERT	170.169	89.1793	251.159	2.81634	2.03364e-13	Up	1.12955	0.467234	1.22701	3.596	3.07557	3.3676	GO:0005829,GO:0005783,GO:0005794,GO:0070273,GO:0035621	cytosol|endoplasmic reticulum|Golgi apparatus|phosphatidylinositol-4-phosphate binding|ER to Golgi ceramide transport	--
GeneID:101736879	lysoz2 {ECO:0000312|EMBL:BAE93114.1}	3.73409	0	7.46818	Inf	0.00131365	Up	0	0	0	0.925803	0.52108	0.614368	GO:0005576,GO:0003796,GO:0019835,GO:0042742,GO:0008152	extracellular region|lysozyme activity|cytolysis|defense response to bacterium|metabolic process
GeneID:101736884	CTPsyn; GA23623	714.016	364.704	1063.33	2.91559	5.16044e-76	Up	6.19403	6.13103	5.93557	20.2084	21.3339	21.135	GO:0005524,GO:0003883,GO:0044210,GO:0006541	ATP binding|CTP synthase activity|'de novo' CTP biosynthetic process|glutamine metabolic process	ko00240	path:bmor00240	Pyrimidine metabolism
GeneID:101736893		1422.71	1918.67	926.752	0.483018	5.52233e-70	Down	37.2607	31.8574	33.8108	20.4538	18.1694	17.0729			ko04142	path:bmor04142	Lysosome
GeneID:101736902	tll1; Synonyms=xlr	590.618	219.211	962.026	4.38858	3.78328e-73	Up	1.34099	1.58913	1.42218	6.31614	7.02307	7.68804	GO:0005576,GO:0005509,GO:0004222,GO:0008270,GO:0030154,GO:0007275	extracellular region|calcium ion binding|metalloendopeptidase activity|zinc ion binding|cell differentiation|multicellular organism development	--
GeneID:101736910	CG5235	35.2976	23.0346	47.5607	2.06475	0.00391777	Up	1.71317	2.13435	3.04845	7.91669	5.23396	5.88034	GO:0005737,GO:0005576,GO:0005507,GO:0016715	cytoplasm|extracellular region|copper ion binding|oxidoreductase activity, acting on paired donors, with incorporation or reduction of molecular oxygen, reduced ascorbate as one donor, and incorporation of one atom of oxygen
GeneID:101736919	Dyrk3; CG40478	296.539	121.525	471.554	3.88032	2.03849e-50	Up	1.93336	1.87451	2.41897	8.47462	9.71651	9.15614	GO:0005524,GO:0004674,GO:0004712,GO:0004713	ATP binding|protein serine/threonine kinase activity|protein serine/threonine/tyrosine kinase activity|protein tyrosine kinase activity	ko04111
GeneID:101736921	Or49a; CG13158	7.81523	13.1372	2.49322	0.189783	0.00487093	Down	0.337118	0.193966	0.335653	0.0491287	0.0502216	0.0486857	GO:0032590,GO:0016021,GO:0005886,GO:0005549,GO:0004984,GO:0050911,GO:0042048,GO:0007608	dendrite membrane|integral component of membrane|plasma membrane|odorant binding|olfactory receptor activity|detection of chemical stimulus involved in sensory perception of smell|olfactory behavior|sensory perception of smell	--
GeneID:101736938	v1g211400	167.34	242.384	92.2962	0.380785	3.18614e-08	Down	7.85885	5.96778	5.7801	2.70985	3.20339	3.1231	GO:0005829,GO:0005524,GO:0061501,GO:0005525,GO:0046872	cytosol|ATP binding|cyclic-GMP-AMP synthase activity|GTP binding|metal ion binding
GeneID:101736946		2295.79	3558.4	1033.17	0.290346	8.94747e-96	Down	218.285	209.816	193.252	71.9089	69.577	73.6604
GeneID:101736970	UPP1; Synonyms=UP	206.084	312.341	99.826	0.319606	2.40495e-27	Down	3.36307	3.45075	3.57733	1.1752	1.41153	1.15926	GO:0005829,GO:0004850,GO:0042149,GO:0006139,GO:0009166,GO:0046135,GO:0043097,GO:0044206,GO:0006218	cytosol|uridine phosphorylase activity|cellular response to glucose starvation|nucleobase-containing compound metabolic process|nucleotide catabolic process|pyrimidine nucleoside catabolic process|pyrimidine nucleoside salvage|UMP salvage|uridine catabolic process	ko00983|ko00240	path:bmor00240,path:bmor00983	Pyrimidine metabolism|Drug metabolism - other enzymes
GeneID:101736981	BDH1 {ECO:0000250|UniProtKB:Q02338}; Synonyms=BDH {ECO:0000303|PubMed:1639787}	291.883	396.812	186.955	0.471142	3.46076e-18	Down	4.10953	3.83724	3.82793	2.3074	2.19426	1.71093	GO:0099617,GO:0005759,GO:0005654,GO:0003858	matrix side of mitochondrial inner membrane|mitochondrial matrix|nucleoplasm|3-hydroxybutyrate dehydrogenase activity
GeneID:101736997		6.96623	12.0596	1.87288	0.155302	0.0037247	Down	0.222247	0.127567	0.0624599	0	0.0308651	0
GeneID:101737006	twk-18; C24A3.6	2.13657	4.27314	0	0	0.0301355	Down	0.0671649	0.0250997	0.00816632	0	0	0	GO:0005887,GO:0016020,GO:0015271,GO:0022841,GO:0040011,GO:0006936,GO:0006813,GO:0030322	integral component of plasma membrane|membrane|outward rectifier potassium channel activity|potassium ion leak channel activity|locomotion|muscle contraction|potassium ion transport|stabilization of membrane potential	--
GeneID:101737035		485.953	680.877	291.028	0.427431	8.16485e-36	Down	21.4225	18.8541	20.4501	9.79636	9.44054	8.43987
GeneID:101737038	Mblk-1	14.7983	23.3731	6.22348	0.266267	0.00109685	Down	0.147777	0.100347	0.169737	0.0438941	0.0496372	0.0314112	GO:0005634,GO:0042803,GO:0043565,GO:0007613,GO:0045893,GO:0006351	nucleus|protein homodimerization activity|sequence-specific DNA binding|memory|positive regulation of transcription, DNA-templated|transcription, DNA-templated	ko04214	path:bmor04214	Apoptosis - fly
GeneID:101737039	AHCYL2 {ECO:0000303|PubMed:24472682}	14.2932	7.75399	20.8324	2.68667	0.0161915	Up	0.0154898	0.0457588	0.21377	0.273196	0.194993	0.286189	GO:0005829,GO:0005783,GO:0043005,GO:0016787,GO:0051287,GO:0006730,GO:0019510,GO:0033353	cytosol|endoplasmic reticulum|neuron projection|hydrolase activity|NAD binding|one-carbon metabolic process|S-adenosylhomocysteine catabolic process|S-adenosylmethionine cycle	ko00270	path:bmor00270	Cysteine and methionine metabolism
GeneID:101737057	pk {ECO:0000250|UniProtKB:A1Z6W3}; AGAP007648	154.107	224.299	83.9147	0.374119	3.1603e-16	Down	1.18973	1.21513	1.02694	0.468783	0.564496	0.52831	GO:0005886,GO:0008270,GO:0009948,GO:0001736,GO:0007164	plasma membrane|zinc ion binding|anterior/posterior axis specification|establishment of planar polarity|establishment of tissue polarity	ko04310	path:bmor04310	Wnt signaling pathway
GeneID:101737071		18.4106	26.255	10.5663	0.402448	0.0218053	Down	1.19972	1.10532	1.42481	0.119394	0.850676	1.1755
GeneID:101737076	ankrd29; si:dkey-121a11.5, zgc:111996	268.186	171.715	364.658	2.12362	9.20939e-14	Up	2.38129	1.90934	2.86601	6.24948	6.02671	6.1282
GeneID:101737109	CPT1A; Synonyms=CPT1	491.987	213.897	770.077	3.60022	8.58898e-74	Up	3.7027	3.20579	3.28	14.2665	14.8923	15.8982	GO:0031307,GO:0016020,GO:0005743,GO:0005741,GO:0005739,GO:0004095,GO:1990698,GO:0009437,GO:0006853,GO:0071398,GO:0007623,GO:0042755,GO:0030855,GO:0006635,GO:0006006,GO:0001676,GO:0032000,GO:0051260,GO:0050796,GO:0042493,GO:0014070,GO:0006641	integral component of mitochondrial outer membrane|membrane|mitochondrial inner membrane|mitochondrial outer membrane|mitochondrion|carnitine O-palmitoyltransferase activity|palmitoleoyltransferase activity|carnitine metabolic process|carnitine shuttle|cellular response to fatty acid|circadian rhythm|eating behavior|epithelial cell differentiation|fatty acid beta-oxidation|glucose metabolic proce…	ko00071|ko04922|ko04152|ko04920|ko03320|ko01212	path:bmor00071	Fatty acid degradation
GeneID:101737130	UBC28; Synonyms=UBC9A; At1g64230; F22C12.2	74.7851	48.9117	100.659	2.05796	2.49646e-05	Up	1.19379	1.15404	1.26448	2.92736	2.67096	3.2367
GeneID:101737132		3537.38	4899.57	2175.19	0.443955	3.6909e-179	Down	807.761	776.696	787.251	389.327	398.605	420.213	GO:0005737,GO:0005634	cytoplasm|nucleus
GeneID:101737140	retn; Synonyms=dri; CG5403	4477.7	6440.28	2515.11	0.390527	6.71512e-245	Down	56.3105	53.7756	58.0289	25.2038	23.6872	24.4775	GO:0005634,GO:0003677,GO:0070491,GO:0000977,GO:0003700,GO:0000976,GO:0001228,GO:0009952,GO:0007411,GO:0048813,GO:0009880,GO:0042063,GO:0008049,GO:0007517,GO:0000122,GO:0048477,GO:0045893,GO:0045924,GO:0010906,GO:0007431,GO:0007435	nucleus|DNA binding|repressing transcription factor binding|RNA polymerase II regulatory region sequence-specific DNA binding|transcription factor activity, sequence-specific DNA binding|transcription regulatory region sequence-specific DNA binding|transcriptional activator activity, RNA polymerase II transcription regulatory region sequence-specific binding|anterior/posterior pattern specificati…
GeneID:101737149	ZNF552	130.907	189.695	72.1189	0.380183	1.12547e-13	Down	1.87905	1.86149	1.99008	0.722347	0.967139	0.837359	GO:0005634,GO:0046872,GO:0000977,GO:0003700,GO:0045892,GO:0006351	nucleus|metal ion binding|RNA polymerase II regulatory region sequence-specific DNA binding|transcription factor activity, sequence-specific DNA binding|negative regulation of transcription, DNA-templated|transcription, DNA-templated
GeneID:101737150	tag-125 {ECO:0000312|EMBL:CAP28887.1}; CBG09206	5.54142	8.90171	2.18114	0.245025	0.0449193	Down	0.24404	0.315175	0.102793	0	0	0	GO:0005737,GO:0005634,GO:0008340,GO:0051568,GO:0060290	cytoplasm|nucleus|determination of adult lifespan|histone H3-K4 methylation|transdifferentiation
GeneID:101737163	grnd {ECO:0000303|PubMed:25874673}; CG10176 {ECO:0000312|FlyBase:FBgn0032682}	808.392	391.197	1225.59	3.13291	1.55983e-95	Up	6.56301	7.05668	7.1344	25.0073	24.0499	25.0865	GO:0016324,GO:0016021,GO:0005886,GO:0005031,GO:2001235,GO:0046330,GO:0033209	apical plasma membrane|integral component of membrane|plasma membrane|tumor necrosis factor-activated receptor activity|positive regulation of apoptotic signaling pathway|positive regulation of JNK cascade|tumor necrosis factor-mediated signaling pathway
GeneID:101737170	TRIM2	143.125	65.212	221.039	3.38954	1.88781e-18	Up	0.574141	0.674609	0.777355	2.36073	3.0033	2.74974	GO:0005737,GO:0016874,GO:0004842,GO:0008270,GO:0043523	cytoplasm|ligase activity|ubiquitin-protein transferase activity|zinc ion binding|regulation of neuron apoptotic process	--
GeneID:101737173	ATRNL1; Synonyms=KIAA0534	100.267	38.2998	162.235	4.23591	2.86472e-20	Up	0.275189	0.322402	0.251003	1.40964	1.24818	1.47789	GO:0016021,GO:0030246,GO:0007186	integral component of membrane|carbohydrate binding|G-protein coupled receptor signaling pathway
GeneID:101737188	MTSS1; Synonyms=KIAA0429, MIM	137.701	70.2233	205.178	2.92179	1.00757e-16	Up	0.80049	1.03001	0.867725	2.95101	3.46628	3.034	GO:0015629,GO:0005737,GO:0030139,GO:0001726,GO:0003785,GO:0042802,GO:0005102,GO:0030036,GO:0007155,GO:0071498,GO:2001013,GO:0072102,GO:0030035,GO:0006928,GO:0050680,GO:0072160,GO:0007009,GO:0061333,GO:0007169	actin cytoskeleton|cytoplasm|endocytic vesicle|ruffle|actin monomer binding|identical protein binding|receptor binding|actin cytoskeleton organization|cell adhesion|cellular response to fluid shear stress|epithelial cell proliferation involved in renal tubule morphogenesis|glomerulus morphogenesis|microspike assembly|movement of cell or subcellular component|negative regulation of epithelial cell…	--
GeneID:101737213		10.8511	4.27649	17.4257	4.07475	0.00397921	Up	0	0.0276467	0	0.0374243	0.073416	0.045373
GeneID:101737216	mfsd6a; Synonyms=mfsd6, mmr2; si:dkey-188p4.2	4869.85	7325.96	2413.75	0.329479	7.74244e-201	Down	138.902	141.93	132.525	51.4032	50.6199	55.4911	GO:0016021	integral component of membrane
GeneID:101737218	Syx1A; Synonyms=syx-1A; CG31136	1799.23	1172.32	2426.13	2.0695	9.16113e-26	Up	8.07705	8.96895	9.42192	19.0521	18.3096	21.2043	GO:0030054,GO:0016021,GO:0005765,GO:0005886,GO:0031201,GO:0008021,GO:0030672,GO:0043195,GO:0005484,GO:0000149,GO:0007349,GO:0007482,GO:0006886,GO:0000281,GO:0007274,GO:0007269,GO:0017157,GO:0007317,GO:0016081,GO:0031629,GO:0048278,GO:0006906,GO:0016192	cell junction|integral component of membrane|lysosomal membrane|plasma membrane|SNARE complex|synaptic vesicle|synaptic vesicle membrane|terminal bouton|SNAP receptor activity|SNARE binding|cellularization|haltere development|intracellular protein transport|mitotic cytokinesis|neuromuscular synaptic transmission|neurotransmitter secretion|regulation of exocytosis|regulation of pole plasm oskar mR…	ko04721|ko04130|ko04911	path:bmor04130	SNARE interactions in vesicular transport
GeneID:101737229		4.86327	8.18127	1.54527	0.188879	0.0316566	Down	0.153003	0.173272	0.0673264	0.0165347	0	0.0654668
GeneID:101737230	glr-1 {ECO:0000312|WormBase:C06E1.4}; C06E1.4 {ECO:0000312|WormBase:C06E1.4}	4.19117	7.45749	0.924842	0.124015	0.0185077	Down	0.299074	0.0593828	0.118334	0	0	0	GO:0030054,GO:0009986,GO:0030425,GO:0008328,GO:0043005,GO:0032589,GO:0043025,GO:0097038,GO:0005886,GO:0014069,GO:0045211,GO:0055037,GO:0045202,GO:0004971,GO:0019899,GO:0005234,GO:0004970,GO:0008344,GO:0008306,GO:0007631,GO:0043056,GO:0046959,GO:0006972,GO:0035235,GO:0043058,GO:0009612,GO:0050913,GO:0007614,GO:0035249,GO:0001966	cell junction|cell surface|dendrite|ionotropic glutamate receptor complex|neuron projection|neuron projection membrane|neuronal cell body|perinuclear endoplasmic reticulum|plasma membrane|postsynaptic density|postsynaptic membrane|recycling endosome|synapse|AMPA glutamate receptor activity|enzyme binding|extracellular-glutamate-gated ion channel activity|ionotropic glutamate receptor activity|adu…
GeneID:101737241	CNOT3; Synonyms=KIAA0691, LENG2, NOT3	1262.37	616.132	1908.6	3.09772	1.25388e-76	Up	3.79937	4.30773	4.54597	13.2111	14.5688	14.9083	GO:0030014,GO:0030015,GO:0000932,GO:0005829,GO:0005634,GO:0006977,GO:0031047,GO:0017148,GO:0000288,GO:0000289,GO:2000036,GO:0006355,GO:0006351,GO:0001829	CCR4-NOT complex|CCR4-NOT core complex|cytoplasmic mRNA processing body|cytosol|nucleus|DNA damage response, signal transduction by p53 class mediator resulting in cell cycle arrest|gene silencing by RNA|negative regulation of translation|nuclear-transcribed mRNA catabolic process, deadenylation-dependent decay|nuclear-transcribed mRNA poly(A) tail shortening|regulation of stem cell population ma…	ko03018	path:bmor03018	RNA degradation
GeneID:101737258	slc20a1	55.4243	96.8601	13.9884	0.144419	1.35977e-18	Down	1.86577	2.01971	1.69588	0.231684	0.277255	0.275893	GO:0005887,GO:0005315,GO:0015319	integral component of plasma membrane|inorganic phosphate transmembrane transporter activity|sodium:inorganic phosphate symporter activity	--
GeneID:101737271	RDH14; Synonyms=PAN2, SDR7C4; UNQ529/PRO1072	1016.42	1469.09	563.751	0.383742	1.40378e-67	Down	33.1091	31.132	34.5421	14.4472	13.6919	15.2748	GO:0005783,GO:0005789,GO:0005765,GO:0016020,GO:0005739,GO:0005634,GO:0052650,GO:0016491,GO:0001649	endoplasmic reticulum|endoplasmic reticulum membrane|lysosomal membrane|membrane|mitochondrion|nucleus|NADP-retinol dehydrogenase activity|oxidoreductase activity|osteoblast differentiation
GeneID:101737285	STK40	266.883	172.269	361.498	2.09845	4.01188e-16	Up	1.92296	2.65743	2.50561	5.76215	5.33476	5.12963	GO:0005737,GO:0005634,GO:0005524,GO:0004674	cytoplasm|nucleus|ATP binding|protein serine/threonine kinase activity	--
GeneID:101737289	ESPN; Synonyms=DFNB36; LP2654	88.7011	134.539	42.8629	0.31859	2.67136e-05	Down	1.0908	0.703949	1.26052	0.286861	0.372705	0.460906	GO:0005903,GO:0005737,GO:0031941,GO:0005902,GO:0032426,GO:0051015,GO:0017124,GO:0007626,GO:0051494,GO:0030046,GO:0051491,GO:0007605	brush border|cytoplasm|filamentous actin|microvillus|stereocilium tip|actin filament binding|SH3 domain binding|locomotory behavior|negative regulation of cytoskeleton organization|parallel actin filament bundle assembly|positive regulation of filopodium assembly|sensory perception of sound
GeneID:101737290	hpd	29.873	43.2719	16.4741	0.38071	0.000442396	Down	1.02453	1.39615	0.974936	0.71186	0.293196	0.285929	GO:0005789,GO:0000139,GO:0003868,GO:0046872,GO:0006559,GO:0006572	endoplasmic reticulum membrane|Golgi membrane|4-hydroxyphenylpyruvate dioxygenase activity|metal ion binding|L-phenylalanine catabolic process|tyrosine catabolic process	ko00350|ko00130|ko00360	path:bmor00130,path:bmor00350,path:bmor00360	Ubiquinone and other terpenoid-quinone biosynthesis|Tyrosine metabolism|Phenylalanine metabolism
GeneID:101737297		9.51162	2.85359	16.1696	5.66642	0.00137754	Up	0.044231	0.0447906	0	0.590531	0.32451	0.358326	GO:0052689	carboxylic ester hydrolase activity
GeneID:101737298	Zasp52; Synonyms=Zasp {ECO:0000312|EMBL:AAZ52806.2}; CG30084	345.543	546.925	144.161	0.263584	1.59075e-52	Down	3.70256	4.42902	5.08511	0.960626	1.37557	1.38818	GO:0015629,GO:0045177,GO:0045178,GO:0016323,GO:0031252,GO:0005925,GO:0005927,GO:0001725,GO:0030018,GO:0005915,GO:0003779,GO:0051371,GO:0008270,GO:0061061,GO:0030239,GO:0001952	actin cytoskeleton|apical part of cell|basal part of cell|basolateral plasma membrane|cell leading edge|focal adhesion|muscle tendon junction|stress fiber|Z disc|zonula adherens|actin binding|muscle alpha-actinin binding|zinc ion binding|muscle structure development|myofibril assembly|regulation of cell-matrix adhesion
GeneID:101737299	dnajc10	160.51	59.99	261.031	4.35124	8.27016e-26	Up	1.0005	1.23685	0.947522	4.52612	5.58555	5.57264	GO:0005788,GO:0016671,GO:0015035,GO:0045454,GO:0030433,GO:0034975	endoplasmic reticulum lumen|oxidoreductase activity, acting on a sulfur group of donors, disulfide as acceptor|protein disulfide oxidoreductase activity|cell redox homeostasis|ER-associated ubiquitin-dependent protein catabolic process|protein folding in endoplasmic reticulum	ko04141	path:bmor04141	Protein processing in endoplasmic reticulum
GeneID:101737301		182.831	99.9216	265.74	2.65949	1.68721e-18	Up	4.97375	5.44645	5.8182	17.0573	21.9303	19.9373
GeneID:101737326	MVG	15.3183	8.89488	21.7417	2.44429	0.0219533	Up	0.172897	0.172285	0.0857591	0.344527	0.382454	0.441356	GO:0005576	extracellular region
GeneID:101737333	Fas2; CG3665	23.9962	11.0176	36.9748	3.35598	0.000124948	Up	0.0112679	0.0944661	0.0440883	0.178603	0.144359	0.166687	GO:0031225,GO:0030424,GO:0042995,GO:0005737,GO:0005829,GO:0016021,GO:0097482,GO:0031594,GO:0043005,GO:0005886,GO:0045211,GO:0048786,GO:0042734,GO:0036062,GO:0061174,GO:0007413,GO:0048149,GO:0001746,GO:0048667,GO:0007156,GO:0048803,GO:0007612,GO:0007611,GO:0008045,GO:0016319,GO:0042059,GO:1904800,GO:0007528,GO:0008038,GO:0008355,GO:0072499,GO:0008360,GO:0050803,GO:0008582,GO:0048167,GO:0035152,GO:…	anchored component of membrane|axon|cell projection|cytoplasm|cytosol|integral component of membrane|muscle cell postsynaptic density|neuromuscular junction|neuron projection|plasma membrane|postsynaptic membrane|presynaptic active zone|presynaptic membrane|presynaptic periactive zone|type I terminal bouton|axonal fasciculation|behavioral response to ethanol|Bolwig's organ morphogenesis|cell morp…
GeneID:101737344		878.942	1184.45	573.43	0.484131	1.19125e-45	Down	35.7407	34.349	37.5333	20.4315	20.1463	20.2861
GeneID:101737346		157.514	263.794	51.2328	0.194215	1.25704e-38	Down	4.2944	3.8752	4.46935	0.810064	0.835413	1.13854	GO:0005615,GO:0046872,GO:0006811,GO:0055072	extracellular space|metal ion binding|ion transport|iron ion homeostasis
GeneID:101737358	moody {ECO:0000312|FlyBase:FBgn0025631}; CG4322	1240.81	1776.67	704.961	0.396788	4.90452e-66	Down	30.9931	28.4273	31.4821	14.5769	13.3271	13.996	GO:0016021,GO:0005887,GO:0005886,GO:0005919,GO:0004930,GO:0008366,GO:0048148,GO:0048149,GO:0035095,GO:0007166,GO:0030866,GO:0060857,GO:0007186,GO:0019991,GO:0007419	integral component of membrane|integral component of plasma membrane|plasma membrane|pleated septate junction|G-protein coupled receptor activity|axon ensheathment|behavioral response to cocaine|behavioral response to ethanol|behavioral response to nicotine|cell surface receptor signaling pathway|cortical actin cytoskeleton organization|establishment of glial blood-brain barrier|G-protein coupled…
GeneID:101737360		10.8858	20.2186	1.55294	0.0768078	3.72314e-06	Down	1.35778	1.34355	1.14372	0	0	0.192788
GeneID:101737363	SLC46A3; RCJMB04_1c21	233.629	114.463	352.796	3.08219	1.93749e-29	Up	1.92995	2.11074	2.41777	8.10312	8.82512	8.57871	GO:0016021,GO:0055085	integral component of membrane|transmembrane transport	--
GeneID:101737369	bab1; Synonyms=bab; CG9097	156.367	86.1492	226.585	2.63015	8.92039e-16	Up	0.621927	0.622433	0.652683	1.92617	1.65675	2.05125	GO:0005634,GO:0003680,GO:0003700,GO:0048085,GO:0007455,GO:0046660,GO:0007478,GO:0048086,GO:0048092,GO:0048070,GO:0006357,GO:0006355,GO:0007548,GO:0048071,GO:0006351	nucleus|AT DNA binding|transcription factor activity, sequence-specific DNA binding|adult chitin-containing cuticle pigmentation|eye-antennal disc morphogenesis|female sex differentiation|leg disc morphogenesis|negative regulation of developmental pigmentation|negative regulation of male pigmentation|regulation of developmental pigmentation|regulation of transcription from RNA polymerase II promo…
GeneID:101737377	KCNIP4	13.7251	21.2228	6.22743	0.293431	0.00334974	Down	0.436328	0.430354	1.06381	0.486051	0.107711	0.0537733	GO:0005737,GO:0008076,GO:0005509,GO:0005267,GO:0015459,GO:0005244,GO:1901379	cytoplasm|voltage-gated potassium channel complex|calcium ion binding|potassium channel activity|potassium channel regulator activity|voltage-gated ion channel activity|regulation of potassium ion transmembrane transport
GeneID:101737378	glr-1 {ECO:0000312|WormBase:C06E1.4}; C06E1.4 {ECO:0000312|WormBase:C06E1.4}	5.73389	9.91098	1.55681	0.15708	0.00961081	Down	0.08262	0.33243	0.16386	0.0275379	0.0829102	0	GO:0030054,GO:0009986,GO:0030425,GO:0008328,GO:0043005,GO:0032589,GO:0043025,GO:0097038,GO:0005886,GO:0014069,GO:0045211,GO:0055037,GO:0045202,GO:0004971,GO:0019899,GO:0005234,GO:0004970,GO:0008344,GO:0008306,GO:0007631,GO:0043056,GO:0046959,GO:0006972,GO:0035235,GO:0043058,GO:0009612,GO:0050913,GO:0007614,GO:0035249,GO:0001966	cell junction|cell surface|dendrite|ionotropic glutamate receptor complex|neuron projection|neuron projection membrane|neuronal cell body|perinuclear endoplasmic reticulum|plasma membrane|postsynaptic density|postsynaptic membrane|recycling endosome|synapse|AMPA glutamate receptor activity|enzyme binding|extracellular-glutamate-gated ion channel activity|ionotropic glutamate receptor activity|adu…
GeneID:101737390	HS6ST2; RCJMB04_19a20	98.9523	47.1239	150.781	3.19967	4.65697e-07	Up	0.941231	0.739899	0.822765	2.22634	3.77097	2.86369	GO:0016021,GO:0017095,GO:0015015,GO:0060173	integral component of membrane|heparan sulfate 6-O-sulfotransferase activity|heparan sulfate proteoglycan biosynthetic process, enzymatic modification|limb development	ko00534	path:bmor00534	Glycosaminoglycan biosynthesis - heparan sulfate / heparin
GeneID:101737402	PARL; Synonyms=PSARL	819.373	1121.48	517.262	0.461229	2.20882e-48	Down	45.5932	50.0008	47.2793	26.3662	25.2067	25.3138	GO:0016021,GO:0005743,GO:0005634,GO:0004252,GO:2001243,GO:0090201,GO:0016485,GO:1903146,GO:1903214,GO:0030162,GO:2000377	integral component of membrane|mitochondrial inner membrane|nucleus|serine-type endopeptidase activity|negative regulation of intrinsic apoptotic signaling pathway|negative regulation of release of cytochrome c from mitochondria|protein processing|regulation of mitophagy|regulation of protein targeting to mitochondrion|regulation of proteolysis|regulation of reactive oxygen species metabolic proc…	--
GeneID:101737404	RPUSD2; Synonyms=C15orf19	288.855	185.443	392.267	2.11529	1.22807e-17	Up	1.01558	1.16168	1.14938	2.69844	2.89975	3.14914	GO:0005739,GO:0044822,GO:0009982,GO:0031119	mitochondrion|poly(A) RNA binding|pseudouridine synthase activity|tRNA pseudouridine synthesis
GeneID:101737408	Itga2b	783.13	1136.14	430.123	0.378583	9.63106e-65	Down	15.5533	15.2932	14.8844	7.52494	6.50006	5.49474	GO:0072562,GO:0009986,GO:0009897,GO:0070062,GO:0005925,GO:0008305,GO:0050840,GO:0042802,GO:0046872,GO:0007160,GO:0007229,GO:0070527,GO:0002687	blood microparticle|cell surface|external side of plasma membrane|extracellular exosome|focal adhesion|integrin complex|extracellular matrix binding|identical protein binding|metal ion binding|cell-matrix adhesion|integrin-mediated signaling pathway|platelet aggregation|positive regulation of leukocyte migration
GeneID:101737427	DLC1; Synonyms=ARHGAP7, STARD12	359.006	198.167	519.846	2.62328	3.72373e-11	Up	0.912878	1.25606	1.21196	2.71283	3.6447	3.51781	GO:0005737,GO:0005925,GO:0016020,GO:0005096,GO:0008289,GO:0035023,GO:0007165	cytoplasm|focal adhesion|membrane|GTPase activator activity|lipid binding|regulation of Rho protein signal transduction|signal transduction
GeneID:101737430	TMEM205	187.956	296.016	79.8958	0.269903	1.03993e-31	Down	11.5479	10.4192	12.7031	4.55748	3.5731	3.61906	GO:0070062,GO:0016021	extracellular exosome|integral component of membrane
GeneID:101737433	Atp5s	227.744	335.874	119.613	0.356126	3.38435e-25	Down	26.6936	26.0749	25.9819	7.35114	11.952	10.3343	GO:0005743,GO:0045263,GO:0046872,GO:0006754,GO:0015992	mitochondrial inner membrane|proton-transporting ATP synthase complex, coupling factor F(o)|metal ion binding|ATP biosynthetic process|proton transport	--
GeneID:101737459	OXCT1; Synonyms=OXCT, SCOT	1122.95	1563.23	682.679	0.436712	1.29944e-72	Down	31.9884	33.1499	32.6961	16.7833	16.7859	15.7435	GO:0005759,GO:0005739,GO:0008260,GO:0042803,GO:0060612,GO:0007420,GO:0046950,GO:0007507,GO:0046952,GO:0042182,GO:0035774,GO:0014823,GO:0042493,GO:0045471,GO:0009725,GO:0007584,GO:0042594	mitochondrial matrix|mitochondrion|3-oxoacid CoA-transferase activity|protein homodimerization activity|adipose tissue development|brain development|cellular ketone body metabolic process|heart development|ketone body catabolic process|ketone catabolic process|positive regulation of insulin secretion involved in cellular response to glucose stimulus|response to activity|response to drug|response …	ko00280|ko00072|ko00650	path:bmor00072,path:bmor00280,path:bmor00650	Synthesis and degradation of ketone bodies|Valine, leucine and isoleucine degradation|Butanoate metabolism
GeneID:101737467	Chrna5; Synonyms=Acra5	43.1033	28.681	57.5256	2.0057	0.00215827	Up	0.304552	0.492756	0.594518	0.794804	1.18539	0.806215	GO:0005892,GO:0030054,GO:0030425,GO:0043025,GO:0005886,GO:0045211,GO:0042166,GO:0004889,GO:0046982,GO:0007274,GO:0035094,GO:0007165,GO:0007271	acetylcholine-gated channel complex|cell junction|dendrite|neuronal cell body|plasma membrane|postsynaptic membrane|acetylcholine binding|acetylcholine-activated cation-selective channel activity|protein heterodimerization activity|neuromuscular synaptic transmission|response to nicotine|signal transduction|synaptic transmission, cholinergic
GeneID:101737489	Ets21C; Synonyms=ETS-6; CG2914	21.3521	36.789	5.91526	0.160789	2.80533e-05	Down	0.354081	0.233729	0.537836	0.112595	0.0558139	0.0451745	GO:0005634,GO:0000981,GO:0043565,GO:0042742,GO:0048813,GO:0006357	nucleus|RNA polymerase II transcription factor activity, sequence-specific DNA binding|sequence-specific DNA binding|defense response to bacterium|dendrite morphogenesis|regulation of transcription from RNA polymerase II promoter	--
GeneID:101737495	Cnbd2; Synonyms=Cris {ECO:0000303|PubMed:24339785}	342.168	487.548	196.789	0.403629	3.23927e-29	Down	9.86324	9.29681	9.72928	3.74959	5.06455	3.93838	GO:0005829,GO:0030552,GO:0007283	cytosol|cAMP binding|spermatogenesis
GeneID:101737501	Agpat1	118.483	170.551	66.4159	0.38942	5.56391e-12	Down	7.98454	8.66113	8.43189	3.06703	2.72034	5.08834	GO:0005789,GO:0016021,GO:0016020,GO:0003841,GO:0016024,GO:0006654,GO:0001819	endoplasmic reticulum membrane|integral component of membrane|membrane|1-acylglycerol-3-phosphate O-acyltransferase activity|CDP-diacylglycerol biosynthetic process|phosphatidic acid biosynthetic process|positive regulation of cytokine production	ko00564|ko04072|ko04975|ko00561	path:bmor00561,path:bmor00564	Glycerolipid metabolism|Glycerophospholipid metabolism
GeneID:101737529	MVG	27.6749	9.95876	45.3911	4.5579	5.14225e-07	Up	0.186179	1.19379	0.369475	3.36284	2.74612	2.8067	GO:0005576	extracellular region
GeneID:101737538	CARM1 {ECO:0000312|EMBL:ACJ24894.1}; AGAP003923	3179.12	1922.79	4435.44	2.30677	1.03275e-172	Up	27.4512	27.5645	29.3581	71.6309	76.406	76.214	GO:0005737,GO:0005829,GO:0005634,GO:0042054,GO:0008469,GO:0035242,GO:0035241,GO:0006338,GO:0034969,GO:0019919,GO:0006355,GO:0006351	cytoplasm|cytosol|nucleus|histone methyltransferase activity|histone-arginine N-methyltransferase activity|protein-arginine omega-N asymmetric methyltransferase activity|protein-arginine omega-N monomethyltransferase activity|chromatin remodeling|histone arginine methylation|peptidyl-arginine methylation, to asymmetrical-dimethyl arginine|regulation of transcription, DNA-templated|transcription, …
GeneID:101737546		191.836	329.572	54.0998	0.164152	3.05312e-54	Down	11.1623	10.234	9.54574	1.66732	2.18425	1.78419
GeneID:101737570		285.244	440.23	130.258	0.295885	2.34708e-28	Down	9.89092	12.2323	13.4561	3.75112	3.95861	4.13844
GeneID:101737573	PTPN4	240.272	143.913	336.631	2.33913	1.32233e-18	Up	1.62981	0.726313	1.26423	3.06029	2.78912	3.28391	GO:0005737,GO:0009898,GO:0005856,GO:0004726,GO:0006470	cytoplasm|cytoplasmic side of plasma membrane|cytoskeleton|non-membrane spanning protein tyrosine phosphatase activity|protein dephosphorylation	--
GeneID:101737575		109.248	209.493	9.00192	0.0429699	4.97204e-64	Down	3.14226	2.89146	3.26611	0.141975	0.104392	0.157778
GeneID:101737595		26.1833	43.654	8.71274	0.199586	2.04822e-07	Down	0.46661	0.539934	0.439147	0.0479911	0.190822	0.0841733
GeneID:101737606	Ac76E {ECO:0000312|EMBL:AAF49089.3}; CG7978	17.3733	4.26883	30.4778	7.13961	1.26728e-06	Up	0.0482071	0.0291019	0	0.272626	0.226028	0.194293	GO:0016021,GO:0005622,GO:0005886,GO:0004016,GO:0005524,GO:0046872,GO:0007189,GO:0007193,GO:0006171,GO:0019933,GO:0002165,GO:0040015,GO:0042594	integral component of membrane|intracellular|plasma membrane|adenylate cyclase activity|ATP binding|metal ion binding|adenylate cyclase-activating G-protein coupled receptor signaling pathway|adenylate cyclase-inhibiting G-protein coupled receptor signaling pathway|cAMP biosynthetic process|cAMP-mediated signaling|instar larval or pupal development|negative regulation of multicellular organism gr…	ko04540|ko04922|ko04727|ko04015|ko04211|ko04913|ko04611|ko04914|ko04923|ko04916|ko04970|ko04261|ko04925|ko04911|ko04918|ko04713|ko04724|ko04976|ko04024|ko04725|ko04114|ko04723|ko04020|ko04912|ko04972|ko04022|ko04971|ko04062|ko04270|ko04750|ko00230|ko04915|ko04072|ko04921|ko04213	path:bmor00230,path:bmor04213	Purine metabolism|Longevity regulating pathway - multiple species
GeneID:101737619	EXD2 {ECO:0000312|HGNC:HGNC:20217}; Synonyms=C14orf114 {ECO:0000312|HGNC:HGNC:20217}, EXDL2 {ECO:0000303|PubMed:26807646}	803.017	1087.87	518.164	0.47631	6.44478e-44	Down	18.1102	22.0866	21.6858	12.7323	12.2514	11.8953	GO:0005737,GO:0005634,GO:0008408,GO:0008852,GO:0003676,GO:0008310,GO:0000729,GO:0006302,GO:0000724,GO:0090305	cytoplasm|nucleus|3'-5' exonuclease activity|exodeoxyribonuclease I activity|nucleic acid binding|single-stranded DNA 3'-5' exodeoxyribonuclease activity|DNA double-strand break processing|double-strand break repair|double-strand break repair via homologous recombination|nucleic acid phosphodiester bond hydrolysis
GeneID:101737626	Lip1; CG7279	20.737	31.551	9.92293	0.314504	0.000587236	Down	0.73953	0.652987	0.934934	0.367737	0	0.524593	GO:0005576,GO:0016788,GO:0007586,GO:0016042	extracellular region|hydrolase activity, acting on ester bonds|digestion|lipid catabolic process
GeneID:101737640	PC	4387.15	2551.75	6222.55	2.43854	7.71322e-247	Up	15.5502	15.1847	14.4434	39.3878	40.6443	40.4256			ko00020|ko01200|ko01230|ko00620|ko00720	path:bmor00020,path:bmor00620	Citrate cycle (TCA cycle)|Pyruvate metabolism
GeneID:101737642	MTPAP {ECO:0000303|PubMed:27176048}; CG11418 {ECO:0000312|FlyBase:FBgn0024360}	351.682	190.375	512.988	2.69462	2.08413e-29	Up	4.07744	3.11565	3.3992	10.6587	10.2189	12.1243	GO:0005739,GO:0005524,GO:0046872,GO:0044822,GO:1990817,GO:0097222,GO:0006378,GO:0036416	mitochondrion|ATP binding|metal ion binding|poly(A) RNA binding|RNA adenylyltransferase activity|mitochondrial mRNA polyadenylation|mRNA polyadenylation|tRNA stabilization	--
GeneID:101737648		13.7038	20.8836	6.52408	0.312403	0.00530757	Down	0.525697	0.487774	0.863989	0.172977	0.138178	0.239074
GeneID:101737658		1761.84	2474.14	1049.53	0.424197	2.82812e-34	Down	146.568	124.761	139.543	70.2663	69.0128	64.9849
GeneID:101737659	jockey\pol; Synonyms=pol	2.48748	0	4.97496	Inf	0.0137917	Up	0	0	0	0.0934202	0.0523242	0.0664969	GO:0003964	RNA-directed DNA polymerase activity
GeneID:101737662	CES5A; Synonyms=CES7	13.0222	24.4875	1.55686	0.0635776	1.09451e-07	Down	0	0	0	0	0	0	GO:0005615,GO:0052689	extracellular space|carboxylic ester hydrolase activity
GeneID:101737675		199.573	281.631	117.514	0.417263	9.17886e-17	Down	9.31599	9.5157	9.07379	4.61507	4.01474	3.65164
GeneID:101737681	y	17.5126	31.6033	3.42193	0.108278	0.000378306	Down	1.53354	0.785495	0.827231	0.0832648	0.125636	0.0821447	GO:0005576,GO:0060179,GO:0042438,GO:0007275	extracellular region|male mating behavior|melanin biosynthetic process|multicellular organism development
GeneID:101737684	Picot; CG8098	900.064	269.476	1530.65	5.6801	4.74014e-95	Up	4.75835	4.38008	5.04148	31.4185	31.0522	35.349	GO:0016021,GO:0015114,GO:0015293,GO:0022857,GO:0006820,GO:0006814,GO:0055085	integral component of membrane|phosphate ion transmembrane transporter activity|symporter activity|transmembrane transporter activity|anion transport|sodium ion transport|transmembrane transport	--
GeneID:101737685	Ehmt1; Synonyms=Euhmtase1, Glp, Kmt1d	288.429	159.754	417.103	2.6109	7.36181e-22	Up	9.10137	8.39732	6.57281	22.0544	26.7864	24.3528	GO:0005694,GO:0005654,GO:0005634,GO:0070742,GO:0046976,GO:0046974,GO:0018024,GO:0008168,GO:0002039,GO:0016279,GO:0008270,GO:0006325,GO:0006306,GO:0009790,GO:0016571,GO:0000122,GO:0045892,GO:0018027,GO:0018026,GO:0060992	chromosome|nucleoplasm|nucleus|C2H2 zinc finger domain binding|histone methyltransferase activity (H3-K27 specific)|histone methyltransferase activity (H3-K9 specific)|histone-lysine N-methyltransferase activity|methyltransferase activity|p53 binding|protein-lysine N-methyltransferase activity|zinc ion binding|chromatin organization|DNA methylation|embryo development|histone methylation|negative …
GeneID:101737693		15.8059	21.974	9.63771	0.438595	0.0303303	Down	0.213617	0.164128	0.282339	0.0985398	0.124873	0.0846195
GeneID:101737697		17.4427	8.13001	26.7553	3.29093	0.00144738	Up	0.0643556	0.038719	0.139908	0.46043	0.242506	0.262022
GeneID:101737702	Alg14	197.476	266.262	128.689	0.483316	3.96055e-12	Down	16.2703	18.3002	18.4439	8.38701	12.0551	9.71852	GO:0005789,GO:0016021,GO:0031965	endoplasmic reticulum membrane|integral component of membrane|nuclear membrane	ko00510|ko00513	path:bmor00510	N-Glycan biosynthesis
GeneID:101737707	LRIG3; Synonyms=LIG3; UNQ287/PRO326/PRO335	1782.21	2685.58	878.841	0.327245	8.66086e-188	Down	76.1248	76.1262	71.1993	30.2445	26.1638	25.9136	GO:0030659,GO:0005615,GO:0016021,GO:0005886,GO:0032474	cytoplasmic vesicle membrane|extracellular space|integral component of membrane|plasma membrane|otolith morphogenesis
GeneID:101737711	Pick1; Synonyms=Prkcabp	14.7972	20.9125	8.68194	0.415155	0.026436	Down	0.287506	0.310051	0.342806	0.0394752	0.117988	0.154632	GO:0030054,GO:0005737,GO:0005856,GO:0030425,GO:0005794,GO:0043005,GO:0048471,GO:0005886,GO:0014069,GO:0045211,GO:0042734,GO:0043234,GO:0045202,GO:0051015,GO:0071933,GO:0016887,GO:0008092,GO:0046875,GO:0035256,GO:0001664,GO:0051020,GO:0042802,GO:0046872,GO:0008022,GO:0019904,GO:0005080,GO:0005102,GO:0030971,GO:0036294,GO:0042149,GO:0097062,GO:0097061,GO:0015872,GO:0021782,GO:0060292,GO:0015844,GO:…	cell junction|cytoplasm|cytoskeleton|dendrite|Golgi apparatus|neuron projection|perinuclear region of cytoplasm|plasma membrane|postsynaptic density|postsynaptic membrane|presynaptic membrane|protein complex|synapse|actin filament binding|Arp2/3 complex binding|ATPase activity|cytoskeletal protein binding|ephrin receptor binding|G-protein coupled glutamate receptor binding|G-protein coupled recep…
GeneID:101737715	ZNF585A	765.712	1056.84	474.583	0.449059	1.98532e-48	Down	11.6055	13.3453	13.4781	6.24128	6.55735	7.20682	GO:0005634,GO:0046872,GO:0003676,GO:0003700,GO:0006355,GO:0006351	nucleus|metal ion binding|nucleic acid binding|transcription factor activity, sequence-specific DNA binding|regulation of transcription, DNA-templated|transcription, DNA-templated
GeneID:101737728	CYP4C1	111.519	52.1329	170.904	3.27824	1.17904e-15	Up	1.63062	1.00425	1.25557	4.18325	5.36989	4.71844	GO:0005789,GO:0031090,GO:0070330,GO:0020037,GO:0005506	endoplasmic reticulum membrane|organelle membrane|aromatase activity|heme binding|iron ion binding	--
GeneID:101737731	THAP9	71.6288	97.5312	45.7263	0.468838	1.34387e-05	Down	2.57345	2.40422	2.28392	1.75801	1.22762	1.04866	GO:0046872,GO:0043565,GO:0016740,GO:0004803,GO:0015074,GO:0006310,GO:0006313	metal ion binding|sequence-specific DNA binding|transferase activity|transposase activity|DNA integration|DNA recombination|transposition, DNA-mediated
GeneID:101737739	aop; Synonyms=pok, Yan; CG3166	108.156	60.9404	155.371	2.54956	8.61428e-11	Up	3.25692	3.10623	4.12269	9.32162	9.463	9.40865	GO:0005737,GO:0005829,GO:0005654,GO:0005634,GO:0019904,GO:0043565,GO:0003705,GO:0003700,GO:0007298,GO:0001709,GO:0048749,GO:0001751,GO:0048813,GO:0008340,GO:0007391,GO:0006897,GO:0008406,GO:0007254,GO:0000165,GO:0048747,GO:0007517,GO:0045596,GO:0035157,GO:0046533,GO:0046580,GO:0035155,GO:0000122,GO:0045892,GO:0030178,GO:0048666,GO:0060233,GO:0045678,GO:0007464,GO:0045467,GO:0090175,GO:0045610,GO:…	cytoplasm|cytosol|nucleoplasm|nucleus|protein domain specific binding|sequence-specific DNA binding|transcription factor activity, RNA polymerase II distal enhancer sequence-specific binding|transcription factor activity, sequence-specific DNA binding|border follicle cell migration|cell fate determination|compound eye development|compound eye photoreceptor cell differentiation|dendrite morphogene…	ko04013	path:bmor04013	MAPK signaling pathway - fly
GeneID:101737761	egl-13 {ECO:0000312|WormBase:T22B7.1a}; Synonyms=cog-2 {ECO:0000312|WormBase:T22B7.1a}; T22B7.1 {ECO:0000312|WormBase:T22B7.1a}	52.84	14.8944	90.7857	6.0953	9.79159e-16	Up	0.162392	0.128008	0.119479	0.925535	0.970737	0.934667	GO:0005634,GO:0003677,GO:0000981,GO:0009653,GO:0055059,GO:0001708,GO:0048664,GO:0045026,GO:0006351,GO:0040025	nucleus|DNA binding|RNA polymerase II transcription factor activity, sequence-specific DNA binding|anatomical structure morphogenesis|asymmetric neuroblast division|cell fate specification|neuron fate determination|plasma membrane fusion|transcription, DNA-templated|vulval development
GeneID:101737775	Stard7	142.461	74.7805	210.142	2.81012	3.38214e-16	Up	0.898598	0.515215	0.650528	1.99135	1.80457	1.78327	GO:0005739,GO:0008289,GO:0005215,GO:0015914,GO:1903955	mitochondrion|lipid binding|transporter activity|phospholipid transport|positive regulation of protein targeting to mitochondrion
GeneID:101737794	HMX1; Synonyms=H6	17.1998	7.07032	27.3292	3.86534	0.000391746	Up	0.10502	0.0521329	0.172491	0.272192	0.423001	0.508369	GO:0005634,GO:0003677,GO:0043565,GO:0007275,GO:0045892,GO:0006351	nucleus|DNA binding|sequence-specific DNA binding|multicellular organism development|negative regulation of transcription, DNA-templated|transcription, DNA-templated	--
GeneID:101737807		5016.47	7747.05	2285.9	0.295067	0	Down	278.991	281.264	288.254	96.4875	98.5856	92.8372
GeneID:101737825	al; CG3935	44.24	61.4243	27.0557	0.440472	0.000240295	Down	2.51703	1.65043	1.8341	1.10291	1.3225	0.92905	GO:0005634,GO:0043234,GO:0043565,GO:0048800,GO:0022416,GO:0035015,GO:0007480,GO:0035218,GO:0045892,GO:0045747	nucleus|protein complex|sequence-specific DNA binding|antennal morphogenesis|chaeta development|elongation of arista core|imaginal disc-derived leg morphogenesis|leg disc development|negative regulation of transcription, DNA-templated|positive regulation of Notch signaling pathway	--
GeneID:101737835	ATP13A3; Synonyms=AFURS1	449.907	242.95	656.864	2.7037	1.37105e-43	Up	3.14321	2.5665	2.69911	8.46009	9.24421	8.68239	GO:0005887,GO:0043231,GO:0016020,GO:0005524,GO:0019829,GO:0046872,GO:0006874	integral component of plasma membrane|intracellular membrane-bounded organelle|membrane|ATP binding|cation-transporting ATPase activity|metal ion binding|cellular calcium ion homeostasis	--
GeneID:101737840	Svep1	229.561	95.822	363.301	3.79141	1.36158e-38	Up	0.930872	0.750438	0.657342	3.07901	3.263	3.50602	GO:0005737,GO:0005576,GO:0016020,GO:0005509,GO:0007155	cytoplasm|extracellular region|membrane|calcium ion binding|cell adhesion
GeneID:101737843	Marf; Synonyms=dmfn; CG3869	389.134	218.98	559.288	2.55406	9.94869e-23	Up	2.04902	1.48795	2.00285	5.15244	5.19972	6.01443	GO:1904115,GO:0016021,GO:0005740,GO:0005741,GO:0005525,GO:0003924,GO:0008344,GO:0019896,GO:0006697,GO:0007029,GO:0034389,GO:0008053,GO:0070584,GO:0007005,GO:0010636,GO:0090140,GO:0034976	axon cytoplasm|integral component of membrane|mitochondrial envelope|mitochondrial outer membrane|GTP binding|GTPase activity|adult locomotory behavior|axonal transport of mitochondrion|ecdysone biosynthetic process|endoplasmic reticulum organization|lipid particle organization|mitochondrial fusion|mitochondrion morphogenesis|mitochondrion organization|positive regulation of mitochondrial fusion|…	ko04214	path:bmor04137,path:bmor04214	Mitophagy - animal|Apoptosis - fly
GeneID:101737853	ZNF585B	265.652	373.119	158.184	0.423949	5.36537e-21	Down	4.01759	4.95093	4.60229	1.60297	1.93005	2.1242	GO:0005634,GO:0046872,GO:0003676,GO:0003700,GO:0006355,GO:0006351	nucleus|metal ion binding|nucleic acid binding|transcription factor activity, sequence-specific DNA binding|regulation of transcription, DNA-templated|transcription, DNA-templated
GeneID:101737860	Prkd1; Synonyms=Pkcm, Pkd, Prkcm	93.0654	54.6828	131.448	2.40383	1.37956e-08	Up	0.419587	0.431376	0.293738	0.896118	1.03863	1.15624	GO:0005938,GO:0005911,GO:0005737,GO:0005829,GO:0005634,GO:0005886,GO:0005802,GO:0005524,GO:0046872,GO:0004697,GO:0004674,GO:0001525,GO:0006915,GO:0034599,GO:0035924,GO:0050829,GO:0007030,GO:0048193,GO:0006954,GO:0045087,GO:0035556,GO:0060548,GO:0018105,GO:0045766,GO:0043536,GO:0032793,GO:0038033,GO:0010595,GO:0001938,GO:1901727,GO:0043123,GO:0010976,GO:0051092,GO:0045669,GO:0033138,GO:0042993,GO:…	cell cortex|cell-cell junction|cytoplasm|cytosol|nucleus|plasma membrane|trans-Golgi network|ATP binding|metal ion binding|protein kinase C activity|protein serine/threonine kinase activity|angiogenesis|apoptotic process|cellular response to oxidative stress|cellular response to vascular endothelial growth factor stimulus|defense response to Gram-negative bacterium|Golgi organization|Golgi vesicl…	ko04015|ko04925
GeneID:101737863		2.16764	0	4.33528	Inf	0.0481769	Up	0	0	0	0.0944995	0	0.150565
GeneID:101737905	AAEL008004	728.408	315.007	1141.81	3.62471	3.37838e-107	Up	10.9154	11.0053	10.853	44.0313	47.6961	48.0678	GO:0030176,GO:0102336,GO:0102337,GO:0102338,GO:0006633	integral component of endoplasmic reticulum membrane|3-oxo-arachidoyl-CoA synthase activity|3-oxo-cerotoyl-CoA synthase activity|3-oxo-lignoceronyl-CoA synthase activity|fatty acid biosynthetic process
GeneID:101737917	AGAP003015	333.717	96.103	571.332	5.94499	1.15659e-87	Up	3.11505	2.92661	3.03133	20.4073	16.8616	19.1245	GO:0005737,GO:0004055,GO:0005524,GO:0006526,GO:0000053,GO:0000050	cytoplasm|argininosuccinate synthase activity|ATP binding|arginine biosynthetic process|argininosuccinate metabolic process|urea cycle	ko01230|ko00250|ko00220	path:bmor00220,path:bmor00250	Arginine biosynthesis|Alanine, aspartate and glutamate metabolism
GeneID:101737919	Syne1	1053.78	258.602	1848.96	7.14981	1.35104e-39	Up	0.630766	0.412234	0.471135	3.41789	4.37963	4.24005	GO:0005737,GO:0005856,GO:0005794,GO:0016021,GO:0034993,GO:0005635,GO:0031965,GO:0005640,GO:0005654,GO:0005634,GO:0045211,GO:0030017,GO:0003779,GO:0051015,GO:0042802,GO:0005521,GO:0044822,GO:0042803,GO:0051642,GO:0090286,GO:0040023,GO:0007030,GO:0042692,GO:0090292,GO:1902017,GO:0007283	cytoplasm|cytoskeleton|Golgi apparatus|integral component of membrane|LINC complex|nuclear envelope|nuclear membrane|nuclear outer membrane|nucleoplasm|nucleus|postsynaptic membrane|sarcomere|actin binding|actin filament binding|identical protein binding|lamin binding|poly(A) RNA binding|protein homodimerization activity|centrosome localization|cytoskeletal anchoring at nuclear membrane|establish…	--
GeneID:101737936		5.70613	9.23497	2.17729	0.235766	0.0364902	Down	0.277118	0.605663	0.321116	0.183774	0.0460592	0.091453
GeneID:101737937	MVG	138.882	81.8922	195.872	2.39183	6.02367e-12	Up	2.7079	3.69211	3.74389	9.86377	9.54846	9.06279	GO:0005576	extracellular region
GeneID:101737940	Gp5	256.567	168.988	344.145	2.03651	1.50828e-14	Up	3.72184	3.83648	2.91688	8.86365	7.95339	8.01825	GO:0009986,GO:0070062,GO:0016021,GO:0005518,GO:0007409,GO:0007596,GO:0007160,GO:0010544	cell surface|extracellular exosome|integral component of membrane|collagen binding|axonogenesis|blood coagulation|cell-matrix adhesion|negative regulation of platelet activation
GeneID:101737947		147.117	212.396	81.8377	0.385306	7.64281e-15	Down	3.49905	4.13526	3.90915	1.99299	2.24168	1.3696
GeneID:101737970		1365.58	875.544	1855.61	2.11938	7.38071e-71	Up	52.2046	57.9109	56.8466	135.806	132.501	130.544
GeneID:101737974		7.39528	14.1663	0.624278	0.0440679	2.85143e-05	Down	0.712697	0.515149	0.955216	0.0636062	0.0644637	0	GO:0005576,GO:0004252,GO:0030574	extracellular region|serine-type endopeptidase activity|collagen catabolic process
GeneID:101737980	bre-4 {ECO:0000312|WormBase:Y73E7A.7a}; Y73E7A.7	82.2915	48.2597	116.323	2.41036	9.16521e-08	Up	1.29411	1.0898	0.929625	3.51593	3.69261	2.7885	GO:0016021,GO:0008376,GO:0033207,GO:0046872,GO:0005975,GO:0075015,GO:0045747,GO:0006486,GO:0009636	integral component of membrane|acetylgalactosaminyltransferase activity|beta-1,4-N-acetylgalactosaminyltransferase activity|metal ion binding|carbohydrate metabolic process|formation of infection structure on or near host|positive regulation of Notch signaling pathway|protein glycosylation|response to toxic substance
GeneID:101738011		18.8393	30.8348	6.84388	0.221953	3.45052e-05	Down	0.663512	0.549466	0.701505	0.157518	0.179608	0.132916
GeneID:101738016	to; CG11853	336.105	37.9058	634.304	16.7337	9.44161e-141	Up	0.632891	0.638056	0.986052	13.6068	15.1591	15.7093	GO:0005576,GO:0005615,GO:0008343,GO:0042595,GO:0007623,GO:0007631,GO:0008049,GO:0007617,GO:0042594,GO:0007622	extracellular region|extracellular space|adult feeding behavior|behavioral response to starvation|circadian rhythm|feeding behavior|male courtship behavior|mating behavior|response to starvation|rhythmic behavior
GeneID:101738020		134.639	203.945	65.3333	0.320347	1.99216e-18	Down	6.34738	5.35133	5.65184	2.59433	1.99384	1.65354
GeneID:101738037		22.8576	38.5785	7.1368	0.184994	4.78279e-07	Down	0.363377	0.348805	0.557349	0.1008	0.0502344	0.136966
GeneID:101738044	yellow-f2 {ECO:0000312|FlyBase:FBgn0038105}; CG8063 {ECO:0000312|FlyBase:FBgn0038105}	3.77067	0.712769	6.82856	9.58032	0.0215568	Up	0.0904514	0	0	0.230066	0.0464563	0.18028	GO:0005576,GO:0004167,GO:0048067,GO:0048066,GO:0042435,GO:0006583	extracellular region|dopachrome isomerase activity|cuticle pigmentation|developmental pigmentation|indole-containing compound biosynthetic process|melanin biosynthetic process from tyrosine		path:bmor00350	Tyrosine metabolism
GeneID:101738051	Syne1	153.673	28.3657	278.98	9.83512	3.1271e-27	Up	0.0941864	0.0858505	0.0803692	0.808959	1.0292	1.11975	GO:0005737,GO:0005856,GO:0005794,GO:0016021,GO:0034993,GO:0005635,GO:0031965,GO:0005640,GO:0005654,GO:0005634,GO:0045211,GO:0030017,GO:0003779,GO:0051015,GO:0042802,GO:0005521,GO:0044822,GO:0042803,GO:0051642,GO:0090286,GO:0040023,GO:0007030,GO:0042692,GO:0090292,GO:1902017,GO:0007283	cytoplasm|cytoskeleton|Golgi apparatus|integral component of membrane|LINC complex|nuclear envelope|nuclear membrane|nuclear outer membrane|nucleoplasm|nucleus|postsynaptic membrane|sarcomere|actin binding|actin filament binding|identical protein binding|lamin binding|poly(A) RNA binding|protein homodimerization activity|centrosome localization|cytoskeletal anchoring at nuclear membrane|establish…	--
GeneID:101738060	TSPAN33; Synonyms=PEN	61.22	29.1724	93.2676	3.19712	2.42285e-09	Up	0.918101	1.35313	0.534174	4.43875	3.34221	3.33693	GO:0009986,GO:0005887,GO:0005886,GO:0097197,GO:0019899,GO:0007166,GO:0090002,GO:0045747,GO:0051604	cell surface|integral component of plasma membrane|plasma membrane|tetraspanin-enriched microdomain|enzyme binding|cell surface receptor signaling pathway|establishment of protein localization to plasma membrane|positive regulation of Notch signaling pathway|protein maturation	--
GeneID:101738077	Xylb	86.356	46.7666	125.945	2.69307	1.00718e-09	Up	0.51279	0.455047	0.751162	1.84877	1.71527	1.50073	GO:0005737,GO:0070062,GO:0005524,GO:0004856,GO:0042732,GO:0005997	cytoplasm|extracellular exosome|ATP binding|xylulokinase activity|D-xylose metabolic process|xylulose metabolic process	ko00040	path:bmor00040	Pentose and glucuronate interconversions
GeneID:101738080	InR; AAEL002317	491.031	925.175	56.886	0.0614867	6.83e-176	Down	12.6621	13.8183	12.1885	0.933306	0.944632	0.923234	GO:0016021,GO:0005524,GO:0043559,GO:0043560,GO:0005009,GO:0046872,GO:0043548,GO:0008286,GO:0046777,GO:0051290	integral component of membrane|ATP binding|insulin binding|insulin receptor substrate binding|insulin-activated receptor activity|metal ion binding|phosphatidylinositol 3-kinase binding|insulin receptor signaling pathway|protein autophosphorylation|protein heterotetramerization
GeneID:101738098	Ak7	26.3333	48.3198	4.34684	0.0899598	0.00149083	Down	0.712922	0.284572	0.423188	0.0481093	0.0325483	0.0794923	GO:0005829,GO:0004017,GO:0005524,GO:0004127,GO:0004550,GO:0019206,GO:0035082,GO:0007420,GO:0003351,GO:0002437,GO:0006165,GO:0009142,GO:0007283	cytosol|adenylate kinase activity|ATP binding|cytidylate kinase activity|nucleoside diphosphate kinase activity|nucleoside kinase activity|axoneme assembly|brain development|epithelial cilium movement|inflammatory response to antigenic stimulus|nucleoside diphosphate phosphorylation|nucleoside triphosphate biosynthetic process|spermatogenesis	ko00230	path:bmor00230,path:bmor00730	Purine metabolism|Thiamine metabolism
GeneID:101738103		45.6523	62.3798	28.9247	0.463687	0.000439311	Down	1.25426	1.20969	0.911367	1.10377	1.21602	0.893594	GO:0005576,GO:0004252,GO:0030574	extracellular region|serine-type endopeptidase activity|collagen catabolic process
GeneID:101738113	Masp2	19.715	29.4879	9.94208	0.337158	0.00158439	Down	0.438616	0.385083	0.291175	0.1276	0.0913303	0.179357	GO:0070062,GO:0005615,GO:0005509,GO:0048306,GO:0001855,GO:0008233,GO:0004252,GO:0006958,GO:0001867	extracellular exosome|extracellular space|calcium ion binding|calcium-dependent protein binding|complement component C4b binding|peptidase activity|serine-type endopeptidase activity|complement activation, classical pathway|complement activation, lectin pathway
GeneID:101738142	MVG	7.90743	0	15.8149	Inf	8.13379e-06	Up	0	0	0	0.202486	0.261451	0.440054	GO:0005576	extracellular region
GeneID:101738147	RDH11; Synonyms=ARSDR1, PSDR1, SDR7C1; CGI-82	475.965	747.656	204.273	0.273218	1.41075e-74	Down	7.83978	8.54589	8.04734	2.80914	2.51489	2.41699	GO:0005789,GO:0016021,GO:0005622,GO:0001917,GO:0052650,GO:0016616,GO:0004745,GO:0016062,GO:0042574,GO:0001523,GO:0042572	endoplasmic reticulum membrane|integral component of membrane|intracellular|photoreceptor inner segment|NADP-retinol dehydrogenase activity|oxidoreductase activity, acting on the CH-OH group of donors, NAD or NADP as acceptor|retinol dehydrogenase activity|adaptation of rhodopsin mediated signaling|retinal metabolic process|retinoid metabolic process|retinol metabolic process
GeneID:101738152		6241.33	3797.44	8685.22	2.28712	9.52282e-271	Up	38.3847	35.9224	37.6481	93.2978	92.3587	90.9308
GeneID:101738157	Snx2	723.105	443.87	1002.34	2.25818	6.23624e-34	Up	7.44711	9.14538	8.90554	20.2957	21.8826	22.1318	GO:0005913,GO:0005737,GO:0005829,GO:0031901,GO:0010008,GO:0070062,GO:0019898,GO:0030027,GO:0016020,GO:0043234,GO:0030904,GO:0030905,GO:0098641,GO:0005154,GO:0005158,GO:1990460,GO:0035091,GO:0046982,GO:0042803,GO:1990459,GO:0034498,GO:0006897,GO:0006886,GO:0072673,GO:0051259,GO:0042147,GO:0016050	cell-cell adherens junction|cytoplasm|cytosol|early endosome membrane|endosome membrane|extracellular exosome|extrinsic component of membrane|lamellipodium|membrane|protein complex|retromer complex|retromer, tubulation complex|cadherin binding involved in cell-cell adhesion|epidermal growth factor receptor binding|insulin receptor binding|leptin receptor binding|phosphatidylinositol binding|prote…	ko04144	path:bmor04144	Endocytosis
GeneID:101738167	ZNF879	196.587	265.706	127.468	0.479733	2.80977e-12	Down	9.78683	9.38927	8.73277	5.01068	4.74617	4.76835	GO:0005634,GO:0003677,GO:0046872,GO:0003700,GO:0006355,GO:0006351	nucleus|DNA binding|metal ion binding|transcription factor activity, sequence-specific DNA binding|regulation of transcription, DNA-templated|transcription, DNA-templated
GeneID:101738170	yellow-f2 {ECO:0000312|FlyBase:FBgn0038105}; CG8063 {ECO:0000312|FlyBase:FBgn0038105}	22.0736	30.1818	13.9654	0.462708	0.0160046	Down	1.11182	1.27712	0.51472	0.295351	0	0.232481	GO:0005576,GO:0004167,GO:0048067,GO:0048066,GO:0042435,GO:0006583	extracellular region|dopachrome isomerase activity|cuticle pigmentation|developmental pigmentation|indole-containing compound biosynthetic process|melanin biosynthetic process from tyrosine		path:bmor00350	Tyrosine metabolism
GeneID:101738172	SLC30A1; Synonyms=ZNT1; QtsA-11880, QtsA-17815	1352.2	776.204	1928.19	2.48413	3.20263e-100	Up	11.7529	11.863	13.2971	34.3065	34.1982	30.181	GO:0016021,GO:0005886,GO:0008324,GO:0006829	integral component of membrane|plasma membrane|cation transmembrane transporter activity|zinc II ion transport	ko04978
GeneID:101738173	Kr; CG3340	838.265	488.239	1188.29	2.43383	6.4375e-63	Up	10.5909	9.96055	10.8181	29.2782	29.8389	30.2246	GO:0005634,GO:0046872,GO:0000981,GO:0043565,GO:0003705,GO:0003700,GO:0007411,GO:0006342,GO:0048749,GO:0007402,GO:0061332,GO:0007443,GO:0007517,GO:0010629,GO:0000122,GO:0045892,GO:0007400,GO:0040034,GO:0010906,GO:0035206,GO:0035290,GO:0007419,GO:0035220,GO:0007354	nucleus|metal ion binding|RNA polymerase II transcription factor activity, sequence-specific DNA binding|sequence-specific DNA binding|transcription factor activity, RNA polymerase II distal enhancer sequence-specific binding|transcription factor activity, sequence-specific DNA binding|axon guidance|chromatin silencing|compound eye development|ganglion mother cell fate determination|Malpighian tu…	--
GeneID:101738174	TMEM136	7.23115	11.3563	3.10602	0.273507	0.030109	Down	1.08123	0.359304	0.626141	0.182461	0	0.360872	GO:0016021	integral component of membrane
GeneID:101738186	ACO2	7670.09	10835.8	4504.38	0.415694	0	Down	96.9792	94.349	92.2409	43.4472	41.6087	43.7322	GO:0005739,GO:0043209,GO:0005634,GO:0051539,GO:0003994,GO:0005506,GO:0006101,GO:0006099	mitochondrion|myelin sheath|nucleus|4 iron, 4 sulfur cluster binding|aconitate hydratase activity|iron ion binding|citrate metabolic process|tricarboxylic acid cycle	ko01200|ko00630|ko00020|ko00720|ko01210|ko01230	path:bmor00020,path:bmor00630	Citrate cycle (TCA cycle)|Glyoxylate and dicarboxylate metabolism
GeneID:101738188	argF {ECO:0000255|HAMAP-Rule:MF_01109}; A1S_1980	407.393	662.177	152.608	0.230464	1.88153e-79	Down	14.365	14.9514	14.9521	4.07399	3.80788	3.99393	GO:0005737,GO:0016597,GO:0004585,GO:0006526	cytoplasm|amino acid binding|ornithine carbamoyltransferase activity|arginine biosynthetic process	ko01230|ko00220	path:bmor00220	Arginine biosynthesis
GeneID:101738192	ACLY	5.15934	0.357222	9.96145	27.8858	0.000639349	Up	0	0.528843	0	1.59248	2.17016	2.11919			ko00020|ko00720
GeneID:101738213		13.129	19.1136	7.1444	0.373786	0.0198777	Down	0.418803	0.389214	0.677746	0.117546	0.294604	0.231433
GeneID:101738215		1.94257	3.88514	0	0	0.0306367	Down	0.320254	0.0788882	0.23766	0	0	0
GeneID:101738231	dupd1	1207.4	1662.09	752.703	0.452865	3.30774e-71	Down	41.9183	42.1621	43.0495	23.3635	20.6257	20.4657	GO:0005737,GO:0004725,GO:0008138	cytoplasm|protein tyrosine phosphatase activity|protein tyrosine/serine/threonine phosphatase activity	--
GeneID:101738235	TTPAL	7.66612	13.4748	1.85742	0.137844	0.00138139	Down	0.333197	0.337419	0.273361	0.0529541	0	0	GO:0005622,GO:0016020,GO:0005215	intracellular|membrane|transporter activity
GeneID:101738239	GIT2; Synonyms=KIAA0148	138.143	72.0521	204.234	2.83454	5.17869e-16	Up	0.88073	0.85617	0.792403	2.86606	2.40183	2.76576	GO:0005925,GO:0005654,GO:0005096,GO:0046872,GO:0048266,GO:0008277	focal adhesion|nucleoplasm|GTPase activator activity|metal ion binding|behavioral response to pain|regulation of G-protein coupled receptor protein signaling pathway	ko04144	path:bmor04144	Endocytosis
GeneID:101738259		577.154	309.445	844.863	2.73025	9.4416e-56	Up	4.25223	4.3768	4.96097	13.4678	14.5863	14.1835
GeneID:101738263		339.81	181.294	498.325	2.74871	1.21264e-34	Up	5.18595	5.51861	4.90085	16.2485	17.3156	15.5071
GeneID:101738270	tilB; CG14620	35.6803	11.3297	60.0309	5.29854	7.02998e-10	Up	0.16286	0.246369	0.34457	1.75537	1.19489	1.16148	GO:0005737,GO:0030425,GO:0031514,GO:0035082,GO:0060285,GO:0045433,GO:0007605,GO:0010378	cytoplasm|dendrite|motile cilium|axoneme assembly|cilium-dependent cell motility|male courtship behavior, veined wing generated song production|sensory perception of sound|temperature compensation of the circadian clock	--
GeneID:101738271	Set2; CG1716	2333.82	1482.24	3185.4	2.14905	1.01299e-114	Up	7.9874	7.4332	8.37187	19.025	18.3247	18.4471	GO:0005694,GO:0005634,GO:0003677,GO:0046975,GO:0018024,GO:0051219,GO:0035076,GO:0010452,GO:0016571,GO:0002168,GO:0006355,GO:0006351,GO:0035220	chromosome|nucleus|DNA binding|histone methyltransferase activity (H3-K36 specific)|histone-lysine N-methyltransferase activity|phosphoprotein binding|ecdysone receptor-mediated signaling pathway|histone H3-K36 methylation|histone methylation|instar larval development|regulation of transcription, DNA-templated|transcription, DNA-templated|wing disc development	ko00310	path:bmor00310	Lysine degradation
GeneID:101738273	Plb1; Synonyms=Plb	25.52	6.01147	45.0285	7.49043	1.84628e-09	Up	0.260023	0.0318815	0.128106	1.09896	1.50254	1.74531	GO:0016324,GO:0016021,GO:0004622,GO:0004623,GO:0016042,GO:2000344	apical plasma membrane|integral component of membrane|lysophospholipase activity|phospholipase A2 activity|lipid catabolic process|positive regulation of acrosome reaction	ko00564|ko00592|ko04977|ko00591|ko00565|ko00590	path:bmor00564,path:bmor00565,path:bmor00590,path:bmor00591,path:bmor00592	Glycerophospholipid metabolism|Ether lipid metabolism|Arachidonic acid metabolism|Linoleic acid metabolism|alpha-Linolenic acid metabolism
GeneID:101738279	COL15A1	11.5731	6.36007	16.7861	2.6393	0.0344709	Up	0.0137883	0.0415075	0.0673514	0.103339	0.0842263	0.0834622	GO:0005582,GO:0005788,GO:0070062,GO:0005576,GO:0005615,GO:0016021,GO:0005201,GO:0001525,GO:0007155,GO:0030154,GO:0030574,GO:0007165	collagen type XV trimer|endoplasmic reticulum lumen|extracellular exosome|extracellular region|extracellular space|integral component of membrane|extracellular matrix structural constituent|angiogenesis|cell adhesion|cell differentiation|collagen catabolic process|signal transduction
GeneID:101738298	yellow-f {ECO:0000312|FlyBase:FBgn0041710}; CG18550 {ECO:0000312|FlyBase:FBgn0041710}	6.45309	11.3648	1.5414	0.13563	0.00351566	Down	0.805708	0.518561	0.144684	0	0	0.144671	GO:0005576,GO:0004167,GO:0048067,GO:0048066,GO:0042435,GO:0006583	extracellular region|dopachrome isomerase activity|cuticle pigmentation|developmental pigmentation|indole-containing compound biosynthetic process|melanin biosynthetic process from tyrosine		path:bmor00350	Tyrosine metabolism
GeneID:101738306		22.3039	34.026	10.5818	0.310992	0.000303813	Down	0.414958	0.378329	0.418239	0.109347	0.153579	0.0800383
GeneID:101738309		1080.11	1610.85	549.378	0.341049	2.09122e-113	Down	17.4012	18.7869	18.2829	7.73784	6.84381	6.57318
GeneID:101738315	ATP7B; Synonyms=PWD, WC1, WND	462.348	269.409	655.288	2.43231	1.53872e-36	Up	1.24158	1.0958	1.29155	3.20452	3.64018	3.51184
GeneID:101738346	SLC30A9; Synonyms=C4orf1, HUEL	2268.53	3033.56	1503.49	0.49562	2.19297e-96	Down	66.9943	63.0493	66.0783	36.1754	37.5631	37.4853	GO:0005856,GO:0016021,GO:0005634,GO:0008324,GO:0003682,GO:0030374,GO:0003700,GO:0006289,GO:0045944,GO:0006351,GO:0006829	cytoskeleton|integral component of membrane|nucleus|cation transmembrane transporter activity|chromatin binding|ligand-dependent nuclear receptor transcription coactivator activity|transcription factor activity, sequence-specific DNA binding|nucleotide-excision repair|positive regulation of transcription from RNA polymerase II promoter|transcription, DNA-templated|zinc II ion transport	--
GeneID:101738347		3388.78	1716.64	5060.91	2.94815	4.22068e-292	Up	5.16987	5.34742	5.67934	16.7183	16.9114	17.2477
GeneID:101738353		3.84586	6.76687	0.924842	0.136672	0.0311699	Down	0.576057	0.49195	0.0817634	0	0	0.255214	GO:0005615,GO:0004252	extracellular space|serine-type endopeptidase activity
GeneID:101738354	lolal {ECO:0000312|EMBL:AAM68179.1}; Synonyms=ban {ECO:0000303|PubMed:12556479}; CG5738	751.831	415.481	1088.18	2.61908	6.23265e-66	Up	5.05287	5.82347	4.87912	14.3905	15.0957	15.1822	GO:0000794,GO:0005634,GO:0031519,GO:0005700,GO:0003677,GO:0031208,GO:0042803,GO:0003700,GO:0006342,GO:0016569,GO:0001700,GO:0016458,GO:0035167,GO:0045892,GO:0045893,GO:0006357,GO:0007435,GO:0007426,GO:0006351	condensed nuclear chromosome|nucleus|PcG protein complex|polytene chromosome|DNA binding|POZ domain binding|protein homodimerization activity|transcription factor activity, sequence-specific DNA binding|chromatin silencing|covalent chromatin modification|embryonic development via the syncytial blastoderm|gene silencing|larval lymph gland hemopoiesis|negative regulation of transcription, DNA-templ…
GeneID:101738367	Bap18	333.944	138.531	529.358	3.82123	2.55298e-55	Up	2.1367	2.6378	3.25593	12.0958	12.3306	11.6434	GO:0005737,GO:0071339,GO:0005654,GO:0016589,GO:0003677,GO:0016569	cytoplasm|MLL1 complex|nucleoplasm|NURF complex|DNA binding|covalent chromatin modification
GeneID:101738382		19.5421	29.7896	9.2947	0.312012	0.000806599	Down	1.04838	0.921871	1.10125	0.189721	0.265333	0.681282
GeneID:101738401		4.16773	7.0908	1.24466	0.175532	0.0408225	Down	0.20402	0.160423	0	0	0.0403918	0	GO:0005576,GO:0004252,GO:0030574	extracellular region|serine-type endopeptidase activity|collagen catabolic process
GeneID:101738444		178.231	106.278	250.184	2.35405	2.03206e-14	Up	1.17248	0.861284	1.4245	1.53083	1.63642	1.5001
GeneID:101738454	TTBK2; Synonyms=KIAA0847	783.131	450.999	1115.26	2.47287	4.14729e-61	Up	1.84265	1.90451	2.10105	5.35598	5.32956	5.46427	GO:0005814,GO:0036064,GO:0035869,GO:0005829,GO:0005615,GO:0005634,GO:0005524,GO:0004674,GO:0060271,GO:0018105,GO:0008360,GO:0007224	centriole|ciliary basal body|ciliary transition zone|cytosol|extracellular space|nucleus|ATP binding|protein serine/threonine kinase activity|cilium assembly|peptidyl-serine phosphorylation|regulation of cell shape|smoothened signaling pathway	--
GeneID:101738479	XDH1; At4g34890; T11I11.130	7.93831	12.763	3.11361	0.243955	0.0150779	Down	0.167346	0.078504	0.15305	0.0126473	0.076655	0.0124702	GO:0005829,GO:0051537,GO:0009055,GO:0050660,GO:0005506,GO:0016614,GO:0016903,GO:0004854,GO:0006145,GO:0000302,GO:0009414,GO:0042554,GO:0046110	cytosol|2 iron, 2 sulfur cluster binding|electron carrier activity|flavin adenine dinucleotide binding|iron ion binding|oxidoreductase activity, acting on CH-OH group of donors|oxidoreductase activity, acting on the aldehyde or oxo group of donors|xanthine dehydrogenase activity|purine nucleobase catabolic process|response to reactive oxygen species|response to water deprivation|superoxide anion …	ko00230|ko04146|ko00983|ko00232	path:bmor00230,path:bmor00232,path:bmor00983,path:bmor04146	Purine metabolism|Caffeine metabolism|Drug metabolism - other enzymes|Peroxisome
GeneID:101738482	Sgpp1	116.877	75.8975	157.857	2.07986	8.71493e-08	Up	1.84166	0.923667	1.22845	2.8414	2.99832	3.5127	GO:0005789,GO:0016021,GO:0016787	endoplasmic reticulum membrane|integral component of membrane|hydrolase activity	ko04071|ko00600	path:bmor00600	Sphingolipid metabolism
GeneID:101738486	MEOX2; Synonyms=GAX, MOX2	7.61053	12.7355	2.48559	0.195171	0.0492495	Down	0	0.193746	0.376014	0.0588816	0	0.0885754	GO:0005737,GO:0016607,GO:0005634,GO:0000978,GO:0000980,GO:0043565,GO:0003700,GO:0001077,GO:0001205,GO:0001525,GO:0008015,GO:0060173,GO:0007275,GO:0090051,GO:0070997,GO:0060021,GO:0045944,GO:0007519,GO:0001757	cytoplasm|nuclear speck|nucleus|RNA polymerase II core promoter proximal region sequence-specific DNA binding|RNA polymerase II distal enhancer sequence-specific DNA binding|sequence-specific DNA binding|transcription factor activity, sequence-specific DNA binding|transcriptional activator activity, RNA polymerase II core promoter proximal region sequence-specific binding|transcriptional activato…	--
GeneID:101738491	Cad86C; CG4509	650.227	354.242	946.212	2.67109	2.71111e-48	Up	1.86557	2.06886	2.06094	5.76766	5.51521	6.28169	GO:0005887,GO:0035003,GO:0005509,GO:0016339,GO:0044331,GO:0007156,GO:0008360	integral component of plasma membrane|subapical complex|calcium ion binding|calcium-dependent cell-cell adhesion via plasma membrane cell adhesion molecules|cell-cell adhesion mediated by cadherin|homophilic cell adhesion via plasma membrane adhesion molecules|regulation of cell shape
GeneID:101738500		661.831	434.587	889.075	2.04579	3.09396e-34	Up	12.2091	12.158	10.9913	26.6186	26.5214	24.7179
GeneID:101738501	Eip63F-1; Synonyms=E63-1; CG15855	28.274	37.8931	18.655	0.492304	0.0110497	Down	0.677339	0.796721	1.02576	0.425831	0.701386	0.476433	GO:0005737,GO:0005634,GO:0005886,GO:0005509,GO:0048102,GO:0035071	cytoplasm|nucleus|plasma membrane|calcium ion binding|autophagic cell death|salivary gland cell autophagic cell death	ko04722|ko04924|ko04922|ko04015|ko04626|ko04916|ko04728|ko04970|ko04744|ko04261|ko04925|ko04014|ko04713|ko04070|ko04024|ko04745|ko04114|ko04270|ko04020|ko04912|ko04910|ko04022|ko04971|ko04915|ko04750|ko04740|ko04720|ko04921	path:bmor04070,path:bmor04745	Phosphatidylinositol signaling system|Phototransduction - fly
GeneID:101738502		17.8118	31.5774	4.04614	0.128134	2.52416e-07	Down	0.567902	0.704939	0.484836	0.0243389	0.0993598	0.0715067
GeneID:101738522	casd1; si:dkey-104m9.2, zgc:136291	137.336	81.113	193.559	2.38629	6.10703e-08	Up	1.19731	1.28091	1.51907	2.97991	3.83992	4.31172	GO:0016021	integral component of membrane
GeneID:101738525		570.117	930.158	210.076	0.22585	9.92734e-62	Down	23.7687	27.3774	26.1105	6.8074	5.99796	6.91873
GeneID:101738541	Tspan5; Synonyms=Tm4sf9	308.184	184.479	431.89	2.34113	2.114e-23	Up	5.58897	5.03445	4.421	11.4349	12.463	13.6828	GO:0016021,GO:0005887,GO:0007155,GO:0008283,GO:0007166,GO:0090002,GO:0045747,GO:0051604	integral component of membrane|integral component of plasma membrane|cell adhesion|cell proliferation|cell surface receptor signaling pathway|establishment of protein localization to plasma membrane|positive regulation of Notch signaling pathway|protein maturation	--
GeneID:101738542	Cngb3; Synonyms=Cng6	49.1162	70.5985	27.6339	0.391423	1.07643e-05	Down	0.832067	0.930352	0.752673	0.284886	0.224379	0.504737	GO:0005887,GO:0001750,GO:0005886,GO:1902495,GO:0030553,GO:0005222,GO:0005223,GO:0005249,GO:0006812,GO:0009187,GO:0042391,GO:0050896,GO:0007601	integral component of plasma membrane|photoreceptor outer segment|plasma membrane|transmembrane transporter complex|cGMP binding|intracellular cAMP activated cation channel activity|intracellular cGMP activated cation channel activity|voltage-gated potassium channel activity|cation transport|cyclic nucleotide metabolic process|regulation of membrane potential|response to stimulus|visual perception	ko04744|ko04024|ko04022|ko04740
GeneID:101738544	ZNF628	126.558	81.3994	171.717	2.10956	0.000889061	Up	1.07871	0.787723	1.48884	2.55445	3.33195	3.91587	GO:0005634,GO:0003677,GO:0046872,GO:0003700,GO:0006355,GO:0006351	nucleus|DNA binding|metal ion binding|transcription factor activity, sequence-specific DNA binding|regulation of transcription, DNA-templated|transcription, DNA-templated
GeneID:101738546	SNRK {ECO:0000312|EMBL:AAH71567.1}; Synonyms=KIAA0096 {ECO:0000312|EMBL:BAA07744.2}, SNFRK {ECO:0000312|EMBL:AAF86944.1}	146.844	68.0706	225.618	3.31447	2.5443e-21	Up	0.658367	0.580203	0.579733	2.858	2.26148	2.93666	GO:0005737,GO:0005634,GO:0005524,GO:0000287,GO:0004674,GO:0035556,GO:0030099,GO:0006468	cytoplasm|nucleus|ATP binding|magnesium ion binding|protein serine/threonine kinase activity|intracellular signal transduction|myeloid cell differentiation|protein phosphorylation	--
GeneID:101738550	CNTNAP5; Synonyms=CASPR5	10.2506	14.8944	5.60676	0.376435	0.0430773	Down	0.0710137	0.0859761	0.0908601	0	0.0762619	0.013587	GO:0016021	integral component of membrane
GeneID:101738553	FBN1	59.8202	37.5333	82.1072	2.18759	9.68892e-05	Up	0.0876746	0.084666	0.148326	0.251904	0.377873	0.249325	GO:0005604,GO:0070062,GO:0005576,GO:0005615,GO:0005622,GO:0001527,GO:0005509,GO:0005201,GO:0008201,GO:0005179,GO:0034199,GO:0009653,GO:0043010,GO:0033627,GO:0048048,GO:0042593,GO:0006006,GO:0007507,GO:2001205,GO:0048050,GO:0010737,GO:0090287,GO:0035582,GO:0035583,GO:0001501	basement membrane|extracellular exosome|extracellular region|extracellular space|intracellular|microfibril|calcium ion binding|extracellular matrix structural constituent|heparin binding|hormone activity|activation of protein kinase A activity|anatomical structure morphogenesis|camera-type eye development|cell adhesion mediated by integrin|embryonic eye morphogenesis|glucose homeostasis|glucose m…
GeneID:101738563	AADAT; Synonyms=KAT2	52.4533	79.0917	25.815	0.326393	7.60644e-08	Down	0.852781	0.920093	0.905719	0.372813	0.322753	0.305229	GO:0005759,GO:0047536,GO:0016212,GO:0042803,GO:0030170,GO:0006103,GO:0009058,GO:0006536,GO:0070189,GO:0033512,GO:0006554,GO:0006569,GO:0019441	mitochondrial matrix|2-aminoadipate transaminase activity|kynurenine-oxoglutarate transaminase activity|protein homodimerization activity|pyridoxal phosphate binding|2-oxoglutarate metabolic process|biosynthetic process|glutamate metabolic process|kynurenine metabolic process|L-lysine catabolic process to acetyl-CoA via saccharopine|lysine catabolic process|tryptophan catabolic process|tryptophan…	ko01210|ko00310|ko01230|ko00300|ko00380	path:bmor00310,path:bmor00380	Lysine degradation|Tryptophan metabolism
GeneID:101738564		2.30279	4.60557	0	0	0.0149902	Down	0.471836	0	0.469684	0	0	0
GeneID:101738575	TMEM68; RCJMB04_19b17	206.468	108.464	304.471	2.80711	3.54167e-09	Up	2.58752	2.05465	2.78078	6.10108	8.7721	9.07905	GO:0016021,GO:0016746,GO:0008152	integral component of membrane|transferase activity, transferring acyl groups|metabolic process
GeneID:101738582	Gabbr2; Synonyms=Gpr51	18.0859	31.509	4.66286	0.147985	8.454e-07	Down	0.146123	0.239405	0.262615	0.0681834	0.0170021	0.0252699	GO:0030054,GO:0038039,GO:0016021,GO:0005887,GO:0045211,GO:0004965,GO:0007214	cell junction|G-protein coupled receptor heterodimeric complex|integral component of membrane|integral component of plasma membrane|postsynaptic membrane|G-protein coupled GABA receptor activity|gamma-aminobutyric acid signaling pathway	ko04024|ko04915|ko04727|ko04080|ko04742	path:bmor04080	Neuroactive ligand-receptor interaction
GeneID:101738616		63.2562	90.4317	36.0808	0.398984	8.81111e-07	Down	1.18015	1.26289	1.33926	0.628792	0.61511	0.464286
GeneID:101738619	AIG1; CGI-103	4.19839	0	8.39679	Inf	0.000545274	Up	0	0	0	0.291173	0.521596	0.406027	GO:0012505,GO:0016021	endomembrane system|integral component of membrane
GeneID:101738636	tamo; CG4057	209.15	130.224	288.075	2.21216	1.15102e-14	Up	1.06063	0.903669	0.85224	1.98604	2.22506	2.38191	GO:0005737,GO:0008536,GO:0008270,GO:0007275,GO:0015031	cytoplasm|Ran GTPase binding|zinc ion binding|multicellular organism development|protein transport	--
GeneID:101738641	melt; CG8624	162.955	80.9675	244.943	3.0252	1.34703e-20	Up	0.416225	0.644329	0.431328	1.76814	1.95616	1.86238	GO:0005886,GO:0035091,GO:0010314,GO:0001708,GO:0007398,GO:0008286,GO:0006629,GO:0008152,GO:0007422,GO:0045464,GO:2001020,GO:0030730	plasma membrane|phosphatidylinositol binding|phosphatidylinositol-5-phosphate binding|cell fate specification|ectoderm development|insulin receptor signaling pathway|lipid metabolic process|metabolic process|peripheral nervous system development|R8 cell fate specification|regulation of response to DNA damage stimulus|sequestering of triglyceride
GeneID:101738651	rn {ECO:0000312|FlyBase:FBgn0267337}; Synonyms=roe; CG32466 {ECO:0000312|FlyBase:FBgn0267337}	1627.5	905.982	2349.03	2.59279	5.11517e-128	Up	11.3712	10.1714	11.3624	30.6035	30.3465	31.5825	GO:0005634,GO:0046872,GO:0003676,GO:0003705,GO:0001708,GO:0022416,GO:0048749,GO:0007480,GO:0000122,GO:0045892,GO:0019233,GO:0006351	nucleus|metal ion binding|nucleic acid binding|transcription factor activity, RNA polymerase II distal enhancer sequence-specific binding|cell fate specification|chaeta development|compound eye development|imaginal disc-derived leg morphogenesis|negative regulation of transcription from RNA polymerase II promoter|negative regulation of transcription, DNA-templated|sensory perception of pain|trans…
GeneID:101738653	lrrc57	24.4393	3.54923	45.3294	12.7716	1.74743e-09	Up	0	0	0	0.152327	0	0
GeneID:101738660	Ppid	1017.34	1374.05	660.629	0.480788	6.91726e-53	Down	73.2468	72.8441	69.36	39.5788	38.9692	37.4439	GO:0005737,GO:0005730,GO:0005654,GO:0005634,GO:0030331,GO:0005528,GO:0031072,GO:0030544,GO:0051879,GO:0003755,GO:0008134,GO:0006915,GO:0071492,GO:0061077,GO:0034389,GO:0000122,GO:0043065,GO:0050714,GO:0045070,GO:0006461,GO:0006457,GO:0015031,GO:0042981	cytoplasm|nucleolus|nucleoplasm|nucleus|estrogen receptor binding|FK506 binding|heat shock protein binding|Hsp70 protein binding|Hsp90 protein binding|peptidyl-prolyl cis-trans isomerase activity|transcription factor binding|apoptotic process|cellular response to UV-A|chaperone-mediated protein folding|lipid particle organization|negative regulation of transcription from RNA polymerase II promote…	--
GeneID:101738662		93.7566	129.433	58.0807	0.448733	1.49674e-07	Down	1.72663	1.68753	1.75898	0.839791	0.962843	1.22375
GeneID:101738672		310.004	14.8772	605.13	40.6749	6.76454e-194	Up	0.220995	0.244984	0.31929	12.637	12.2473	13.2272	GO:0005576,GO:0004185	extracellular region|serine-type carboxypeptidase activity	--
GeneID:101738684		74.5546	45.2906	103.818	2.29227	1.61519e-06	Up	0.640333	0.679405	0.867232	2.11118	1.78752	2.1685
GeneID:101738692	Ppp1r8; Synonyms=Nipp1	836.326	431.124	1241.53	2.87975	5.18892e-86	Up	6.26552	6.77798	5.92261	21.4407	20.4991	20.4925	GO:0016607,GO:0005654,GO:0005681,GO:0003677,GO:0003729,GO:0019888,GO:0004865,GO:0008283,GO:0006397,GO:0007275,GO:0035308,GO:0006355,GO:0008380,GO:0006351	nuclear speck|nucleoplasm|spliceosomal complex|DNA binding|mRNA binding|protein phosphatase regulator activity|protein serine/threonine phosphatase inhibitor activity|cell proliferation|mRNA processing|multicellular organism development|negative regulation of protein dephosphorylation|regulation of transcription, DNA-templated|RNA splicing|transcription, DNA-templated	--
GeneID:101738704	ACVR1	1256.32	829.602	1683.03	2.02872	5.09666e-59	Up	7.25698	6.33018	6.56139	15.6253	14.4914	16.0674	GO:0048179,GO:0045177,GO:0005887,GO:0005622,GO:0016020,GO:0048185,GO:0016361,GO:0005524,GO:0019838,GO:0046872,GO:0042803,GO:0004672,GO:0004674,GO:0005057,GO:0004702,GO:0046332,GO:0050431,GO:0005025,GO:0032924,GO:0002526,GO:0003289,GO:0030509,GO:0001569,GO:0060317,GO:0060923,GO:0016477,GO:0071773,GO:0007368,GO:0003143,GO:0061445,GO:0042118,GO:0000082,GO:0007369,GO:0001702,GO:0007281,GO:0007507,GO:…	activin receptor complex|apical part of cell|integral component of plasma membrane|intracellular|membrane|activin binding|activin receptor activity, type I|ATP binding|growth factor binding|metal ion binding|protein homodimerization activity|protein kinase activity|protein serine/threonine kinase activity|signal transducer activity, downstream of receptor|signal transducer, downstream of receptor…	ko04060|ko04550|ko04350	path:bmor04350	TGF-beta signaling pathway
GeneID:101738705	Gnmt	234.077	109.609	358.546	3.27115	3.22232e-32	Up	2.64421	2.53679	2.1646	10.3038	9.44779	8.37541	GO:0005829,GO:0005634,GO:0005542,GO:0016594,GO:0017174,GO:0008757,GO:0098603,GO:0046655,GO:0006544,GO:0051289,GO:0051262,GO:0046498,GO:0046500,GO:1901052,GO:0001887	cytosol|nucleus|folic acid binding|glycine binding|glycine N-methyltransferase activity|S-adenosylmethionine-dependent methyltransferase activity|selenol Se-methyltransferase activity|folic acid metabolic process|glycine metabolic process|protein homotetramerization|protein tetramerization|S-adenosylhomocysteine metabolic process|S-adenosylmethionine metabolic process|sarcosine metabolic process|…	ko00260	path:bmor00260	Glycine, serine and threonine metabolism
GeneID:101738706		372.691	610.26	135.121	0.221415	2.24188e-76	Down	10.7949	11.237	11.6891	2.67929	2.48157	3.17802
GeneID:101738709	Cbr3	5.37913	8.90087	1.8574	0.208676	0.0307037	Down	0.476601	0.441729	0.043057	0.0430103	0.0436221	0.170439	GO:0005737,GO:0005829,GO:0005615,GO:0005654,GO:0000253,GO:0004090,GO:0070402,GO:0050890,GO:0042376	cytoplasm|cytosol|extracellular space|nucleoplasm|3-keto sterol reductase activity|carbonyl reductase (NADPH) activity|NADPH binding|cognition|phylloquinone catabolic process	ko00980|ko00590	path:bmor00590,path:bmor00790,path:bmor00980	Arachidonic acid metabolism|Folate biosynthesis|Metabolism of xenobiotics by cytochrome P450
GeneID:101738713	ric8a; Synonyms=l(1)G0397, Ric8; CG15797	243.905	159.549	328.26	2.05742	3.21304e-14	Up	3.02462	3.11037	3.54492	7.73313	7.96555	7.76854	GO:0005938,GO:0005737,GO:0005829,GO:0001965,GO:0005096,GO:0005085,GO:0008356,GO:0008105,GO:0040001,GO:0007163,GO:0007186,GO:0010004,GO:0055057,GO:0050821	cell cortex|cytoplasm|cytosol|G-protein alpha-subunit binding|GTPase activator activity|guanyl-nucleotide exchange factor activity|asymmetric cell division|asymmetric protein localization|establishment of mitotic spindle localization|establishment or maintenance of cell polarity|G-protein coupled receptor signaling pathway|gastrulation involving germ band extension|neuroblast division|protein sta…
GeneID:101738722	Drc3; Synonyms=Lrrc48	10.9105	15.9174	5.90359	0.370888	0.0335668	Down	0.401877	0.146072	0.313037	0.0286909	0.174169	0.197417	GO:0005930,GO:0005737	axoneme|cytoplasm
GeneID:101738728	al; CG3935	59.7788	80.101	39.4566	0.492586	0.000199794	Down	3.70401	4.67378	4.99479	3.03431	1.8509	2.89305	GO:0005634,GO:0043234,GO:0043565,GO:0048800,GO:0022416,GO:0035015,GO:0007480,GO:0035218,GO:0045892,GO:0045747	nucleus|protein complex|sequence-specific DNA binding|antennal morphogenesis|chaeta development|elongation of arista core|imaginal disc-derived leg morphogenesis|leg disc development|negative regulation of transcription, DNA-templated|positive regulation of Notch signaling pathway	--
GeneID:101738741	bre-4 {ECO:0000250|UniProtKB:Q9GUM2}; CBG22165	3.52071	6.72927	0.31215	0.0463869	0.00689181	Down	0.0371546	0.188083	0.291928	0	0	0	GO:0016021,GO:0033207,GO:0046872,GO:0005975,GO:0075015,GO:0045747,GO:0006486,GO:0009636	integral component of membrane|beta-1,4-N-acetylgalactosaminyltransferase activity|metal ion binding|carbohydrate metabolic process|formation of infection structure on or near host|positive regulation of Notch signaling pathway|protein glycosylation|response to toxic substance	ko00600	path:bmor00600	Sphingolipid metabolism
GeneID:101738752	lolal {ECO:0000312|EMBL:AAM68179.1}; Synonyms=ban {ECO:0000303|PubMed:12556479}; CG5738	99.8612	54.3163	145.406	2.67703	5.72279e-11	Up	3.59254	3.61206	2.59192	9.55299	8.18646	10.4017	GO:0000794,GO:0005634,GO:0031519,GO:0005700,GO:0003677,GO:0031208,GO:0042803,GO:0003700,GO:0006342,GO:0016569,GO:0001700,GO:0016458,GO:0035167,GO:0045892,GO:0045893,GO:0006357,GO:0007435,GO:0007426,GO:0006351	condensed nuclear chromosome|nucleus|PcG protein complex|polytene chromosome|DNA binding|POZ domain binding|protein homodimerization activity|transcription factor activity, sequence-specific DNA binding|chromatin silencing|covalent chromatin modification|embryonic development via the syncytial blastoderm|gene silencing|larval lymph gland hemopoiesis|negative regulation of transcription, DNA-templ…
GeneID:101738767	SATB2; Synonyms=KIAA1034	2457.68	3487.11	1428.24	0.409577	9.22515e-162	Down	33.1925	31.1056	30.3403	14.5941	14.5921	13.9334	GO:0005737,GO:0000118,GO:0016363,GO:0005654,GO:0005634,GO:0005667,GO:0003682,GO:0000978,GO:0043565,GO:0001077,GO:0051216,GO:0071310,GO:0006338,GO:0021902,GO:0016569,GO:0009880,GO:0048704,GO:0000122,GO:0001764,GO:0002076,GO:0060021,GO:0006357	cytoplasm|histone deacetylase complex|nuclear matrix|nucleoplasm|nucleus|transcription factor complex|chromatin binding|RNA polymerase II core promoter proximal region sequence-specific DNA binding|sequence-specific DNA binding|transcriptional activator activity, RNA polymerase II core promoter proximal region sequence-specific binding|cartilage development|cellular response to organic substance|…	ko04212
GeneID:101738772		29.9296	45.8591	14	0.305283	0.00437426	Down	5.14211	3.19249	2.01012	1.51118	1.03188	0.9442	GO:0000786,GO:0005634,GO:0003677	nucleosome|nucleus|DNA binding
GeneID:101738773		1.94724	3.89448	0	0	0.030524	Down	0.0436488	0.171027	0.219102	0	0	0
GeneID:101738778	MP1 {ECO:0000312|FlyBase:FBgn0027930}; CG1102 {ECO:0000312|FlyBase:FBgn0027930}	252.951	374.431	131.472	0.351124	1.87524e-28	Down	8.07229	8.89342	9.12592	3.54446	3.18899	3.33453	GO:0004252,GO:0035006,GO:0006508,GO:0009620	serine-type endopeptidase activity|melanization defense response|proteolysis|response to fungus
GeneID:101738787	nfil3	1349.47	2130.63	568.314	0.266735	1.66592e-199	Down	28.5266	25.6463	27.482	8.49403	7.82953	7.91871	GO:0005737,GO:0005634,GO:0043565,GO:0001078,GO:0007623,GO:0007507,GO:0006955,GO:0061515,GO:0006355,GO:0006366	cytoplasm|nucleus|sequence-specific DNA binding|transcriptional repressor activity, RNA polymerase II core promoter proximal region sequence-specific binding|circadian rhythm|heart development|immune response|myeloid cell development|regulation of transcription, DNA-templated|transcription from RNA polymerase II promoter	ko04711	path:bmor04711	Circadian rhythm - fly
GeneID:101738792		13.2904	24.0952	2.48555	0.103155	2.01614e-06	Down	1.02449	0.936646	1.2008	0.142906	0.0962237	0.140874	GO:0005576	extracellular region
GeneID:101738802		46.4196	29.1246	63.7145	2.18765	0.00033649	Up	0.181757	0.266036	0.268067	0.763889	0.504941	0.580663
GeneID:101738829	EVA1C; Synonyms=FAM176C	13.3768	5.28924	21.4644	4.05813	0.0014051	Up	0.0223877	0.0897417	0.219262	0.542275	0.394786	0.388642	GO:0016021,GO:0005886,GO:0030246	integral component of membrane|plasma membrane|carbohydrate binding
GeneID:101738837	yellow-f {ECO:0000312|FlyBase:FBgn0041710}; CG18550 {ECO:0000312|FlyBase:FBgn0041710}	161.087	272.408	49.7646	0.182684	7.91304e-42	Down	5.00798	5.34302	4.57796	0.603064	0.796855	1.05762	GO:0005576,GO:0004167,GO:0048067,GO:0048066,GO:0042435,GO:0006583	extracellular region|dopachrome isomerase activity|cuticle pigmentation|developmental pigmentation|indole-containing compound biosynthetic process|melanin biosynthetic process from tyrosine
GeneID:101738838		108.052	162.405	53.6989	0.330648	2.21001e-14	Down	0.357426	0.786274	0.700214	0.385172	0.23507	0.436399
GeneID:101738855	GARNL3; RCJMB04_14h1	35.0706	48.7041	21.4372	0.440152	0.0118994	Down	0.272942	0.251202	0.120798	0.100004	0.130652	0.0928397	GO:0005096,GO:0051056	GTPase activator activity|regulation of small GTPase mediated signal transduction
GeneID:101738857	Gls	469.066	756.01	182.122	0.240899	4.04255e-86	Down	9.67659	9.65973	9.14465	2.20144	2.19459	2.65959	GO:0005829,GO:0005759,GO:0005739,GO:0004359,GO:0006537,GO:0006543,GO:0051289	cytosol|mitochondrial matrix|mitochondrion|glutaminase activity|glutamate biosynthetic process|glutamine catabolic process|protein homotetramerization	ko00471|ko04964|ko04727|ko00250|ko00220|ko04724	path:bmor00220,path:bmor00250,path:bmor00471	Arginine biosynthesis|Alanine, aspartate and glutamate metabolism|D-Glutamine and D-glutamate metabolism
GeneID:101738858	TNK2; Synonyms=ACK1	415.437	260.105	570.768	2.19437	1.19794e-26	Up	2.27479	2.9131	2.30191	6.05933	6.5141	6.01392	GO:0005912,GO:0005905,GO:0030136,GO:0005737,GO:0030659,GO:0005768,GO:0031234,GO:0070436,GO:0016020,GO:0005634,GO:0005886,GO:0005524,GO:0005154,GO:0005095,GO:0042802,GO:0046872,GO:0004715,GO:0004674,GO:0004712,GO:0004713,GO:0031625,GO:0050699,GO:0030154,GO:0016477,GO:0007166,GO:0006897,GO:0045087,GO:0038083,GO:0016310,GO:0050731,GO:0042127,GO:2000369,GO:0007264,GO:0007169	adherens junction|clathrin-coated pit|clathrin-coated vesicle|cytoplasm|cytoplasmic vesicle membrane|endosome|extrinsic component of cytoplasmic side of plasma membrane|Grb2-EGFR complex|membrane|nucleus|plasma membrane|ATP binding|epidermal growth factor receptor binding|GTPase inhibitor activity|identical protein binding|metal ion binding|non-membrane spanning protein tyrosine kinase activity|p…	--
GeneID:101738861		57.1146	31.2663	82.963	2.65343	9.22348e-07	Up	0.971995	0.861826	0.431241	1.90533	2.51026	3.52597
GeneID:101738865	SINAT1; At2g41980; T6D20.13	480.381	788.246	172.516	0.21886	4.47212e-88	Down	18.7999	15.9355	17.6341	4.60489	3.64465	4.48876
GeneID:101738869	pgant2; CG3254	15.5665	5.66874	25.4643	4.49205	0.000225135	Up	0.089015	0.0677004	0.109603	0.473957	0.45674	0.66349	GO:0000139,GO:0005795,GO:0016021,GO:0030246,GO:0046872,GO:0004653,GO:0009312,GO:0006486	Golgi membrane|Golgi stack|integral component of membrane|carbohydrate binding|metal ion binding|polypeptide N-acetylgalactosaminyltransferase activity|oligosaccharide biosynthetic process|protein glycosylation	ko00512	path:bmor00512	Mucin type O-glycan biosynthesis
GeneID:101738881	Con; CG7503	58.364	90.339	26.389	0.292111	8.15851e-06	Down	1.90864	1.13275	1.88569	0.382091	0.525868	0.658341	GO:0031225,GO:0044295,GO:0009986,GO:0031594,GO:0005886,GO:0007413,GO:0007156,GO:0016200	anchored component of membrane|axonal growth cone|cell surface|neuromuscular junction|plasma membrane|axonal fasciculation|homophilic cell adhesion via plasma membrane adhesion molecules|synaptic target attraction
GeneID:101738889	Lrp6	764.506	417.671	1111.34	2.66081	7.85296e-69	Up	4.03936	3.6417	4.02857	12.3453	11.2192	11.4906	GO:0005901,GO:0009986,GO:0031410,GO:0005769,GO:0005783,GO:0016021,GO:0016020,GO:0043025,GO:0005886,GO:0043235,GO:0045202,GO:1990909,GO:1990851,GO:0071936,GO:0005109,GO:0042802,GO:0019210,GO:0005041,GO:0042803,GO:0005102,GO:0019534,GO:0042813,GO:0017147,GO:0009952,GO:0003401,GO:0090245,GO:0046849,GO:0060444,GO:0060070,GO:0061310,GO:0061324,GO:0042074,GO:0071397,GO:0021587,GO:0021795,GO:0021987,GO:…	caveola|cell surface|cytoplasmic vesicle|early endosome|endoplasmic reticulum|integral component of membrane|membrane|neuronal cell body|plasma membrane|receptor complex|synapse|Wnt signalosome|Wnt-Frizzled-LRP5/6 complex|coreceptor activity involved in Wnt signaling pathway|frizzled binding|identical protein binding|kinase inhibitor activity|low-density lipoprotein receptor activity|protein homo…	ko04310|ko04150	path:bmor04150,path:bmor04310	mTOR signaling pathway|Wnt signaling pathway
GeneID:101738892	xcc-b100_1894	18.8894	9.20851	28.5702	3.10259	0.00146952	Up	0	0.0707969	0.105659	0.181184	0.181264	0.035406
GeneID:101738894		2958.59	4022.96	1894.22	0.470853	7.85837e-136	Down	325.412	303.184	325.775	166.599	171.961	166.559				path:bmor04624	Toll and Imd signaling pathway
GeneID:101738903	ACAC	613.91	348.402	879.417	2.52415	4.68148e-51	Up	0.980489	0.943516	0.938997	2.66058	2.7979	2.76665	GO:0005623,GO:0005737,GO:0003989,GO:0005524,GO:0009374,GO:0004075,GO:0050692,GO:0046872,GO:0005102,GO:0032810,GO:0046966,GO:0006633,GO:2001295,GO:0010628,GO:0045893,GO:0065008,GO:0040029,GO:0009743,GO:0070542,GO:0097066,GO:0006810	cell|cytoplasm|acetyl-CoA carboxylase activity|ATP binding|biotin binding|biotin carboxylase activity|DBD domain binding|metal ion binding|receptor binding|sterol response element binding|thyroid hormone receptor binding|fatty acid biosynthetic process|malonyl-CoA biosynthetic process|positive regulation of gene expression|positive regulation of transcription, DNA-templated|regulation of biologic…	ko00061|ko00620|ko04922|ko04152|ko04910|ko00640|ko01212|ko00254	path:bmor00061,path:bmor00620,path:bmor00640	Fatty acid biosynthesis|Pyruvate metabolism|Propanoate metabolism
GeneID:101738920		9.59873	19.1975	0	0	6.4418e-06	Down	0.479012	0.246135	0.161974	0	0	0
GeneID:101738939	Dys; Synonyms=det; CG34157	203.731	131.953	275.509	2.08793	2.69697e-09	Up	1.22265	0.84186	0.929398	1.99452	2.35017	1.94361	GO:0005938,GO:0005737,GO:0005856,GO:0016010,GO:0042383,GO:0045202,GO:0003779,GO:0008092,GO:0008307,GO:0005198,GO:0050699,GO:0008270,GO:0030010,GO:0008586,GO:0007474,GO:0046716,GO:0007274,GO:0046928,GO:0048172	cell cortex|cytoplasm|cytoskeleton|dystrophin-associated glycoprotein complex|sarcolemma|synapse|actin binding|cytoskeletal protein binding|structural constituent of muscle|structural molecule activity|WW domain binding|zinc ion binding|establishment of cell polarity|imaginal disc-derived wing vein morphogenesis|imaginal disc-derived wing vein specification|muscle cell cellular homeostasis|neurom…
GeneID:101738951	rdgBbeta; CG17818	1177.83	781.72	1573.95	2.01344	1.06685e-54	Up	17.4106	17.152	16.5169	40.9553	39.0006	40.7785	GO:0005737,GO:0008289,GO:0008526,GO:0007165	cytoplasm|lipid binding|phosphatidylinositol transporter activity|signal transduction
GeneID:101738957	hoxa1	6.69193	2.48607	10.8978	4.38355	0.0214286	Up	0.04318	0.173926	0.0845092	0.446494	0.69495	0.282742	GO:0005634,GO:0043565,GO:0007275,GO:0006355,GO:0006351	nucleus|sequence-specific DNA binding|multicellular organism development|regulation of transcription, DNA-templated|transcription, DNA-templated	--
GeneID:101738962	Tret1 {ECO:0000312|EMBL:BAF96744.1}	6.20176	9.91026	2.49326	0.251584	0.0345169	Down	0.169182	0.0873871	0.252988	0.114296	0.0293345	0	GO:0016021,GO:0005886,GO:0015574,GO:0015771	integral component of membrane|plasma membrane|trehalose transmembrane transporter activity|trehalose transport	--
GeneID:101738967	cut-1; C47G2.1	27.8238	17.725	37.9226	2.1395	0.00752023	Up	0.226259	0.105915	0.165189	0.409247	0.528046	0.476997	GO:0060102,GO:0042302	collagen and cuticulin-based cuticle extracellular matrix|structural constituent of cuticle
GeneID:101738975	Ece1	29.4825	46.8419	12.1232	0.25881	2.07323e-06	Down	0.558042	0.318044	0.308568	0.0785913	0.155097	0.107941	GO:0031410,GO:0005769,GO:0009897,GO:0016021,GO:0016020,GO:0005886,GO:0030141,GO:0031982,GO:0046872,GO:0004222,GO:0042803,GO:0006915,GO:0030819,GO:0010613,GO:0045745,GO:0001921,GO:0016485,GO:0006508,GO:0008217,GO:0070372,GO:0042312,GO:0046686,GO:0042493,GO:0001666,GO:0035994	cytoplasmic vesicle|early endosome|external side of plasma membrane|integral component of membrane|membrane|plasma membrane|secretory granule|vesicle|metal ion binding|metalloendopeptidase activity|protein homodimerization activity|apoptotic process|positive regulation of cAMP biosynthetic process|positive regulation of cardiac muscle hypertrophy|positive regulation of G-protein coupled receptor …
GeneID:101738979	DHCR24; QmoA-12363	63.9097	86.7714	41.048	0.473059	4.71879e-05	Down	1.90542	2.11919	2.80739	1.31541	1.12875	1.0454	GO:0005783,GO:0005789,GO:0000139,GO:0016021,GO:0005634,GO:0050614,GO:0019899,GO:0050660,GO:0016614,GO:0042605,GO:0006695,GO:0043066,GO:0043154,GO:0006979,GO:0043588,GO:0009888	endoplasmic reticulum|endoplasmic reticulum membrane|Golgi membrane|integral component of membrane|nucleus|delta24-sterol reductase activity|enzyme binding|flavin adenine dinucleotide binding|oxidoreductase activity, acting on CH-OH group of donors|peptide antigen binding|cholesterol biosynthetic process|negative regulation of apoptotic process|negative regulation of cysteine-type endopeptidase a…	ko00100	path:bmor00100	Steroid biosynthesis
GeneID:101739003	DPP8; Synonyms=DPRP1; MSTP097, MSTP135, MSTP141	403.042	225.178	580.906	2.57977	3.76552e-36	Up	4.49677	3.97118	4.69408	12.0263	13.9231	13.6772	GO:0005737,GO:0005654,GO:0008239,GO:0008236,GO:0006955,GO:0006508	cytoplasm|nucleoplasm|dipeptidyl-peptidase activity|serine-type peptidase activity|immune response|proteolysis	--
GeneID:101739008	ALG9; Synonyms=DIBD1	387.711	234.538	540.884	2.30617	6.42569e-28	Up	2.62251	2.34179	2.31377	7.20633	7.68307	7.4225	GO:0005783,GO:0005789,GO:0016021,GO:0016020,GO:0000026,GO:0052926,GO:0052918,GO:0000030,GO:0006488,GO:0006486	endoplasmic reticulum|endoplasmic reticulum membrane|integral component of membrane|membrane|alpha-1,2-mannosyltransferase activity|dol-P-Man:Man(6)GlcNAc(2)-PP-Dol alpha-1,2-mannosyltransferase activity|dol-P-Man:Man(8)GlcNAc(2)-PP-Dol alpha-1,2-mannosyltransferase activity|mannosyltransferase activity|dolichol-linked oligosaccharide biosynthetic process|protein glycosylation	ko00510|ko00513	path:bmor00510	N-Glycan biosynthesis
GeneID:101739010	myoI; DDB_G0274455	840.396	478.256	1202.54	2.51442	2.51765e-67	Up	1.29544	1.51191	1.54721	4.09786	4.34094	4.47338	GO:0031252,GO:0005829,GO:0030175,GO:0016020,GO:0016459,GO:0001891,GO:0003779,GO:0051015,GO:0030898,GO:0005524,GO:0008017,GO:0003774,GO:0043621,GO:0030048,GO:0000902,GO:0031589,GO:0046847,GO:0006909,GO:0009847	cell leading edge|cytosol|filopodium|membrane|myosin complex|phagocytic cup|actin binding|actin filament binding|actin-dependent ATPase activity|ATP binding|microtubule binding|motor activity|protein self-association|actin filament-based movement|cell morphogenesis|cell-substrate adhesion|filopodium assembly|phagocytosis|spore germination
GeneID:101739011		66.3739	40.4246	92.3233	2.28384	6.33736e-06	Up	2.07923	1.24199	1.67779	3.85758	3.99602	3.97357
GeneID:101739014	NLGN4Y; Synonyms=KIAA0951	2.79986	5.28756	0.31215	0.0590348	0.0414931	Down	0.0348106	0.0231784	0.068484	0.0113484	0	0	GO:0030054,GO:0009986,GO:0005887,GO:0014069,GO:0045211,GO:0045202,GO:0052689,GO:0050839,GO:0042043,GO:0004872,GO:0097110,GO:0007612,GO:0050804,GO:0007158,GO:0035176,GO:0007416,GO:0071625	cell junction|cell surface|integral component of plasma membrane|postsynaptic density|postsynaptic membrane|synapse|carboxylic ester hydrolase activity|cell adhesion molecule binding|neurexin family protein binding|receptor activity|scaffold protein binding|learning|modulation of synaptic transmission|neuron cell-cell adhesion|social behavior|synapse assembly|vocalization behavior	ko04514
GeneID:101739027		979.947	1741.93	217.96	0.125126	7.85022417105971e-313	Down	33.222	33.7757	33.1416	4.40229	4.82488	4.44326
GeneID:101739033	ZNF567	469.901	641.764	298.038	0.464404	8.75996e-29	Down	16.1212	16.5335	15.4246	8.60267	7.49567	8.66225	GO:0005634,GO:0046872,GO:0003700,GO:0044212,GO:0000122,GO:0045944,GO:0006351	nucleus|metal ion binding|transcription factor activity, sequence-specific DNA binding|transcription regulatory region DNA binding|negative regulation of transcription from RNA polymerase II promoter|positive regulation of transcription from RNA polymerase II promoter|transcription, DNA-templated
GeneID:101739040	CSNK1G3	329.733	186.887	472.579	2.52869	1.68822e-16	Up	2.50152	2.64172	2.28851	6.18239	7.35474	7.73937	GO:0005737,GO:0005524,GO:0004674,GO:0016055	cytoplasm|ATP binding|protein serine/threonine kinase activity|Wnt signaling pathway	ko04341|ko04340	path:bmor04341	Hedgehog signaling pathway - fly
GeneID:101739043	lcc1; Synonyms=lac1	29.2183	7.78561	50.651	6.50572	1.04838e-09	Up	0.0765962	0.115744	0.131876	0.757165	0.859222	0.880505	GO:0005576,GO:0005507,GO:0052716,GO:0046274	extracellular region|copper ion binding|hydroquinone:oxygen oxidoreductase activity|lignin catabolic process
GeneID:101739054	Rx; CG10052	3.90501	0.357222	7.4528	20.8632	0.00539668	Up	0	0.0254569	0	0.19952	0.122431	0.226166	GO:0005634,GO:0043565,GO:0022008,GO:0010906,GO:0006355,GO:0006351	nucleus|sequence-specific DNA binding|neurogenesis|regulation of glucose metabolic process|regulation of transcription, DNA-templated|transcription, DNA-templated	--
GeneID:101739064	WNT-5B	27.0908	38.964	15.2176	0.390557	0.00111602	Down	0.43955	0.416455	0.502118	0.296136	0.228111	0.359201	GO:0005578,GO:0005102,GO:0007275,GO:0030335,GO:0016055	proteinaceous extracellular matrix|receptor binding|multicellular organism development|positive regulation of cell migration|Wnt signaling pathway	ko04916|ko04150|ko04360|ko04390|ko04310|ko04550	path:bmor04150,path:bmor04310	mTOR signaling pathway|Wnt signaling pathway
GeneID:101739067	Cc2d2a	12.5	18.7726	6.22735	0.331726	0.0114175	Down	0.117606	0.16545	0.162545	0.0931604	0.0467733	0.0457252	GO:0035869,GO:0005737,GO:0005856,GO:0036038,GO:0035082,GO:0043010,GO:0060271,GO:0007368,GO:1990403,GO:0007507,GO:0044458,GO:0001843,GO:1905515,GO:1904491,GO:0007224	ciliary transition zone|cytoplasm|cytoskeleton|MKS complex|axoneme assembly|camera-type eye development|cilium assembly|determination of left/right symmetry|embryonic brain development|heart development|motile cilium assembly|neural tube closure|non-motile cilium assembly|protein localization to ciliary transition zone|smoothened signaling pathway	--
GeneID:101739075	NKX2-1 {ECO:0000312|HGNC:HGNC:11825}; Synonyms=NKX2A, TITF1, TTF1	58.1751	34.0268	82.3234	2.41937	6.68143e-06	Up	0.458696	0.470774	0.558945	1.33094	1.20041	1.50155			--
GeneID:101739098		24.3689	37.2348	11.5029	0.308928	0.000146899	Down	2.88	4.83953	4.14093	1.58719	1.24728	1.35938	GO:0000786,GO:0005634,GO:0003677	nucleosome|nucleus|DNA binding
GeneID:101739106	prpf4B; DDB_G0279703	23.6518	43.2573	4.04619	0.0935376	9.35471e-11	Down	0.399084	0.875092	0.706637	0.0362562	0.129372	0.0176775	GO:0005634,GO:0005524,GO:0004672,GO:0004674	nucleus|ATP binding|protein kinase activity|protein serine/threonine kinase activity	--
GeneID:101739110	Tret1 {ECO:0000312|EMBL:BAF96744.1}	220.869	114.895	326.843	2.84472	2.44352e-17	Up	2.18537	2.12796	2.15375	7.29761	6.346	7.87088	GO:0016021,GO:0005886,GO:0015574,GO:0015771	integral component of membrane|plasma membrane|trehalose transmembrane transporter activity|trehalose transport	--
GeneID:101739120		118.367	47.0732	189.66	4.02904	2.77691e-22	Up	3.21789	5.90573	7.72415	24.6727	28.4716	25.0277
GeneID:101739125		9.78038	2.45876	17.102	6.95553	0.000430507	Up	0.0146664	0	0.058139	0.133193	0.1639	0.189759	GO:0005615,GO:0004867	extracellular space|serine-type endopeptidase inhibitor activity
GeneID:101739126	PRDM5; Synonyms=PFM2	47.0602	30.0784	64.042	2.12917	0.000514015	Up	0.408235	0.447291	0.611713	1.10076	1.31047	1.11506	GO:0005634,GO:0046872,GO:0008168,GO:0070491,GO:0000978,GO:0043565,GO:0044212,GO:0001078,GO:0016575,GO:0051567,GO:0000278,GO:0000122,GO:0045892,GO:0006351	nucleus|metal ion binding|methyltransferase activity|repressing transcription factor binding|RNA polymerase II core promoter proximal region sequence-specific DNA binding|sequence-specific DNA binding|transcription regulatory region DNA binding|transcriptional repressor activity, RNA polymerase II core promoter proximal region sequence-specific binding|histone deacetylation|histone H3-K9 methylat…
GeneID:101739131	CG7766	652.953	370.898	935.008	2.52093	3.71782e-39	Up	2.43958	2.46426	2.42666	5.85705	7.24217	6.77676	GO:0005964,GO:0005886,GO:0003824,GO:0005977,GO:0006468	phosphorylase kinase complex|plasma membrane|catalytic activity|glycogen metabolic process|protein phosphorylation	ko04910|ko04020|ko04922
GeneID:101739140		15.5364	25.1807	5.89207	0.233992	0.000290876	Down	2.93007	1.7856	2.22968	0.495444	0.404179	0.976725
GeneID:101739160		76.4095	18.4188	134.4	7.2969	2.96528e-08	Up	0.67219	0.636909	0.870124	5.40337	4.35261	7.89448
GeneID:101739170	Slc25a36	1996.43	3257.51	735.357	0.225742	0	Down	41.3667	40.1608	40.8862	10.3214	10.2655	10.5523	GO:0016021,GO:0005743,GO:0005739,GO:0015218,GO:0000002,GO:0007005,GO:0006864,GO:0051881	integral component of membrane|mitochondrial inner membrane|mitochondrion|pyrimidine nucleotide transmembrane transporter activity|mitochondrial genome maintenance|mitochondrion organization|pyrimidine nucleotide transport|regulation of mitochondrial membrane potential	--
GeneID:101739175		23.3608	13.4347	33.287	2.47768	0.00397973	Up	0.248683	0.218278	0.373348	0.967373	1.00525	0.831862			--
GeneID:101739178	lrrc58	3218.72	4550.93	1886.5	0.414532	1.29146e-194	Down	168.898	172.577	171.902	80.3429	83.806	81.9882
GeneID:101739185	Sp7 {ECO:0000312|FlyBase:FBgn0037515}; Synonyms=MP2 {ECO:0000303|PubMed:16861233}, PAE1 {ECO:0000303|PubMed:16322759}; CG3066 {ECO:0000312|FlyBase:FBgn0037515}	34.8669	59.4911	10.2426	0.172171	1.02339e-10	Down	1.83415	1.80838	2.43567	0.24898	0.498271	0.610492	GO:0005576,GO:0004252,GO:0035006,GO:0035008,GO:0006508	extracellular region|serine-type endopeptidase activity|melanization defense response|positive regulation of melanization defense response|proteolysis
GeneID:101739195	ZSCAN22; Synonyms=HKR2, ZNF50	34.6837	52.8626	16.5049	0.312222	6.27457e-06	Down	0.749531	0.808184	0.587617	0.353377	0.305312	0.157286	GO:0005634,GO:0046872,GO:0043565,GO:0003700,GO:0006351	nucleus|metal ion binding|sequence-specific DNA binding|transcription factor activity, sequence-specific DNA binding|transcription, DNA-templated
GeneID:101739208	G2e3; Synonyms=Kiaa1333	568.674	314.254	823.094	2.6192	4.7235e-51	Up	3.55825	3.94471	3.60738	10.3014	11.1465	10.8132	GO:0005737,GO:0005730,GO:0061630,GO:0008270,GO:0006915,GO:0001824,GO:2001243,GO:0000209	cytoplasm|nucleolus|ubiquitin protein ligase activity|zinc ion binding|apoptotic process|blastocyst development|negative regulation of intrinsic apoptotic signaling pathway|protein polyubiquitination
GeneID:101739213	Smg1; Synonyms=Kiaa0421	1946.36	862.031	3030.69	3.51576	6.1682e-85	Up	4.68685	5.1094	4.71789	18.1659	20.5908	19.9118	GO:0005737,GO:0005634,GO:0005524,GO:0016301,GO:0046872,GO:0044822,GO:0004674,GO:0042162,GO:0006281,GO:0000184,GO:0018105,GO:0046854,GO:0046777,GO:0000723	cytoplasm|nucleus|ATP binding|kinase activity|metal ion binding|poly(A) RNA binding|protein serine/threonine kinase activity|telomeric DNA binding|DNA repair|nuclear-transcribed mRNA catabolic process, nonsense-mediated decay|peptidyl-serine phosphorylation|phosphatidylinositol phosphorylation|protein autophosphorylation|telomere maintenance	ko03015	path:bmor03015	mRNA surveillance pathway
GeneID:101739225	PROC1; Synonyms=EMB2772; At5g14800; T9L3_100	3123.47	4206.87	2040.07	0.484939	4.32654e-131	Down	158.707	155.331	158.259	84.6164	90.6466	92.1249	GO:0005618,GO:0005737,GO:0004735,GO:0055129,GO:0009408,GO:0009651	cell wall|cytoplasm|pyrroline-5-carboxylate reductase activity|L-proline biosynthetic process|response to heat|response to salt stress	ko01230|ko00330	path:bmor00330	Arginine and proline metabolism
GeneID:101739237	lbx1 {ECO:0000250|UniProtKB:Q2PYN8}	38.4245	20.2597	56.5894	2.79321	2.60603e-05	Up	0.71363	0.762073	0.451759	1.95831	1.8614	1.64492	GO:0005634,GO:0005667,GO:0043565,GO:0003700,GO:0030154,GO:0007517,GO:0051450,GO:0000122,GO:0006355,GO:0006351	nucleus|transcription factor complex|sequence-specific DNA binding|transcription factor activity, sequence-specific DNA binding|cell differentiation|muscle organ development|myoblast proliferation|negative regulation of transcription from RNA polymerase II promoter|regulation of transcription, DNA-templated|transcription, DNA-templated	--
GeneID:101739248	Gld; CG1152	21.1812	3.18351	39.1788	12.3068	2.33387e-10	Up	0.0590544	0	0.11733	1.06848	1.44615	1.16773	GO:0005576,GO:0050660,GO:0016614,GO:0006006,GO:0008364,GO:0019233,GO:0046693	extracellular region|flavin adenine dinucleotide binding|oxidoreductase activity, acting on CH-OH group of donors|glucose metabolic process|pupal chitin-based cuticle development|sensory perception of pain|sperm storage	ko00260	path:bmor00260	Glycine, serine and threonine metabolism
GeneID:101739256	traf3ip1; zgc:63522	104.347	157.769	50.9245	0.322779	1.87482e-14	Down	2.91914	2.75696	2.87658	0.704136	0.817273	1.08	GO:0005813,GO:0005929,GO:0005737,GO:0030992,GO:0060271,GO:0042073,GO:0048793,GO:0070507	centrosome|cilium|cytoplasm|intraciliary transport particle B|cilium assembly|intraciliary transport|pronephros development|regulation of microtubule cytoskeleton organization	--
GeneID:101739271	Semp1 {ECO:0000312|FlyBase:FBgn0028944}; CG11864 {ECO:0000312|FlyBase:FBgn0028944}	143.757	93.9323	193.583	2.06087	4.6806e-09	Up	1.55218	1.54483	1.74916	3.3113	3.7103	3.61153	GO:0005615,GO:0004175,GO:0004222,GO:0008270,GO:0016477,GO:0032504,GO:0016485,GO:0006508	extracellular space|endopeptidase activity|metalloendopeptidase activity|zinc ion binding|cell migration|multicellular organism reproduction|protein processing|proteolysis
GeneID:101739279	MPI; Synonyms=PMI1	118.857	75.7326	161.981	2.13885	5.60288e-05	Up	2.30352	1.27235	3.16589	6.16477	4.53507	5.02122	GO:0005737,GO:0005829,GO:0070062,GO:0004476,GO:0008270,GO:0000032,GO:0009298,GO:0061611,GO:0006486	cytoplasm|cytosol|extracellular exosome|mannose-6-phosphate isomerase activity|zinc ion binding|cell wall mannoprotein biosynthetic process|GDP-mannose biosynthetic process|mannose to fructose-6-phosphate metabolic process|protein glycosylation	ko00520|ko00051	path:bmor00051,path:bmor00520	Fructose and mannose metabolism|Amino sugar and nucleotide sugar metabolism
GeneID:101739294	Tmem8a; Synonyms=Tmem8	301.139	147.834	454.445	3.07403	3.85689e-37	Up	1.65922	2.19073	2.13136	6.91925	6.74853	6.84941	GO:0070062,GO:0005887,GO:0005765,GO:0005886,GO:0007155	extracellular exosome|integral component of plasma membrane|lysosomal membrane|plasma membrane|cell adhesion
GeneID:101739296		1143.19	1683.44	602.93	0.358153	1.54902e-109	Down	40.9337	40.0979	39.879	15.8451	15.2218	16.2313
GeneID:101739304	Slc30a2; Synonyms=Znt2	202.029	53.5378	350.52	6.54715	1.02642e-22	Up	0.715799	0.738907	0.658465	6.11662	4.18898	6.46792	GO:0005737,GO:0016021,GO:0005770,GO:0005765,GO:0005886,GO:0005385,GO:0061090,GO:0061088,GO:0010043	cytoplasm|integral component of membrane|late endosome|lysosomal membrane|plasma membrane|zinc ion transmembrane transporter activity|positive regulation of sequestering of zinc ion|regulation of sequestering of zinc ion|response to zinc ion	--
GeneID:101739322		16.286	25.1192	7.4528	0.296697	0.019756	Down	0.848667	0.286052	0.644873	0.180393	0.120666	0.237559
GeneID:101739344	Orct2; CG13610	121.661	46.4947	196.828	4.23334	3.12072e-24	Up	1.01442	1.1929	0.909616	5.79553	5.46712	4.92656	GO:0005887,GO:0015101,GO:0022891,GO:0007390,GO:0015695,GO:0030307,GO:0040018	integral component of plasma membrane|organic cation transmembrane transporter activity|substrate-specific transmembrane transporter activity|germ-band shortening|organic cation transport|positive regulation of cell growth|positive regulation of multicellular organism growth
GeneID:101739357	Ubr3; Synonyms=Kiaa2024, Zfp650, Znf650	218.253	126.377	310.129	2.45399	2.06413e-14	Up	2.34842	2.09099	3.36007	6.61951	7.3172	7.68659	GO:0005737,GO:0016021,GO:0000151,GO:0061630,GO:0004842,GO:0008270,GO:0009790,GO:0001701,GO:0042048,GO:0007608,GO:0001967,GO:0006511,GO:0071596	cytoplasm|integral component of membrane|ubiquitin ligase complex|ubiquitin protein ligase activity|ubiquitin-protein transferase activity|zinc ion binding|embryo development|in utero embryonic development|olfactory behavior|sensory perception of smell|suckling behavior|ubiquitin-dependent protein catabolic process|ubiquitin-dependent protein catabolic process via the N-end rule pathway	--
GeneID:101739387	pds5b-b; Synonyms=aprin-b	1838.85	1160.95	2516.74	2.16783	1.58663e-96	Up	7.92351	7.51279	7.44209	17.7549	17.1862	17.9141	GO:0005634,GO:0003677,GO:0051301,GO:0007064,GO:0008285	nucleus|DNA binding|cell division|mitotic sister chromatid cohesion|negative regulation of cell proliferation	--
GeneID:101739402	Lip3; CG8823	2643.09	3931.11	1355.07	0.344704	5.06468e-238	Down	124.33	129.787	129.734	52.9548	49.5668	49.5153	GO:0016788,GO:0016042	hydrolase activity, acting on ester bonds|lipid catabolic process	ko04142|ko00100	path:bmor00100,path:bmor04142	Steroid biosynthesis|Lysosome
GeneID:101739404	ZNF16	129.407	62.0558	196.758	3.17066	7.55196e-18	Up	0.593998	0.624984	0.682495	1.74814	2.17199	2.03342	GO:0005634,GO:0003677,GO:0046872,GO:0007049,GO:0051301,GO:0072707,GO:0043066,GO:1901989,GO:0051781,GO:0008284,GO:0045648,GO:0033674,GO:0045654,GO:0006355,GO:0006351	nucleus|DNA binding|metal ion binding|cell cycle|cell division|cellular response to sodium dodecyl sulfate|negative regulation of apoptotic process|positive regulation of cell cycle phase transition|positive regulation of cell division|positive regulation of cell proliferation|positive regulation of erythrocyte differentiation|positive regulation of kinase activity|positive regulation of megakary…	--
GeneID:101739419		48.535	66.2914	30.7785	0.464291	0.000296819	Down	3.40033	2.84371	4.24966	2.62781	1.03258	0.896656
GeneID:101739424	Slc7a8; Synonyms=Lat2, Lat4	1483.54	648.71	2318.36	3.57381	2.81127e-199	Up	20.2136	16.4556	17.7506	74.7735	78.1584	74.8778	GO:0016323,GO:0005737,GO:0070062,GO:0005887,GO:0015171,GO:0015297,GO:0015179,GO:0015175,GO:0015101,GO:0042605,GO:0019534,GO:0015804	basolateral plasma membrane|cytoplasm|extracellular exosome|integral component of plasma membrane|amino acid transmembrane transporter activity|antiporter activity|L-amino acid transmembrane transporter activity|neutral amino acid transmembrane transporter activity|organic cation transmembrane transporter activity|peptide antigen binding|toxin transporter activity|neutral amino acid transport
GeneID:101739437		5.0134	8.16163	1.86516	0.228528	0.047815	Down	0.0790025	0.0966379	0.0624279	0.0641696	0	0.0315085
GeneID:101739438	MTMR9; Synonyms=C8orf9, MTMR8	99.4203	60.5986	138.242	2.28127	3.28619e-08	Up	0.854996	1.25708	1.32677	2.55019	3.32278	3.87065	GO:0005737,GO:0030234	cytoplasm|enzyme regulator activity	--
GeneID:101739439	PGBD4	735.418	1174.01	296.828	0.252833	1.77579e-123	Down	11.209	11.1239	10.9109	3.56226	2.91642	3.30695
GeneID:101739441	chrb; GA20420	15027.9	27813.5	2242.29	0.080619	0	Down	430.158	407.833	433.888	38.8773	38.7232	40.1617	GO:0005737,GO:0006915,GO:0008258,GO:0045926,GO:0009968,GO:0032006,GO:0006979	cytoplasm|apoptotic process|head involution|negative regulation of growth|negative regulation of signal transduction|regulation of TOR signaling|response to oxidative stress
GeneID:101739450	sh3bp5l	53.5053	31.1732	75.8374	2.43278	1.44434e-05	Up	0.420173	0.21181	0.320778	0.674023	0.82492	0.919971	GO:0005737,GO:0004860,GO:0017124,GO:0035556,GO:0061099	cytoplasm|protein kinase inhibitor activity|SH3 domain binding|intracellular signal transduction|negative regulation of protein tyrosine kinase activity
GeneID:101739459	BCL11A; Synonyms=CTIP1, EVI9, KIAA1809, ZNF856	45.2213	27.6495	62.7932	2.27105	0.000224196	Up	0.181768	0.28131	0.272803	0.477376	0.775351	0.623616
GeneID:101739464	Gld; CG1152	6.55211	10.6187	2.4855	0.234068	0.0227802	Down	0.216579	0.118168	0.21338	0.0192421	0.076908	0.056854	GO:0005576,GO:0050660,GO:0016614,GO:0006006,GO:0008364,GO:0019233,GO:0046693	extracellular region|flavin adenine dinucleotide binding|oxidoreductase activity, acting on CH-OH group of donors|glucose metabolic process|pupal chitin-based cuticle development|sensory perception of pain|sperm storage	ko00260	path:bmor00030	Pentose phosphate pathway
GeneID:101739467		3.51037	6.40031	0.620431	0.0969376	0.023875	Down	0	0.124893	0.0605348	0	0	0
GeneID:101739474	eral1	1118.04	1496.47	739.608	0.494235	1.84964e-53	Down	64.2367	61.6973	63.8326	34.2183	34.5011	37.5063	GO:0005743,GO:0005759,GO:0005525,GO:0043024,GO:0019843,GO:0000028	mitochondrial inner membrane|mitochondrial matrix|GTP binding|ribosomal small subunit binding|rRNA binding|ribosomal small subunit assembly
GeneID:101739483		23.9036	4.62438	43.1829	9.3381	3.71962e-10	Up	0.0336515	0.0190458	0.00932066	0.205404	0.186762	0.23842
GeneID:101739491	fam46c; zgc:55510	177.082	249.028	105.136	0.422186	9.83297e-15	Down	4.51588	3.78677	3.71084	1.86262	2.25983	1.63744
GeneID:101739495		27.2827	13.8295	40.7359	2.94558	0.000226595	Up	0.17487	0.111667	0.149499	0.531889	0.458012	0.438473
GeneID:101739502		6200.24	2849.6	9550.89	3.35166	0	Up	42.2123	41.6952	40.0548	147.197	151.441	150.042
GeneID:101739514		84.6568	127.375	41.9382	0.329248	1.16754e-11	Down	5.1355	4.36106	3.92842	1.69798	1.59618	1.94247
GeneID:101739515	bap; Synonyms=bgp, NK3; CG7902	19.4776	5.69521	33.26	5.83999	2.1614e-06	Up	0.169342	0.0961396	0.023759	0.76969	0.809738	0.807735	GO:0005634,GO:0003677,GO:0043565,GO:0003705,GO:0007507,GO:0007498,GO:0001710,GO:0007501,GO:0007494,GO:0045944,GO:0006357,GO:0007522	nucleus|DNA binding|sequence-specific DNA binding|transcription factor activity, RNA polymerase II distal enhancer sequence-specific binding|heart development|mesoderm development|mesodermal cell fate commitment|mesodermal cell fate specification|midgut development|positive regulation of transcription from RNA polymerase II promoter|regulation of transcription from RNA polymerase II promoter|visc…	--
GeneID:101739517	NPL	27.9944	45.1257	10.8632	0.240731	3.07491e-06	Down	2.05741	1.8812	0.991834	0.448707	0.244329	0.566985	GO:0005737,GO:0008747,GO:0005975,GO:0019262	cytoplasm|N-acetylneuraminate lyase activity|carbohydrate metabolic process|N-acetylneuraminate catabolic process	ko00520	path:bmor00520	Amino sugar and nucleotide sugar metabolism
GeneID:101739524	Egln1	2955.24	4228.54	1681.95	0.397761	1.24137e-118	Down	73.8045	76.7867	70.3663	33.2121	34.7738	31.3203	GO:0005829,GO:0005634,GO:0019899,GO:0005506,GO:0031418,GO:0031543,GO:1905290,GO:0030821,GO:0051344,GO:0043433,GO:0043065,GO:1901216,GO:0045765,GO:0001666,GO:0071731	cytosol|nucleus|enzyme binding|iron ion binding|L-ascorbic acid binding|peptidyl-proline dioxygenase activity|negative regulation of CAMKK-AMPK signaling cascade|negative regulation of cAMP catabolic process|negative regulation of cyclic-nucleotide phosphodiesterase activity|negative regulation of sequence-specific DNA binding transcription factor activity|positive regulation of apoptotic process…	ko04066
GeneID:101739532	19G1	8.5821	13.1141	4.05008	0.308833	0.0288367	Down	0.200781	0.267036	0.152117	0.104679	0.124399	0.0412684	GO:0005576	extracellular region
GeneID:101739545	SLC7A9; Synonyms=BAT1	30.1474	40.426	19.8688	0.491485	0.00872588	Down	0.478814	0.707343	0.589241	0.117944	0.355542	0.468397	GO:0016324,GO:0031526,GO:0005887,GO:0005886,GO:0015297,GO:0015184,GO:0015175,GO:0042605,GO:0006865,GO:0015811,GO:0050900,GO:0015804,GO:0006461	apical plasma membrane|brush border membrane|integral component of plasma membrane|plasma membrane|antiporter activity|L-cystine transmembrane transporter activity|neutral amino acid transmembrane transporter activity|peptide antigen binding|amino acid transport|L-cystine transport|leukocyte migration|neutral amino acid transport|protein complex assembly	ko04974
GeneID:101739563		233.944	125.616	342.273	2.72476	3.35878e-24	Up	3.0268	2.33219	2.26373	8.78345	7.55569	7.7215
GeneID:101739565	AKR1B1	1675.55	2312.14	1038.97	0.449353	4.03957e-68	Down	42.6577	36.9786	37.0962	19.2046	18.5246	18.7935	GO:0005737,GO:0004032	cytoplasm|alditol:NADP+ 1-oxidoreductase activity	ko00561|ko00040|ko00052|ko00051	path:bmor00040,path:bmor00051,path:bmor00052,path:bmor00561,path:bmor00790	Pentose and glucuronate interconversions|Fructose and mannose metabolism|Galactose metabolism|Glycerolipid metabolism|Folate biosynthesis
GeneID:101739573	ZMYND8; Synonyms=KIAA1125, PRKCBP1, RACK7	1030.36	491.542	1569.17	3.19235	6.23127e-101	Up	2.73465	2.58574	2.68428	8.635	9.83102	9.2088	GO:0005737,GO:0043198,GO:0043197,GO:0005634,GO:0003682,GO:0042393,GO:0070577,GO:0035064,GO:0070491,GO:0000977,GO:0001106,GO:0003712,GO:0008270,GO:0098815,GO:0030336,GO:1903758,GO:0060999,GO:1902952,GO:0051491,GO:1902897,GO:0006355,GO:0006351	cytoplasm|dendritic shaft|dendritic spine|nucleus|chromatin binding|histone binding|lysine-acetylated histone binding|methylated histone binding|repressing transcription factor binding|RNA polymerase II regulatory region sequence-specific DNA binding|RNA polymerase II transcription corepressor activity|transcription cofactor activity|zinc ion binding|modulation of excitatory postsynaptic potentia…
GeneID:101739609		420.213	716.731	123.695	0.172583	1.21802e-109	Down	20.5042	20.0416	20.2772	4.12929	3.17814	4.13018	GO:0005576,GO:0004185	extracellular region|serine-type carboxypeptidase activity	--
GeneID:101739613	Ctrb1; Synonyms=Ctrb	13.7481	21.292	6.20413	0.291382	0.00333616	Down	0.44788	0.571687	0.472717	0.0340859	0.20151	0.234857	GO:0005737,GO:0005615,GO:0005764,GO:0004252,GO:0007586,GO:0043065,GO:0030163,GO:0034097,GO:0032094,GO:0007584,GO:0043434,GO:0009636	cytoplasm|extracellular space|lysosome|serine-type endopeptidase activity|digestion|positive regulation of apoptotic process|protein catabolic process|response to cytokine|response to food|response to nutrient|response to peptide hormone|response to toxic substance
GeneID:101739626	DNAJC13; Synonyms=KIAA0678, RME8	519.114	325.368	712.86	2.19094	2.12341e-32	Up	1.31473	1.34384	1.55851	3.59306	3.44469	3.45272	GO:0005737,GO:0031901,GO:0010008,GO:0070062,GO:0043231,GO:0005765,GO:0016020,GO:0007032,GO:0001649,GO:0015031,GO:2000641,GO:1902954	cytoplasm|early endosome membrane|endosome membrane|extracellular exosome|intracellular membrane-bounded organelle|lysosomal membrane|membrane|endosome organization|osteoblast differentiation|protein transport|regulation of early endosome to late endosome transport|regulation of early endosome to recycling endosome transport	--
GeneID:101739630		7.78765	13.0936	2.48166	0.189531	0.00491183	Down	0.599517	0.665961	1.12908	0.0691997	0.207493	0.272762
GeneID:101739648	Znf423; Synonyms=Ebfaz, Kiaa0760, Nur12, Oaz, Zfp423	38.3113	56.4068	20.2157	0.358391	2.37474e-05	Down	0.575692	0.419185	0.443265	0.209452	0.224366	0.170074	GO:0005634,GO:0003677,GO:0046872,GO:0030154,GO:0045892,GO:0007399,GO:0007219,GO:0030513,GO:0045893,GO:0006351	nucleus|DNA binding|metal ion binding|cell differentiation|negative regulation of transcription, DNA-templated|nervous system development|Notch signaling pathway|positive regulation of BMP signaling pathway|positive regulation of transcription, DNA-templated|transcription, DNA-templated
GeneID:101739650	GLRB	65.235	119.907	10.5626	0.0880897	2.89885e-29	Down	1.38014	1.98016	1.68026	0.159155	0.122634	0.211113	GO:0030054,GO:0005737,GO:0030425,GO:0016935,GO:0005887,GO:0045211,GO:0016934,GO:0016933,GO:0007268,GO:0006811,GO:0007399,GO:0007218,GO:0043200,GO:0001964,GO:0060012	cell junction|cytoplasm|dendrite|glycine-gated chloride channel complex|integral component of plasma membrane|postsynaptic membrane|extracellular-glycine-gated chloride channel activity|extracellular-glycine-gated ion channel activity|chemical synaptic transmission|ion transport|nervous system development|neuropeptide signaling pathway|response to amino acid|startle response|synaptic transmission…
GeneID:101739653	CLB2; YPR119W; P9642.6	61.6668	84.7672	38.5663	0.454967	2.80537e-05	Down	2.03179	2.33558	2.16503	1.10042	1.24632	0.92099	GO:0005935,GO:0005737,GO:0005634,GO:0005819,GO:0005816,GO:0016538,GO:0051301,GO:0000086,GO:0007067,GO:0035308,GO:0045737,GO:0010696,GO:0000079,GO:0032888	cellular bud neck|cytoplasm|nucleus|spindle|spindle pole body|cyclin-dependent protein serine/threonine kinase regulator activity|cell division|G2/M transition of mitotic cell cycle|mitotic nuclear division|negative regulation of protein dephosphorylation|positive regulation of cyclin-dependent protein serine/threonine kinase activity|positive regulation of spindle pole body separation|regulation…
GeneID:101739656	tin; Synonyms=msh2; CG7895	51.0783	14.1994	87.9572	6.19441	1.83046e-15	Up	0.206721	0.41186	0.268902	1.98372	1.97287	2.10054	GO:0005634,GO:0003677,GO:0000980,GO:0003705,GO:0055007,GO:0007510,GO:0010002,GO:0035051,GO:0001708,GO:0071907,GO:0048615,GO:0035050,GO:0008354,GO:0008406,GO:0007506,GO:0007507,GO:0048542,GO:0007498,GO:0007501,GO:0007552,GO:0045892,GO:0061101,GO:0061320,GO:0007280,GO:0045944,GO:0045893,GO:0007435,GO:0007419	nucleus|DNA binding|RNA polymerase II distal enhancer sequence-specific DNA binding|transcription factor activity, RNA polymerase II distal enhancer sequence-specific binding|cardiac muscle cell differentiation|cardioblast cell fate determination|cardioblast differentiation|cardiocyte differentiation|cell fate specification|determination of digestive tract left/right asymmetry|embryonic anterior …
GeneID:101739665		203.573	134.866	272.28	2.01889	1.21518e-11	Up	1.90859	2.13825	1.90568	4.48012	5.16705	4.982
GeneID:101739708	KCNK1 {ECO:0000312|EMBL:AAV30846.1}	5039.01	7485.39	2592.63	0.346359	0	Down	122.795	121.184	120.496	47.3804	48.1026	48.6772	GO:0016324,GO:0030054,GO:0030425,GO:0016021,GO:0005887,GO:1902937,GO:0043204,GO:0034705,GO:0055037,GO:0045202,GO:0005242,GO:0005267,GO:0022841,GO:0005272,GO:0071805,GO:0060075,GO:0035725	apical plasma membrane|cell junction|dendrite|integral component of membrane|integral component of plasma membrane|inward rectifier potassium channel complex|perikaryon|potassium channel complex|recycling endosome|synapse|inward rectifier potassium channel activity|potassium channel activity|potassium ion leak channel activity|sodium channel activity|potassium ion transmembrane transport|regulati…	--
GeneID:101739716	PPP2R3B; Synonyms=PPP2R3L	157.97	224.89	91.0512	0.404871	2.08267e-14	Down	2.56507	2.32836	2.31534	0.686585	1.09769	0.839849	GO:0005654,GO:0005634,GO:0000159,GO:0005509,GO:0004721,GO:0019888,GO:0004722,GO:0007050,GO:0006470	nucleoplasm|nucleus|protein phosphatase type 2A complex|calcium ion binding|phosphoprotein phosphatase activity|protein phosphatase regulator activity|protein serine/threonine phosphatase activity|cell cycle arrest|protein dephosphorylation	ko03015|ko04728|ko04261|ko04152|ko04071|ko04151	path:bmor03015	mRNA surveillance pathway
GeneID:101739734	GRIK4; Synonyms=GRIK	17.7289	25.1881	10.2696	0.407718	0.030029	Down	0.186907	0.643989	0.616643	0.221544	0.439605	0.0629723	GO:0030054,GO:0005887,GO:0032983,GO:0005886,GO:0045211,GO:0042734,GO:0005234,GO:0015277,GO:0015276,GO:0007268,GO:0007215,GO:0006810	cell junction|integral component of plasma membrane|kainate selective glutamate receptor complex|plasma membrane|postsynaptic membrane|presynaptic membrane|extracellular-glutamate-gated ion channel activity|kainate selective glutamate receptor activity|ligand-gated ion channel activity|chemical synaptic transmission|glutamate receptor signaling pathway|transport
GeneID:101739744	CIT; Synonyms=CRIK, KIAA0949, STK21	938.359	571.563	1305.15	2.28348	7.95397e-61	Up	3.36667	3.3658	3.00463	8.34925	8.01951	8.31059	GO:0005829,GO:0031985,GO:0016020,GO:0043025,GO:0005886,GO:0005524,GO:0046872,GO:0030165,GO:0004674,GO:0097110,GO:0000910,GO:0000086,GO:0048699,GO:0007030,GO:0035556,GO:0000281,GO:0007067,GO:0051402,GO:0032467,GO:0008064	cytosol|Golgi cisterna|membrane|neuronal cell body|plasma membrane|ATP binding|metal ion binding|PDZ domain binding|protein serine/threonine kinase activity|scaffold protein binding|cytokinesis|G2/M transition of mitotic cell cycle|generation of neurons|Golgi organization|intracellular signal transduction|mitotic cytokinesis|mitotic nuclear division|neuron apoptotic process|positive regulation of…	--
GeneID:101739757		1195.49	712.036	1678.94	2.35795	9.00604e-58	Up	9.3502	9.80552	8.70025	23.471	26.0475	22.4339
GeneID:101739760		336.838	459.141	214.535	0.467252	2.56064e-16	Down	7.92957	10.1062	7.9188	4.62926	5.15037	4.24978
GeneID:101739761	Plekhg5; Synonyms=Tech	22.5637	8.15648	36.9709	4.5327	6.7779e-06	Up	0.0475112	0.047097	0.0818299	0.328143	0.385863	0.359806	GO:0005911,GO:0005737,GO:0030139,GO:0030027,GO:0048471,GO:0005886,GO:0005089,GO:0035767,GO:0035023	cell-cell junction|cytoplasm|endocytic vesicle|lamellipodium|perinuclear region of cytoplasm|plasma membrane|Rho guanyl-nucleotide exchange factor activity|endothelial cell chemotaxis|regulation of Rho protein signal transduction
GeneID:101739769		80.3854	108.509	52.2616	0.481632	1.13022e-05	Down	1.6611	2.03867	2.23493	0.736201	1.31574	0.773666	GO:0005737,GO:0005874,GO:0005525,GO:0003924,GO:0005200,GO:0007017	cytoplasm|microtubule|GTP binding|GTPase activity|structural constituent of cytoskeleton|microtubule-based process	ko04540|ko04145	path:bmor04145	Phagosome
GeneID:101739772	Gld; GA11047	10.4605	15.6301	5.29094	0.338509	0.0244176	Down	0.332053	0.405775	0.239406	0.150253	0.13044	0.0847397	GO:0005576,GO:0050660,GO:0016614	extracellular region|flavin adenine dinucleotide binding|oxidoreductase activity, acting on CH-OH group of donors
GeneID:101739776	rst; CG4125	48.7036	6.35923	91.0479	14.3174	8.99358e-24	Up	0.0333797	0.0221501	0.0545224	0.947816	0.775702	0.855509	GO:0045177,GO:0005913,GO:0016021,GO:0005886,GO:0042802,GO:0030165,GO:0048749,GO:0001745,GO:0046667,GO:0007156,GO:0046331,GO:0007520,GO:0016202,GO:0046666	apical part of cell|cell-cell adherens junction|integral component of membrane|plasma membrane|identical protein binding|PDZ domain binding|compound eye development|compound eye morphogenesis|compound eye retinal cell programmed cell death|homophilic cell adhesion via plasma membrane adhesion molecules|lateral inhibition|myoblast fusion|regulation of striated muscle tissue development|retinal cel…
GeneID:101739780	Klp98A {ECO:0000312|FlyBase:FBgn0004387}; CG5658 {ECO:0000312|FlyBase:FBgn0004387}	354.66	200.575	508.745	2.53644	4.24596e-31	Up	0.91988	0.878317	1.13089	2.61528	2.43432	2.81787	GO:0005829,GO:0005769,GO:0005768,GO:0005871,GO:0005874,GO:0005524,GO:0016887,GO:0003777,GO:1901981,GO:0006914,GO:0030705,GO:0045022,GO:0007018	cytosol|early endosome|endosome|kinesin complex|microtubule|ATP binding|ATPase activity|microtubule motor activity|phosphatidylinositol phosphate binding|autophagy|cytoskeleton-dependent intracellular transport|early endosome to late endosome transport|microtubule-based movement	--
GeneID:101739782		3961.86	5339.57	2584.14	0.48396	3.97256e-157	Down	230.13	223.67	239.072	128.432	124.763	127.594
GeneID:101739784	mats {ECO:0000312|FlyBase:FBgn0038965}; CG13852	1136.98	755.704	1518.26	2.00907	1.09122e-52	Up	14.1621	14.9571	15.3368	34.4741	35.702	33.6683	GO:0005813,GO:0005829,GO:0005634,GO:0005886,GO:0046872,GO:0019901,GO:0006915,GO:0008283,GO:0007059,GO:0007275,GO:0030707,GO:0007165	centrosome|cytosol|nucleus|plasma membrane|metal ion binding|protein kinase binding|apoptotic process|cell proliferation|chromosome segregation|multicellular organism development|ovarian follicle cell development|signal transduction	ko04392|ko04111|ko04390|ko04391	path:bmor04391,path:bmor04392	Hippo signaling pathway - fly|Hippo signaling pathway - multiple species
GeneID:101739787	Best2; Synonyms=Vmd2l1	501.357	704.057	298.657	0.424195	2.14398e-37	Down	10.5402	10.7063	10.5897	4.77004	4.87245	5.33788	GO:0034707,GO:0005929,GO:0005887,GO:0005254,GO:1902476,GO:0006821,GO:0051899,GO:0007608	chloride channel complex|cilium|integral component of plasma membrane|chloride channel activity|chloride transmembrane transport|chloride transport|membrane depolarization|sensory perception of smell
GeneID:101739791		115.239	168.661	61.8184	0.366525	6.2064e-05	Down	5.76525	8.16966	5.14502	2.02703	2.54335	3.1717
GeneID:101739796	Tret1-2 {ECO:0000312|EMBL:BAF96745.1}; CG8234	126.971	54.9863	198.955	3.61826	6.00058e-21	Up	1.97071	1.68406	2.14094	8.64116	8.51794	8.70485	GO:0005887,GO:0016020,GO:0005886,GO:0005355,GO:0005351,GO:0046323,GO:0035428	integral component of plasma membrane|membrane|plasma membrane|glucose transmembrane transporter activity|sugar:proton symporter activity|glucose import|hexose transmembrane transport	--
GeneID:101739798	calypso; AAEL000787	3333	4641.89	2024.11	0.436054	1.18495e-178	Down	94.6421	97.6537	97.3872	45.6756	47.1089	46.8697	GO:0000790,GO:0035517,GO:0003682,GO:0004843,GO:0006342,GO:0035522,GO:0006511	nuclear chromatin|PR-DUB complex|chromatin binding|thiol-dependent ubiquitin-specific protease activity|chromatin silencing|monoubiquitinated histone H2A deubiquitination|ubiquitin-dependent protein catabolic process	--
GeneID:101739807	IQCG	8.24939	15.2541	1.24466	0.0815953	8.64016e-05	Down	0.326753	0.359712	0.204675	0	0.0890114	0.0287657	GO:0005737,GO:0070062,GO:0002177,GO:0031514,GO:0036126,GO:0005516,GO:0030544,GO:0007288,GO:0007286	cytoplasm|extracellular exosome|manchette|motile cilium|sperm flagellum|calmodulin binding|Hsp70 protein binding|sperm axoneme assembly|spermatid development
GeneID:101739808	ABCG1; Synonyms=ABC8, WHT1	25.1559	14.5661	35.7456	2.45402	0.0028775	Up	0.175082	0.205369	0.130041	0.583822	0.381867	0.502224
GeneID:101739821		13.6561	22.3449	4.9672	0.222297	0.000482931	Down	5.28401	5.77148	5.44473	1.04442	1.32839	1.81532	GO:0005576,GO:0042742,GO:0045087	extracellular region|defense response to bacterium|innate immune response		path:bmor04624	Toll and Imd signaling pathway
GeneID:101739837	Slc5a12; Synonyms=Smct2	54.8304	99.4027	10.2582	0.103198	8.24022e-23	Down	2.43402	2.49878	2.06961	0.295576	0.20786	0.260696	GO:0016324,GO:0070062,GO:0005887,GO:0015129,GO:0015355,GO:0015293,GO:0006814	apical plasma membrane|extracellular exosome|integral component of plasma membrane|lactate transmembrane transporter activity|secondary active monocarboxylate transmembrane transporter activity|symporter activity|sodium ion transport
GeneID:101739838		157.591	262.301	52.8824	0.20161	1.60266e-26	Down	12.9319	11.4556	9.69531	3.02416	2.61987	2.0064
GeneID:101739843	SFTPD	45.6128	66.3664	24.8592	0.374575	9.54075e-06	Down	2.42356	2.8699	1.80168	0.910681	1.08884	0.982885	GO:0005581,GO:0005737,GO:0005615,GO:0005578,GO:0030246,GO:0045087,GO:0048286,GO:0007585,GO:0043129	collagen trimer|cytoplasm|extracellular space|proteinaceous extracellular matrix|carbohydrate binding|innate immune response|lung alveolus development|respiratory gaseous exchange|surfactant homeostasis
GeneID:101739887		55.2171	85.2319	25.2023	0.295691	1.34099e-05	Down	1.25716	1.94184	1.10792	0.63216	0.510662	0.342718
GeneID:101739913	rst; CG4125	321.298	212.074	430.522	2.03006	1.42997e-17	Up	1.35969	1.87306	1.72417	3.72037	3.57365	3.75042	GO:0045177,GO:0005913,GO:0016021,GO:0005886,GO:0042802,GO:0030165,GO:0048749,GO:0001745,GO:0046667,GO:0007156,GO:0046331,GO:0007520,GO:0016202,GO:0046666	apical part of cell|cell-cell adherens junction|integral component of membrane|plasma membrane|identical protein binding|PDZ domain binding|compound eye development|compound eye morphogenesis|compound eye retinal cell programmed cell death|homophilic cell adhesion via plasma membrane adhesion molecules|lateral inhibition|myoblast fusion|regulation of striated muscle tissue development|retinal cel…
GeneID:101739931	Gpr158; Synonyms=Kiaa1136	242.651	69.1184	416.183	6.0213	2.26678e-65	Up	0.879764	0.675588	0.722782	4.62356	4.24871	4.30874	GO:0016021,GO:0016020,GO:0005886,GO:0004930,GO:0007186,GO:0072659	integral component of membrane|membrane|plasma membrane|G-protein coupled receptor activity|G-protein coupled receptor signaling pathway|protein localization to plasma membrane
GeneID:101739975	SLC24A5; Synonyms=JSX, NCKX5	3163.8	4299.07	2028.54	0.471855	4.22376e-142	Down	151.704	156.684	152.58	84.43	90.0691	85.5653
GeneID:101739993		1096.28	1782.1	410.457	0.230322	5.28908e-63	Down	36.2933	33.9155	31.0527	8.65274	7.33775	9.20228	GO:0004067,GO:0006528	asparaginase activity|asparagine metabolic process	--
GeneID:101740001	PGBD4	715.86	304.029	1127.69	3.70915	9.50628e-109	Up	4.96994	4.42295	4.25239	19.0429	19.2561	19.6654
GeneID:101740004	KHDRBS2; Synonyms=SLM1	5.13292	0	10.2658	Inf	9.34139e-05	Up	0	0	0	0.0888315	0.0875711	0.0757652	GO:0005654,GO:0042802,GO:0008143,GO:0008266,GO:0006397,GO:0048024,GO:0006355,GO:0006351	nucleoplasm|identical protein binding|poly(A) binding|poly(U) RNA binding|mRNA processing|regulation of mRNA splicing, via spliceosome|regulation of transcription, DNA-templated|transcription, DNA-templated
GeneID:101740009		528.55	718.349	338.75	0.471568	7.29392e-31	Down	32.0561	35.8806	31.5124	17.9486	15.9233	17.9235			--
GeneID:101740010	Otop2	110.778	62.7662	158.789	2.52986	6.92816e-11	Up	0.69269	0.436968	0.512519	1.63845	1.38095	1.75159	GO:0016021	integral component of membrane
GeneID:101740020		4.56682	8.50939	0.624256	0.0733608	0.00384457	Down	0.0455879	0.548356	0.405249	0	0.0888902	0
GeneID:101740045		56.6369	34.0412	79.2327	2.32756	2.0494e-05	Up	0.239363	0.56059	0.385411	0.730707	1.05781	1.06806
GeneID:101740048	slc5a12; Synonyms=smctn	6.70413	10.6144	2.79385	0.263213	0.0323928	Down	0.140272	0.141137	0.163291	0.024358	0	0.0239277	GO:0005887,GO:0015129,GO:0015355,GO:0015293,GO:0006814	integral component of plasma membrane|lactate transmembrane transporter activity|secondary active monocarboxylate transmembrane transporter activity|symporter activity|sodium ion transport	--
GeneID:101740054	SPAC630.12	18.8622	26.2062	11.5182	0.439522	0.0173672	Down	0.433208	0.533634	0.617657	0.0963781	0.580291	0.0940255	GO:0005783,GO:0005789,GO:0016021,GO:0016787,GO:0006888,GO:0006506	endoplasmic reticulum|endoplasmic reticulum membrane|integral component of membrane|hydrolase activity|ER to Golgi vesicle-mediated transport|GPI anchor biosynthetic process
GeneID:101740062	cpg-2; CBG20011	11.0465	17.7384	4.35456	0.245488	0.00938946	Down	0.198086	0.7878	0.410514	0.185529	0.0611468	0	GO:0005576,GO:0008061,GO:0006030,GO:0009790,GO:0000281	extracellular region|chitin binding|chitin metabolic process|embryo development|mitotic cytokinesis
GeneID:101740063	MBD4; Synonyms=MED1	683.502	984.617	382.387	0.388362	2.47974e-59	Down	16.6034	17.5197	16.9398	7.71943	8.04458	7.48051			ko03410	path:bmor03410	Base excision repair
GeneID:101740091	Inpp5e	54.3774	24.8406	83.9143	3.37812	6.58131e-06	Up	0.34996	0.184824	0.290043	0.775204	1.58496	1.1418	GO:0005930,GO:0032580,GO:0000139,GO:0005886,GO:0001726,GO:0004439,GO:0046855,GO:0046856,GO:0046488	axoneme|Golgi cisterna membrane|Golgi membrane|plasma membrane|ruffle|phosphatidylinositol-4,5-bisphosphate 5-phosphatase activity|inositol phosphate dephosphorylation|phosphatidylinositol dephosphorylation|phosphatidylinositol metabolic process	ko00562|ko04070	path:bmor00562,path:bmor04070	Inositol phosphate metabolism|Phosphatidylinositol signaling system
GeneID:101740096	cdc14ab	202.754	98.6896	306.819	3.10893	3.20655e-26	Up	0.617198	0.910944	0.63704	2.39184	2.69696	2.67426	GO:0005737,GO:0060091,GO:0005815,GO:0005634,GO:0000922,GO:0004725,GO:0008138,GO:0007049,GO:0051301	cytoplasm|kinocilium|microtubule organizing center|nucleus|spindle pole|protein tyrosine phosphatase activity|protein tyrosine/serine/threonine phosphatase activity|cell cycle|cell division	ko04113|ko04111|ko04110
GeneID:101740098	ABCA3; Synonyms=ABC3	749.409	492.59	1006.23	2.04273	2.62236e-34	Up	3.57613	3.998	3.84734	9.28605	8.70506	9.74478			ko02010	path:bmor02010	ABC transporters
GeneID:101740106	SLC24A4 {ECO:0000312|HGNC:HGNC:10978}; Synonyms=NCKX4	468.832	767.591	170.073	0.221567	7.09752e-95	Down	9.18975	8.41489	9.43466	2.67021	2.12454	2.14883	GO:0005737,GO:0005887,GO:0016020,GO:0005886,GO:0005262,GO:0005509,GO:0008273,GO:0030955,GO:0031402,GO:0015293,GO:0097186,GO:0006874,GO:0006811,GO:0050896,GO:0007608	cytoplasm|integral component of plasma membrane|membrane|plasma membrane|calcium channel activity|calcium ion binding|calcium, potassium:sodium antiporter activity|potassium ion binding|sodium ion binding|symporter activity|amelogenesis|cellular calcium ion homeostasis|ion transport|response to stimulus|sensory perception of smell
GeneID:101740108	CG2145	53.9655	96.116	11.8151	0.122925	2.98457e-20	Down	3.12916	2.20404	2.87169	0.617235	0.238783	0.3377	GO:0005576,GO:0004521,GO:0046872,GO:0003723,GO:0090502	extracellular region|endoribonuclease activity|metal ion binding|RNA binding|RNA phosphodiester bond hydrolysis, endonucleolytic	--
GeneID:101740111	Slc39a14; Synonyms=Fad123, Kiaa0062, Zip14	1506.95	2381.74	632.147	0.265413	5.07992e-221	Down	62.3964	61.3367	60.7527	17.8908	19.129	19.3796	GO:0005737,GO:0005783,GO:0005794,GO:0016021,GO:0005887,GO:0030027,GO:0005886,GO:0015093,GO:0005384,GO:0005385,GO:0006882,GO:0006826,GO:0071578,GO:0071577,GO:0006829	cytoplasm|endoplasmic reticulum|Golgi apparatus|integral component of membrane|integral component of plasma membrane|lamellipodium|plasma membrane|ferrous iron transmembrane transporter activity|manganese ion transmembrane transporter activity|zinc ion transmembrane transporter activity|cellular zinc ion homeostasis|iron ion transport|zinc II ion transmembrane import|zinc II ion transmembrane tra…	--
GeneID:101740112	anon-3B1.2; CG2650	15.0034	24.4037	5.60316	0.229603	0.00153793	Down	0.307141	1.02538	1.49548	0.535335	0.14849	0.0486331	GO:0005615,GO:0007623,GO:0032504	extracellular space|circadian rhythm|multicellular organism reproduction
GeneID:101740119	SBF2; Synonyms=CMT4B2, KIAA1766, MTMR13	70.4254	43.3448	97.5061	2.24955	0.000164031	Up	0.46493	0.448526	0.276984	1.01697	1.2011	1.46216
GeneID:101740125		9.12077	17.0045	1.23699	0.0727448	0.000245392	Down	1.27922	0.392329	0.99007	0	0	0.15834
GeneID:101740144	BBXG1	42.9476	26.2462	59.649	2.27267	0.000315751	Up	0.592448	0.741712	0.517358	1.41996	1.33346	1.72245	GO:0005615	extracellular space
GeneID:101740151	SLC5A8 {ECO:0000312|EMBL:AAP46193.1}; Synonyms=AIT {ECO:0000312|EMBL:AAL88746.1}, SMCT {ECO:0000303|PubMed:14966140, ECO:0000303|PubMed:15090606}, SMCT1 {ECO:0000303|PubMed:16729224}	605.577	968.318	242.836	0.250781	2.72147e-104	Down	11.7824	12.2938	12.5478	3.87373	3.26607	3.37956
GeneID:101740154	RIF1	2086.19	1063.29	3109.09	2.92402	4.05045e-196	Up	7.07405	6.7557	6.70053	22.5097	22.5726	22.0938	GO:0000781,GO:0000793,GO:0005737,GO:0001939,GO:0001940,GO:0005654,GO:0005634,GO:0005886,GO:0051233,GO:0007049,GO:0006303,GO:0000122,GO:2001034,GO:0019827,GO:0043247	chromosome, telomeric region|condensed chromosome|cytoplasm|female pronucleus|male pronucleus|nucleoplasm|nucleus|plasma membrane|spindle midzone|cell cycle|double-strand break repair via nonhomologous end joining|negative regulation of transcription from RNA polymerase II promoter|positive regulation of double-strand break repair via nonhomologous end joining|stem cell population maintenance|tel…	ko04550
GeneID:101740157		1415.12	2179.54	650.703	0.29855	1.39845e-177	Down	33.7728	31.6529	31.8357	11.4499	11.1662	10.6308
GeneID:101740159	lolal {ECO:0000312|EMBL:AAM68179.1}; Synonyms=ban {ECO:0000303|PubMed:12556479}; CG5738	287.777	148.696	426.858	2.87068	5.62714e-32	Up	1.98363	1.52671	1.71548	5.76446	5.56019	5.42502	GO:0000794,GO:0005634,GO:0031519,GO:0005700,GO:0003677,GO:0031208,GO:0042803,GO:0003700,GO:0006342,GO:0016569,GO:0001700,GO:0016458,GO:0035167,GO:0045892,GO:0045893,GO:0006357,GO:0007435,GO:0007426,GO:0006351	condensed nuclear chromosome|nucleus|PcG protein complex|polytene chromosome|DNA binding|POZ domain binding|protein homodimerization activity|transcription factor activity, sequence-specific DNA binding|chromatin silencing|covalent chromatin modification|embryonic development via the syncytial blastoderm|gene silencing|larval lymph gland hemopoiesis|negative regulation of transcription, DNA-templ…
GeneID:101740160	SCAP; Synonyms=KIAA0199; PSEC0227	376.133	137.576	614.69	4.468	1.97005e-74	Up	1.25784	1.07548	1.3028	5.89924	6.22339	6.56334	GO:0005783,GO:0005789,GO:0012507,GO:0005794,GO:0000139,GO:0016021,GO:0043234,GO:0015485,GO:0051082,GO:0007568,GO:0008203,GO:0045541,GO:0045716,GO:0042304,GO:0001666,GO:0032868,GO:0032933	endoplasmic reticulum|endoplasmic reticulum membrane|ER to Golgi transport vesicle membrane|Golgi apparatus|Golgi membrane|integral component of membrane|protein complex|cholesterol binding|unfolded protein binding|aging|cholesterol metabolic process|negative regulation of cholesterol biosynthetic process|positive regulation of low-density lipoprotein particle receptor biosynthetic process|regula…
GeneID:101740165	Trrap	110.667	71.7201	149.614	2.08608	3.02662e-05	Up	24.2627	13.6125	12.3764	41.3499	42.9344	33.9204	GO:0005794,GO:0000123,GO:0035267,GO:0005654,GO:0005634,GO:0030914,GO:0000812,GO:0005667,GO:0033276,GO:0016301,GO:0003713,GO:0003712,GO:0006281,GO:0016578,GO:0043968,GO:0043967,GO:0007093,GO:0006355,GO:0006351	Golgi apparatus|histone acetyltransferase complex|NuA4 histone acetyltransferase complex|nucleoplasm|nucleus|STAGA complex|Swr1 complex|transcription factor complex|transcription factor TFTC complex|kinase activity|transcription coactivator activity|transcription cofactor activity|DNA repair|histone deubiquitination|histone H2A acetylation|histone H4 acetylation|mitotic cell cycle checkpoint|regu…
GeneID:101740185	tbrg4	323.469	200.087	446.85	2.23328	5.8065e-22	Up	4.09712	4.44571	3.92784	10.8463	9.42333	11.1943	GO:0005739,GO:0004672,GO:0045333	mitochondrion|protein kinase activity|cellular respiration
GeneID:101740201	CREG1; Synonyms=CREG; UNQ727/PRO1409	1978.72	3104.95	852.502	0.274562	1.422e-266	Down	125.866	132.265	134.294	43.2279	39.9642	43.4838	GO:0070062,GO:0005615,GO:0005667,GO:0010181,GO:0016491,GO:0003714,GO:0008283,GO:0007275,GO:0040008,GO:0006357	extracellular exosome|extracellular space|transcription factor complex|FMN binding|oxidoreductase activity|transcription corepressor activity|cell proliferation|multicellular organism development|regulation of growth|regulation of transcription from RNA polymerase II promoter
GeneID:101740207	Atxn1; Synonyms=Sca1	306.415	163.313	449.517	2.75248	1.34671e-31	Up	2.55978	1.9686	1.81226	7.24722	6.66806	6.89297	GO:0005737,GO:0043231,GO:0042405,GO:0016363,GO:0005654,GO:0005634,GO:0098794,GO:0043234,GO:0003682,GO:0003677,GO:0042802,GO:0034046,GO:0008266,GO:0008022,GO:0043621,GO:0003723,GO:0008344,GO:0060079,GO:0048286,GO:0043569,GO:0042326,GO:0000122,GO:0045892,GO:0051168,GO:0060252,GO:0045944,GO:0006351,GO:0008542	cytoplasm|intracellular membrane-bounded organelle|nuclear inclusion body|nuclear matrix|nucleoplasm|nucleus|postsynapse|protein complex|chromatin binding|DNA binding|identical protein binding|poly(G) binding|poly(U) RNA binding|protein C-terminus binding|protein self-association|RNA binding|adult locomotory behavior|excitatory postsynaptic potential|lung alveolus development|negative regulation …
GeneID:101740211	yin; Synonyms=opt1; CG44402	51.311	13.4587	89.1634	6.62499	2.62865e-16	Up	0.295195	0.19099	0.372745	2.32911	2.24529	2.63801	GO:0005887,GO:0005427,GO:0006857,GO:0015031	integral component of plasma membrane|proton-dependent oligopeptide secondary active transmembrane transporter activity|oligopeptide transport|protein transport	ko04974
GeneID:101740228		45.1531	9.22743	81.0787	8.7867	1.86674e-17	Up	1.07902	0.290473	0.491388	5.64583	5.09173	6.54353	GO:0005576,GO:0042742,GO:0045087	extracellular region|defense response to bacterium|innate immune response
GeneID:101740240	PDE2A	21.5318	36.235	6.8285	0.18845	1.39287e-06	Down	0.353568	0.239995	0.254439	0.0796152	0.0475323	0.0785707	GO:0005737,GO:0005829,GO:0005783,GO:0005794,GO:0005759,GO:0005634,GO:0048471,GO:0005886,GO:0042734,GO:0030553,GO:0004118,GO:0004112,GO:0008144,GO:0046872,GO:0006198,GO:0019933,GO:0071321,GO:0035690,GO:0097011,GO:0036006,GO:0071260,GO:0046069,GO:0019934,GO:0061028,GO:0046038,GO:0030818,GO:0033159,GO:0000122,GO:0043116,GO:0050729,GO:0043117,GO:0006626,GO:0030814,GO:0007165	cytoplasm|cytosol|endoplasmic reticulum|Golgi apparatus|mitochondrial matrix|nucleus|perinuclear region of cytoplasm|plasma membrane|presynaptic membrane|cGMP binding|cGMP-stimulated cyclic-nucleotide phosphodiesterase activity|cyclic-nucleotide phosphodiesterase activity|drug binding|metal ion binding|cAMP catabolic process|cAMP-mediated signaling|cellular response to cGMP|cellular response to d…	ko00230|ko04925|ko04022|ko04740	path:bmor00230	Purine metabolism
GeneID:101740242		6.56215	10.6272	2.49709	0.234971	0.0227242	Down	0.445085	0.442378	0.58884	0.151609	0.252357	0
GeneID:101740244	CG2145	266.246	408.829	123.664	0.302482	1.41005e-37	Down	5.67643	5.63241	6.11246	1.77541	2.31744	2.29636	GO:0005576,GO:0004521,GO:0046872,GO:0003723,GO:0090502	extracellular region|endoribonuclease activity|metal ion binding|RNA binding|RNA phosphodiester bond hydrolysis, endonucleolytic	--
GeneID:101740249	drpr {ECO:0000303|PubMed:12765609, ECO:0000312|FlyBase:FBgn0027594}; CG2086 {ECO:0000312|FlyBase:FBgn0027594}	380.304	186.138	574.471	3.08626	1.92817e-46	Up	1.52184	1.7749	1.86969	5.98543	6.37586	6.03874	GO:0030424,GO:0005938,GO:0030054,GO:0005737,GO:0016021,GO:0031224,GO:0001891,GO:0045335,GO:0005886,GO:0098794,GO:0045211,GO:0001786,GO:0043277,GO:0035212,GO:0042742,GO:0043652,GO:0008345,GO:0016322,GO:0006909,GO:0006911,GO:0060100,GO:1904396,GO:0048678,GO:0035071,GO:0048190	axon|cell cortex|cell junction|cytoplasm|integral component of membrane|intrinsic component of membrane|phagocytic cup|phagocytic vesicle|plasma membrane|postsynapse|postsynaptic membrane|phosphatidylserine binding|apoptotic cell clearance|cell competition in a multicellular organism|defense response to bacterium|engulfment of apoptotic cell|larval locomotory behavior|neuron remodeling|phagocytos…
GeneID:101740251	SLC17A5	201.824	105.288	298.361	2.83377	1.5034e-22	Up	3.98333	4.379	4.10076	13.818	13.7319	14.4897	GO:0030054,GO:0005737,GO:0005887,GO:0005765,GO:0016020,GO:0005886,GO:0030672,GO:0015136,GO:0015538,GO:0005351,GO:0006865,GO:0006820,GO:0006811,GO:0015739	cell junction|cytoplasm|integral component of plasma membrane|lysosomal membrane|membrane|plasma membrane|synaptic vesicle membrane|sialic acid transmembrane transporter activity|sialic acid:proton symporter activity|sugar:proton symporter activity|amino acid transport|anion transport|ion transport|sialic acid transport	--
GeneID:101740254	GPAM {ECO:0000250|UniProtKB:Q9HCL2}; Synonyms=GPAT, GPAT1	617.965	267.419	968.511	3.6217	6.20263e-92	Up	2.74429	2.84447	2.53546	10.6225	10.8336	11.46	GO:0016021,GO:0005743,GO:0005741,GO:0005886,GO:0004366,GO:0006637,GO:0016024,GO:0051607,GO:0055089,GO:0006631,GO:0070970,GO:0070236,GO:0055091,GO:0042104,GO:0040018,GO:0050707,GO:0009749,GO:0019432	integral component of membrane|mitochondrial inner membrane|mitochondrial outer membrane|plasma membrane|glycerol-3-phosphate O-acyltransferase activity|acyl-CoA metabolic process|CDP-diacylglycerol biosynthetic process|defense response to virus|fatty acid homeostasis|fatty acid metabolic process|interleukin-2 secretion|negative regulation of activation-induced cell death of T cells|phospholipid …	ko00564|ko00561	path:bmor00561,path:bmor00564	Glycerolipid metabolism|Glycerophospholipid metabolism
GeneID:101740269		81.5114	111.998	51.0247	0.455585	1.43275e-06	Down	2.86284	2.9997	3.39999	1.43001	1.74099	1.1578
GeneID:101740272	sgl; Synonyms=kiwi, ska; CG10072	396.993	224.436	569.549	2.53769	1.10897e-24	Up	4.02956	3.58135	3.54236	9.43326	10.1858	10.9648	GO:0005829,GO:0005634,GO:0051287,GO:0003979,GO:0005975,GO:0007166,GO:0030206,GO:0007427,GO:0008543,GO:0006024,GO:0007507,GO:0015012,GO:0015014,GO:0007476,GO:0002121,GO:0007509,GO:0016319,GO:0042048,GO:0007428,GO:0007367,GO:0007224,GO:0006065,GO:0016055	cytosol|nucleus|NAD binding|UDP-glucose 6-dehydrogenase activity|carbohydrate metabolic process|cell surface receptor signaling pathway|chondroitin sulfate biosynthetic process|epithelial cell migration, open tracheal system|fibroblast growth factor receptor signaling pathway|glycosaminoglycan biosynthetic process|heart development|heparan sulfate proteoglycan biosynthetic process|heparan sulfate…	ko00040|ko00520|ko00053|ko00500	path:bmor00040,path:bmor00053,path:bmor00520	Pentose and glucuronate interconversions|Ascorbate and aldarate metabolism|Amino sugar and nucleotide sugar metabolism
GeneID:101740291	GDPD6 {ECO:0000303|PubMed:21323773}; At5g08030 {ECO:0000312|Araport:AT5G08030}; F13G24.230 {ECO:0000312|EMBL:CAB62615.1}	174.162	279.029	69.2946	0.248342	1.09315e-32	Down	4.82699	5.13627	5.45181	1.52336	1.36547	1.61936	GO:0008889,GO:0006071,GO:0006629	glycerophosphodiester phosphodiesterase activity|glycerol metabolic process|lipid metabolic process
GeneID:101740300		17.6379	23.7576	11.5182	0.484822	0.0429828	Down	1.25585	1.2553	1.37762	0.840331	1.19326	0.56161
GeneID:101740313	ea; CG4920	51.7682	95.7794	7.7571	0.0809892	2.83285e-24	Down	4.69803	4.00682	3.9596	0.158206	0.528088	0.572185	GO:0005576,GO:0008233,GO:0004252,GO:0008236,GO:0009950,GO:0007311,GO:0006508,GO:0008063,GO:0031638	extracellular region|peptidase activity|serine-type endopeptidase activity|serine-type peptidase activity|dorsal/ventral axis specification|maternal specification of dorsal/ventral axis, oocyte, germ-line encoded|proteolysis|Toll signaling pathway|zymogen activation
GeneID:101740328		293.349	540.448	46.2502	0.0855776	5.15409e-126	Down	36.9874	33.2868	36.6802	3.08759	2.49574	4.97784
GeneID:101740330	Aper1; AGAP006795	836.416	1363.49	309.34	0.226874	3.14946e-158	Down	43.3441	44.0025	41.7432	11.7895	10.7454	10.3921	GO:0005576,GO:0008061,GO:0006030	extracellular region|chitin binding|chitin metabolic process
GeneID:101740333		120.972	168.521	73.4222	0.435687	7.93926e-08	Down	5.98146	7.29289	6.32271	4.38848	2.52374	2.55468
GeneID:101740336	Sh3kbp1; Synonyms=Ruk, Seta	933.834	616.945	1250.72	2.02728	2.31148e-45	Up	3.70558	3.79383	3.88005	8.17608	8.19701	7.77192	GO:0005737,GO:0030659,GO:0005856,GO:0030139,GO:0005925,GO:0043005,GO:0045202,GO:0006915,GO:0016477,GO:0007010,GO:0006897,GO:0042981,GO:0008360	cytoplasm|cytoplasmic vesicle membrane|cytoskeleton|endocytic vesicle|focal adhesion|neuron projection|synapse|apoptotic process|cell migration|cytoskeleton organization|endocytosis|regulation of apoptotic process|regulation of cell shape
GeneID:101740348	gd; CG1505	5.80807	10.6913	0.924842	0.0865042	0.0118984	Down	0.326124	0.408232	0.0404302	0	0	0.0406249	GO:0005576,GO:0008233,GO:0004252,GO:0008236,GO:0009950,GO:0007311,GO:0016485,GO:0006508,GO:0008063	extracellular region|peptidase activity|serine-type endopeptidase activity|serine-type peptidase activity|dorsal/ventral axis specification|maternal specification of dorsal/ventral axis, oocyte, germ-line encoded|protein processing|proteolysis|Toll signaling pathway
GeneID:101740349	TMPRSS9	37.751	61.1628	14.3392	0.234442	0.00195779	Down	6.28374	4.25215	2.11922	1.5202	1.34663	0.471538	GO:0005887,GO:0004252	integral component of plasma membrane|serine-type endopeptidase activity
GeneID:101740369	fus; CG8205	434.249	199.959	668.539	3.34338	3.21095e-59	Up	1.35619	1.70034	1.78373	5.9897	6.54259	6.78808	GO:0005634,GO:0003729,GO:0000166,GO:0007173,GO:0006397,GO:0043484,GO:0008380	nucleus|mRNA binding|nucleotide binding|epidermal growth factor receptor signaling pathway|mRNA processing|regulation of RNA splicing|RNA splicing	--
GeneID:101740372	Vsx2; Synonyms=Chx10	3.46745	0.707619	6.22728	8.80033	0.0340968	Up	0	0.0193182	0.0192638	0.0787	0.156491	0.0776127	GO:0005737,GO:0005622,GO:0005634,GO:0043565,GO:0043010,GO:0045165,GO:0008285,GO:0008284,GO:0045944,GO:0060042,GO:0060040,GO:0006351	cytoplasm|intracellular|nucleus|sequence-specific DNA binding|camera-type eye development|cell fate commitment|negative regulation of cell proliferation|positive regulation of cell proliferation|positive regulation of transcription from RNA polymerase II promoter|retina morphogenesis in camera-type eye|retinal bipolar neuron differentiation|transcription, DNA-templated	--
GeneID:101740405	Gs2; CG1743	410.66	570.989	250.33	0.438415	4.33228e-29	Down	12.0087	11.5648	11.5354	6.04479	6.06486	5.13477	GO:0005737,GO:0005524,GO:0004356,GO:0006538,GO:0006542,GO:0045213,GO:0007416	cytoplasm|ATP binding|glutamate-ammonia ligase activity|glutamate catabolic process|glutamine biosynthetic process|neurotransmitter receptor metabolic process|synapse assembly	ko00910|ko00630|ko04727|ko02020|ko01230|ko00250|ko00220|ko04724	path:bmor00220,path:bmor00250,path:bmor00630,path:bmor00910	Arginine biosynthesis|Alanine, aspartate and glutamate metabolism|Glyoxylate and dicarboxylate metabolism|Nitrogen metabolism
GeneID:101740416	Litaf	61.8798	86.1722	37.5874	0.43619	1.05051e-05	Down	8.24689	9.11789	8.61437	3.95503	4.07929	4.93477	GO:0005576,GO:0005794,GO:0005765,GO:0005654,GO:0005886,GO:0004871,GO:0050699,GO:0007568,GO:0006915,GO:0071222,GO:0042347,GO:0043123,GO:0001817,GO:0006355,GO:0006351	extracellular region|Golgi apparatus|lysosomal membrane|nucleoplasm|plasma membrane|signal transducer activity|WW domain binding|aging|apoptotic process|cellular response to lipopolysaccharide|negative regulation of NF-kappaB import into nucleus|positive regulation of I-kappaB kinase/NF-kappaB signaling|regulation of cytokine production|regulation of transcription, DNA-templated|transcription, DN…	ko04142	path:bmor04142	Lysosome
GeneID:101740419	FAM57A	39.0014	14.8857	63.117	4.2401	1.00045e-08	Up	0.171253	0.302869	0.272853	1.67329	1.72685	1.2731
GeneID:101740424	ara; CG10571	172.746	72.2327	273.259	3.78304	2.14639e-29	Up	0.935883	0.769612	1.26517	4.14292	4.03564	4.17403	GO:0005634,GO:0043565,GO:0003705,GO:0001745,GO:0048813,GO:0045317,GO:0007476,GO:0007474,GO:0042693,GO:0045926,GO:0035310,GO:0045944,GO:0045893,GO:0006351	nucleus|sequence-specific DNA binding|transcription factor activity, RNA polymerase II distal enhancer sequence-specific binding|compound eye morphogenesis|dendrite morphogenesis|equator specification|imaginal disc-derived wing morphogenesis|imaginal disc-derived wing vein specification|muscle cell fate commitment|negative regulation of growth|notum cell fate specification|positive regulation of …
GeneID:101740425	CG5065	47.78	76.6084	18.9517	0.247384	4.18183e-10	Down	1.37859	1.11414	1.3549	0.23408	0.49219	0.394062	GO:0016021,GO:0005778,GO:0005777,GO:0018472,GO:0034525,GO:0044104,GO:0018474,GO:0034520,GO:0004028,GO:0034538,GO:0034530,GO:0019115,GO:0018473,GO:0034822,GO:0080019,GO:0034832,GO:0043796,GO:0043878,GO:0050062,GO:0052814,GO:0043870,GO:0043745,GO:0034602,GO:0034601,GO:0034604,GO:0018475,GO:0008611,GO:0035336,GO:0010025	integral component of membrane|peroxisomal membrane|peroxisome|1-hydroxy-2-naphthaldehyde dehydrogenase activity|1-naphthaldehyde dehydrogenase activity|2,5-dioxovalerate dehydrogenase (NAD+) activity|2-carboxybenzaldehyde dehydrogenase activity|2-naphthaldehyde dehydrogenase activity|3-chloroallyl aldehyde dehydrogenase activity|3-methylsalicylaldehyde dehydrogenase activity|4-hydroxymethylsalic…	ko04212|ko00073|ko04146	path:bmor04146	Peroxisome
GeneID:101740428		105.998	46.875	165.121	3.52258	3.51831e-17	Up	1.38841	2.21118	1.10896	6.08188	6.46416	5.92773
GeneID:101740429		36.5441	55.6546	17.4336	0.313246	3.65879e-06	Down	0.161588	0.140121	0.171796	0.0791408	0.0231453	0.0551963
GeneID:101740433		10.6028	5.3405	15.8652	2.97073	0.0237898	Up	0.295686	0.474473	0.0959371	0.773148	1.04798	0.862411
GeneID:101740445	Mast3; Synonyms=Kiaa0561	851.924	459.535	1244.31	2.70777	1.31253e-28	Up	1.71153	1.61606	1.7464	4.85993	4.4892	5.78269	GO:0005622,GO:0005524,GO:0000287,GO:0004674,GO:0035556,GO:0018105	intracellular|ATP binding|magnesium ion binding|protein serine/threonine kinase activity|intracellular signal transduction|peptidyl-serine phosphorylation	--
GeneID:101740464	ttll6 {ECO:0000312|EMBL:ABV26100.1}	20.5298	32.967	8.09253	0.245474	4.50499e-05	Down	0.107949	0.109236	0.123256	0	0	0.0504221	GO:0036064,GO:0005929,GO:0005737,GO:0005874,GO:0005524,GO:0070739,GO:0015631,GO:0070740,GO:0035082,GO:0003341,GO:0018095	ciliary basal body|cilium|cytoplasm|microtubule|ATP binding|protein-glutamic acid ligase activity|tubulin binding|tubulin-glutamic acid ligase activity|axoneme assembly|cilium movement|protein polyglutamylation	--
GeneID:101740473		329.257	171.441	487.072	2.84105	5.71187e-13	Up	19.3749	14.8304	12.4169	48.988	59.001	42.3952
GeneID:101740496	Sccpdh	12.4344	22.6953	2.17344	0.0957661	2.78379e-06	Down	0.248583	0.346635	0.336158	0.0907626	0	0.0669384	GO:0005811,GO:0016020,GO:0030496,GO:0005739,GO:0005634,GO:0016491	lipid particle|membrane|midbody|mitochondrion|nucleus|oxidoreductase activity
GeneID:101740515		426.466	637.62	215.313	0.337683	3.26171e-49	Down	11.3504	12.8015	12.1247	4.52058	4.328	5.18611
GeneID:101740520	tws; Synonyms=aar, Pp2A-85F; CG6235	955.43	510.072	1400.79	2.74625	3.85775e-89	Up	5.31776	5.72532	6.18896	18.284	18.4062	17.7732	GO:0005737,GO:0005829,GO:0005875,GO:0005634,GO:0000159,GO:0019888,GO:0004722,GO:0007099,GO:0051297,GO:0001700,GO:0007447,GO:0045201,GO:0007091,GO:0000278,GO:0007406,GO:0070262,GO:0006470,GO:0050821,GO:0030071,GO:0007423,GO:0016055	cytoplasm|cytosol|microtubule associated complex|nucleus|protein phosphatase type 2A complex|protein phosphatase regulator activity|protein serine/threonine phosphatase activity|centriole replication|centrosome organization|embryonic development via the syncytial blastoderm|imaginal disc pattern formation|maintenance of neuroblast polarity|metaphase/anaphase transition of mitotic cell cycle|mitot…	ko03015|ko04390|ko04391|ko04728|ko04261|ko04152|ko04530|ko04071|ko04151|ko04111	path:bmor03015,path:bmor04391	mRNA surveillance pathway|Hippo signaling pathway - fly
GeneID:101740529	unc-4 {ECO:0000312|EMBL:AAF48762.2}; CG6269	5.21849	1.75881	8.67818	4.93413	0.0384264	Up	0	0.015645	0.0617817	0.108914	0.0778627	0.24583	GO:0005634,GO:0043565,GO:0030154,GO:0007399,GO:0006355,GO:0006351	nucleus|sequence-specific DNA binding|cell differentiation|nervous system development|regulation of transcription, DNA-templated|transcription, DNA-templated	--
GeneID:101740534	resilin; CG15920	7.32982	2.84078	11.8189	4.16044	0.0188613	Up	0.118588	0.0585053	0.0577295	0.384574	0.243324	0.299117	GO:0031012,GO:0005576,GO:0032992,GO:0008061,GO:0030023,GO:0008010,GO:0042302,GO:0040003	extracellular matrix|extracellular region|protein-carbohydrate complex|chitin binding|extracellular matrix constituent conferring elasticity|structural constituent of chitin-based larval cuticle|structural constituent of cuticle|chitin-based cuticle development
GeneID:101740550	TTC28; Synonyms=KIAA1043, TPRBK	1893.15	1210.66	2575.64	2.12746	2.6644e-94	Up	4.5418	4.15537	4.75243	10.0118	10.6215	10.4073	GO:0005813,GO:0005737,GO:0030496,GO:0000922,GO:0051301,GO:0007067,GO:0007346	centrosome|cytoplasm|midbody|spindle pole|cell division|mitotic nuclear division|regulation of mitotic cell cycle
GeneID:101740565	KLF7; Synonyms=UKLF	419.234	233.995	604.474	2.58328	1.66133e-27	Up	4.42574	3.84583	2.87313	9.72499	10.6316	10.9513	GO:0005634,GO:0003677,GO:0003713,GO:0003700,GO:0008270,GO:0007411,GO:0048813,GO:0045893,GO:0006357,GO:0006351	nucleus|DNA binding|transcription coactivator activity|transcription factor activity, sequence-specific DNA binding|zinc ion binding|axon guidance|dendrite morphogenesis|positive regulation of transcription, DNA-templated|regulation of transcription from RNA polymerase II promoter|transcription, DNA-templated	--
GeneID:101740566	HOMER1	174.775	102.472	247.077	2.41116	7.1384e-15	Up	1.06648	1.42394	1.45492	3.08703	3.81306	3.74699	GO:0045177,GO:0030424,GO:0030054,GO:0043034,GO:0014069,GO:0045211,GO:0030018,GO:0035256,GO:0048148,GO:0048875,GO:0051928,GO:0090279,GO:2001257,GO:2001256,GO:0051592,GO:0003009,GO:0048741	apical part of cell|axon|cell junction|costamere|postsynaptic density|postsynaptic membrane|Z disc|G-protein coupled glutamate receptor binding|behavioral response to cocaine|chemical homeostasis within a tissue|positive regulation of calcium ion transport|regulation of calcium ion import|regulation of cation channel activity|regulation of store-operated calcium entry|response to calcium ion|skel…	ko04068|ko04724	path:bmor04068	FoxO signaling pathway
GeneID:101740569		41.6521	60.3177	22.9864	0.381089	8.21161e-05	Down	1.7343	0.978999	1.31825	0.469674	0.503023	0.723667	GO:0005777,GO:0005524,GO:0000287,GO:0047077,GO:0008218	peroxisome|ATP binding|magnesium ion binding|Photinus-luciferin 4-monooxygenase (ATP-hydrolyzing) activity|bioluminescence
GeneID:101740574		7.47328	12.7732	2.17338	0.170151	0.00384636	Down	0.592864	0.507269	0.511737	0.0727276	0.215637	0.220411
GeneID:101740583	Pxt; CG7660	2725.59	4692.75	758.428	0.161617	0	Down	58.2319	56.793	56.6496	10.817	10.3132	10.7992	GO:0005615,GO:0005875,GO:0020037,GO:0046872,GO:0004601,GO:0004666,GO:0007304,GO:0007306,GO:0042744,GO:0042743,GO:0030707,GO:0001516,GO:0006979	extracellular space|microtubule associated complex|heme binding|metal ion binding|peroxidase activity|prostaglandin-endoperoxide synthase activity|chorion-containing eggshell formation|eggshell chorion assembly|hydrogen peroxide catabolic process|hydrogen peroxide metabolic process|ovarian follicle cell development|prostaglandin biosynthetic process|response to oxidative stress
GeneID:101740590	Cyb5rl	80.2687	51.4277	109.11	2.12161	5.47375e-06	Up	2.2321	1.95282	1.9608	6.00969	4.74732	5.37966	GO:0005654,GO:0005634,GO:0004128,GO:0071949	nucleoplasm|nucleus|cytochrome-b5 reductase activity, acting on NAD(P)H|FAD binding	ko00520	path:bmor00520	Amino sugar and nucleotide sugar metabolism
GeneID:101740592	LIPH	10.761	2.8476	18.6743	6.55792	0.000275911	Up	0.076007	0.0556715	0.0188772	0.350802	0.287591	0.270898	GO:0005576,GO:0016020,GO:0052689,GO:0016042	extracellular region|membrane|carboxylic ester hydrolase activity|lipid catabolic process
GeneID:101740596	Atf3 {ECO:0000312|FlyBase:FBgn0028550}; Synonyms=A3-3 {ECO:0000312|FlyBase:FBgn0028550}; CG11405 {ECO:0000312|FlyBase:FBgn0028550}	351.746	485.569	217.922	0.448797	5.52498e-24	Down	5.35394	6.01519	6.0002	3.01496	3.09542	2.952	GO:0005634,GO:0046983,GO:0043565,GO:0003700,GO:0006955,GO:0055088,GO:0007399,GO:0010906,GO:0006357,GO:0006351	nucleus|protein dimerization activity|sequence-specific DNA binding|transcription factor activity, sequence-specific DNA binding|immune response|lipid homeostasis|nervous system development|regulation of glucose metabolic process|regulation of transcription from RNA polymerase II promoter|transcription, DNA-templated
GeneID:101740600		39470.4	53764.7	25176.1	0.468265	0	Down	5823.24	5716.04	5692.71	2912.04	2962.59	3081.3	GO:0005737,GO:0005634	cytoplasm|nucleus	ko03320
GeneID:101740601		34.9876	54.1217	15.8535	0.292923	0.000942283	Down	1.60892	0.798518	2.17883	0.595181	0.66772	0.443435
GeneID:101740602	rost; CG9552	924.699	1247.29	602.109	0.482735	4.10084e-48	Down	25.7503	27.1872	26.8428	14.9685	14.5696	14.0394	GO:0016021,GO:0016020,GO:0007275,GO:0007520	integral component of membrane|membrane|multicellular organism development|myoblast fusion
GeneID:101740604	ACHE	13.566	20.5964	6.5356	0.317318	0.00627616	Down	0.45161	0.39283	0.44872	0.153345	0.154746	0.0303416	GO:0031225,GO:0030054,GO:0005615,GO:0031594,GO:0005886,GO:0003990,GO:0006581	anchored component of membrane|cell junction|extracellular space|neuromuscular junction|plasma membrane|acetylcholinesterase activity|acetylcholine catabolic process	ko00564|ko04725	path:bmor00564	Glycerophospholipid metabolism
GeneID:101740608	Slc9a3 {ECO:0000312|MGI:MGI:105064}	13.7912	21.6749	5.90748	0.272549	0.00203821	Down	0.213882	0.20393	0.100153	0.0592316	0.0593323	0.0388489	GO:0016324,GO:0031526,GO:0070062,GO:0016021,GO:0005886,GO:0031982,GO:0030165,GO:0015385,GO:0006885,GO:0098719,GO:0006814	apical plasma membrane|brush border membrane|extracellular exosome|integral component of membrane|plasma membrane|vesicle|PDZ domain binding|sodium:proton antiporter activity|regulation of pH|sodium ion import across plasma membrane|sodium ion transport	ko04974|ko04976|ko04978|ko04964
GeneID:101740610		9.54616	16.2985	2.79385	0.171418	0.000984624	Down	2.30914	2.6207	2.98963	0.735768	0.185259	0.732748
GeneID:101740614	Gld; GA11047	23.0353	0.706781	45.3637	64.1836	7.60892e-17	Up	0.0215746	0	0.021535	0.735993	1.04179	0.991528	GO:0005576,GO:0050660,GO:0016614	extracellular region|flavin adenine dinucleotide binding|oxidoreductase activity, acting on CH-OH group of donors
GeneID:101740620	ZNF460; Synonyms=ZNF272	2.81677	0.350396	5.28313	15.0776	0.0328353	Up	0	0	0.0165473	0.0325512	0.0971822	0.0323628	GO:0005634,GO:0046872,GO:0000978,GO:0006355,GO:0006351	nucleus|metal ion binding|RNA polymerase II core promoter proximal region sequence-specific DNA binding|regulation of transcription, DNA-templated|transcription, DNA-templated
GeneID:101740640	DYRK2 {ECO:0000250|UniProtKB:Q92630}; RCJMB04_23i19	330.362	164.179	496.545	3.02441	1.81581e-39	Up	2.66646	3.03915	3.17276	10.7227	9.22031	9.40187	GO:0005737,GO:0030529,GO:0005654,GO:0005634,GO:0000151,GO:0005524,GO:0000287,GO:0030145,GO:0004674,GO:0004712,GO:0004713,GO:0042771,GO:0051534,GO:0045725,GO:0006468,GO:0007224	cytoplasm|intracellular ribonucleoprotein complex|nucleoplasm|nucleus|ubiquitin ligase complex|ATP binding|magnesium ion binding|manganese ion binding|protein serine/threonine kinase activity|protein serine/threonine/tyrosine kinase activity|protein tyrosine kinase activity|intrinsic apoptotic signaling pathway in response to DNA damage by p53 class mediator|negative regulation of NFAT protein im…	ko04111
GeneID:101740641	CNNM2; Synonyms=ACDP2	713.798	412.241	1015.35	2.46301	7.90722e-38	Up	3.19078	3.56992	3.58562	8.3699	9.75122	9.4408	GO:0016323,GO:0016021,GO:0005524,GO:0015095,GO:0010960,GO:0015693	basolateral plasma membrane|integral component of membrane|ATP binding|magnesium ion transmembrane transporter activity|magnesium ion homeostasis|magnesium ion transport	--
GeneID:101740647	SSPO	280.812	411.475	150.149	0.364905	2.49948e-29	Down	7.47697	7.88736	7.34189	2.75036	3.56222	3.00234	GO:0005615,GO:0030414,GO:0007155	extracellular space|peptidase inhibitor activity|cell adhesion
GeneID:101740663		15.5981	31.1962	0	0	3.87275e-14	Down	2.34051	3.83592	4.05731	0	0	0
GeneID:101740667	slc16a10; si:ch211-241j12.1, zgc:158478	306.985	194.133	419.836	2.16262	1.19698e-19	Up	8.21397	7.88236	6.62341	18.8237	18.5705	20.2766	GO:0016021,GO:0005887,GO:0015173,GO:0015349,GO:0005215,GO:0034220	integral component of membrane|integral component of plasma membrane|aromatic amino acid transmembrane transporter activity|thyroid hormone transmembrane transporter activity|transporter activity|ion transmembrane transport	ko04974|ko04919
GeneID:101740668	spas {ECO:0000255|HAMAP-Rule:MF_03021}; GL23394	182.997	107.112	258.882	2.41692	1.41837e-15	Up	1.17462	1.14747	1.20217	3.41731	2.63657	3.40218	GO:0005813,GO:0005694,GO:0005811,GO:0016020,GO:0005874,GO:0031594,GO:0008021,GO:0043195,GO:0005524,GO:0016887,GO:0008017,GO:0008568,GO:0051301,GO:0035099,GO:0007626,GO:0000226,GO:0051013,GO:0000070,GO:1900074,GO:0045886,GO:0050775,GO:0045834,GO:0031117,GO:1900075,GO:0045887,GO:2000331,GO:0019233	centrosome|chromosome|lipid particle|membrane|microtubule|neuromuscular junction|synaptic vesicle|terminal bouton|ATP binding|ATPase activity|microtubule binding|microtubule-severing ATPase activity|cell division|hemocyte migration|locomotory behavior|microtubule cytoskeleton organization|microtubule severing|mitotic sister chromatid segregation|negative regulation of neuromuscular synaptic trans…	--
GeneID:101740674	ldlrap1-a {ECO:0000305}	44.8102	21.251	68.3695	3.21724	3.32488e-07	Up	0.209283	0.316436	0.757002	1.22801	1.78836	1.84873	GO:0005737,GO:0008203,GO:0006897	cytoplasm|cholesterol metabolic process|endocytosis
GeneID:101740682	CD151; Synonyms=TSPAN24	26.8119	13.5201	40.1038	2.96624	0.000226904	Up	0.436956	0.474087	0.118227	0.950041	1.50856	1.37486			--
GeneID:101740688	CTDSP1; Synonyms=NIF3, NLIIF, SCP1	363.866	206.733	521	2.52016	1.79616e-31	Up	2.87109	3.36045	3.30133	10.0522	9.3131	9.68289	GO:0070062,GO:0005654,GO:0005634,GO:0008420,GO:0046872,GO:2000134,GO:0045665,GO:0001933,GO:0006470,GO:0006357	extracellular exosome|nucleoplasm|nucleus|CTD phosphatase activity|metal ion binding|negative regulation of G1/S transition of mitotic cell cycle|negative regulation of neuron differentiation|negative regulation of protein phosphorylation|protein dephosphorylation|regulation of transcription from RNA polymerase II promoter	--
GeneID:101740693	ZNF155	1909.77	2649.68	1169.86	0.441509	3.05458e-106	Down	102.994	107.738	101.719	53.5072	45.3753	47.3392	GO:0005634,GO:0003677,GO:0046872,GO:0003700,GO:0006351	nucleus|DNA binding|metal ion binding|transcription factor activity, sequence-specific DNA binding|transcription, DNA-templated
GeneID:101740699		61.5695	84.3298	38.8092	0.460207	3.7194e-05	Down	0.650553	0.600745	0.791199	0.350221	0.263352	0.477682
GeneID:101740704		43.0961	23.4526	62.7396	2.67516	1.79591e-05	Up	3.78035	2.30009	1.44528	6.49441	6.3779	9.60919
GeneID:101740711		13.9135	24.409	3.41808	0.140034	0.000115138	Down	1.05656	0.928478	2.64684	0.350228	0.461816	0.468579
GeneID:101740717	PRSS33	4.89694	8.54532	1.24856	0.14611	0.015071	Down	0.230001	0.344587	0.0854517	0.0574793	0.0575697	0	GO:0005615,GO:0004252	extracellular space|serine-type endopeptidase activity
GeneID:101740721		13.457	19.1374	7.77647	0.406348	0.0302566	Down	0.0487005	0.121551	0.112721	0.0346261	0.051734	0.0338587
GeneID:101740734	Gld; GA11047	742.687	440.867	1044.51	2.36921	5.02543e-44	Up	8.13364	7.75172	6.20097	19.4265	19.3196	20.8445	GO:0005576,GO:0050660,GO:0016614	extracellular region|flavin adenine dinucleotide binding|oxidoreductase activity, acting on CH-OH group of donors	ko00260
GeneID:101740736		102.462	149.299	55.6259	0.372581	2.13384e-11	Down	1.3752	1.46386	1.39734	0.536167	0.57221	0.632137
GeneID:101740738		97.5494	131.103	63.9955	0.48813	1.42448e-06	Down	1.71357	1.49629	2.19153	0.698638	1.15089	1.02404
GeneID:101740746	PPP1R16A; Synonyms=MYPT3	457.305	295.525	619.085	2.09487	4.56074e-26	Up	2.09739	1.96228	1.83488	4.61745	3.90498	4.47011	GO:0005886,GO:0019888	plasma membrane|protein phosphatase regulator activity	--
GeneID:101740748		1587.37	2135.06	1039.67	0.486949	2.8794e-75	Down	95.967	101.431	102.1	55.9551	59.7461	52.9446
GeneID:101740756	Pxd; Synonyms=HDC14047, PO; CG3477	7.95332	13.109	2.79768	0.213417	0.0075013	Down	0.0571425	0.14337	0.253337	0.0281876	0.056387	0.0554931	GO:0042600,GO:0005576,GO:0020037,GO:0046872,GO:0004601,GO:0007306,GO:0042744,GO:0022008,GO:0006909,GO:0045471,GO:0006979	chorion|extracellular region|heme binding|metal ion binding|peroxidase activity|eggshell chorion assembly|hydrogen peroxide catabolic process|neurogenesis|phagocytosis|response to ethanol|response to oxidative stress
GeneID:101740776	Dcaf12; Synonyms=Kiaa1892, Wdr40a	352.204	170.473	533.935	3.13209	1.13036e-42	Up	2.85157	2.26428	2.63373	9.15301	9.96649	9.899	GO:0005813,GO:0080008,GO:0005737,GO:0016567	centrosome|Cul4-RING E3 ubiquitin ligase complex|cytoplasm|protein ubiquitination	--
GeneID:101740782	KCNIP3; Synonyms=CSEN, DREAM, KCHIP3	13.1478	21.6406	4.65501	0.215105	0.000495246	Down	0.265313	0.531955	0.384056	0	0.146802	0.145491	GO:0030424,GO:0043679,GO:0005829,GO:0030425,GO:0005783,GO:0005794,GO:0005634,GO:0005886,GO:0032993,GO:0008076,GO:0005509,GO:0003677,GO:0005267,GO:0015459,GO:0000978,GO:0003714,GO:0001078,GO:0005244,GO:0006915,GO:0061337,GO:0006886,GO:0072659,GO:1901379,GO:0006357,GO:0007165,GO:0006351	axon|axon terminus|cytosol|dendrite|endoplasmic reticulum|Golgi apparatus|nucleus|plasma membrane|protein-DNA complex|voltage-gated potassium channel complex|calcium ion binding|DNA binding|potassium channel activity|potassium channel regulator activity|RNA polymerase II core promoter proximal region sequence-specific DNA binding|transcription corepressor activity|transcriptional repressor activi…
GeneID:101740784		1501.45	2436.89	566.008	0.232267	3.26364e-260	Down	186.514	183.783	184.58	43.4908	52.5532	48.6009
GeneID:101740794		8.77161	13.8091	3.73417	0.270415	0.0146787	Down	0.251211	0.120196	0	0.195395	0	0.198825
GeneID:101740803	Inpp5j; Synonyms=Pib5pa	120.935	65.3393	176.53	2.70175	6.93691e-09	Up	0.855411	0.810419	0.65624	1.96461	3.08646	2.63209	GO:0005737,GO:0043198,GO:0019898,GO:0030426,GO:0005886,GO:0001726,GO:0052659,GO:0052658,GO:0004445,GO:0034485,GO:0031115,GO:0010977,GO:0033137,GO:0046856	cytoplasm|dendritic shaft|extrinsic component of membrane|growth cone|plasma membrane|ruffle|inositol-1,3,4,5-tetrakisphosphate 5-phosphatase activity|inositol-1,4,5-trisphosphate 5-phosphatase activity|inositol-polyphosphate 5-phosphatase activity|phosphatidylinositol-3,4,5-trisphosphate 5-phosphatase activity|negative regulation of microtubule polymerization|negative regulation of neuron projec…	ko00562|ko04070	path:bmor00562,path:bmor04070	Inositol phosphate metabolism|Phosphatidylinositol signaling system
GeneID:101740820	CFDP2; Synonyms=BCNT	7.98222	3.20135	12.7631	3.98678	0.0196354	Up	0	0.203327	0.100743	1.02852	0.34286	0.336915	GO:0005737,GO:0005634	cytoplasm|nucleus
GeneID:101740828	aldh1l1	36.2304	23.0312	49.4295	2.1462	0.00211394	Up	2.06384	0.683007	3.07315	6.50161	6.67836	3.46734	GO:0005737,GO:0016155,GO:0016742,GO:0016620,GO:0009258,GO:0009058,GO:0006730	cytoplasm|formyltetrahydrofolate dehydrogenase activity|hydroxymethyl-, formyl- and related transferase activity|oxidoreductase activity, acting on the aldehyde or oxo group of donors, NAD or NADP as acceptor|10-formyltetrahydrofolate catabolic process|biosynthetic process|one-carbon metabolic process
GeneID:101740854	drl {ECO:0000312|ZFIN:ZDB-GENE-991213-3}; Synonyms=dra; si:dkey-261j4.2	38.7571	53.9114	23.6029	0.437809	0.000546956	Down	3.80324	1.30186	2.72379	0.538895	1.74719	1.84712	GO:0003677,GO:0046872,GO:0001702	DNA binding|metal ion binding|gastrulation with mouth forming second
GeneID:101740859	WDR20	376.392	222.74	530.043	2.37965	5.50396e-29	Up	3.97015	2.91317	3.29692	9.21068	10.6049	9.4992	GO:0016579	protein deubiquitination
GeneID:101740862	Sv2c	39.9782	63.4556	16.5008	0.260037	3.07357e-08	Down	0.996185	1.81002	1.39223	0.349062	0.488886	0.207009	GO:0030054,GO:0016021,GO:0043005,GO:0008021,GO:0030672,GO:0022857,GO:0001504	cell junction|integral component of membrane|neuron projection|synaptic vesicle|synaptic vesicle membrane|transmembrane transporter activity|neurotransmitter uptake
GeneID:101740863	ab; Synonyms=clu; CG43860	1945.62	366.121	3525.12	9.6283	0	Up	1.37933	1.57812	1.39717	15.8918	14.8905	16.1629	GO:0005634,GO:0003677,GO:0046872,GO:0003700,GO:0016198,GO:0007298,GO:0048813,GO:0016203,GO:0007517,GO:0016319,GO:0000122,GO:0048666,GO:0044719,GO:0006355,GO:0007423,GO:0008039,GO:0006351	nucleus|DNA binding|metal ion binding|transcription factor activity, sequence-specific DNA binding|axon choice point recognition|border follicle cell migration|dendrite morphogenesis|muscle attachment|muscle organ development|mushroom body development|negative regulation of transcription from RNA polymerase II promoter|neuron development|regulation of imaginal disc-derived wing size|regulation of…
GeneID:101740873	SLC30A1; Synonyms=ZNT1	554.278	353.466	755.091	2.13625	1.94109e-24	Up	4.5593	5.03725	3.91496	10.7531	10.9712	12.8903	GO:0005737,GO:0005783,GO:0005794,GO:0016021,GO:0031965,GO:0005886,GO:0030315,GO:0019855,GO:0005385,GO:0070574,GO:0070509,GO:0006874,GO:0006882,GO:0071585,GO:0001701,GO:0090281,GO:0046929,GO:0071584,GO:0061088,GO:0010043,GO:0006829	cytoplasm|endoplasmic reticulum|Golgi apparatus|integral component of membrane|nuclear membrane|plasma membrane|T-tubule|calcium channel inhibitor activity|zinc ion transmembrane transporter activity|cadmium ion transmembrane transport|calcium ion import|cellular calcium ion homeostasis|cellular zinc ion homeostasis|detoxification of cadmium ion|in utero embryonic development|negative regulation …	ko04978
GeneID:101740878	fd96Ca; Synonyms=FD4; CG11921	31.6835	7.40958	55.9574	7.55203	1.731e-11	Up	0.17079	0.164133	0.543178	2.11045	2.19587	1.97599	GO:0005634,GO:0000981,GO:0043565,GO:0007275,GO:0006351	nucleus|RNA polymerase II transcription factor activity, sequence-specific DNA binding|sequence-specific DNA binding|multicellular organism development|transcription, DNA-templated	--
GeneID:101740882	fam92a1; si:dkey-98l21.1, zgc:100998	73.7571	105.233	42.2811	0.401785	1.31117e-07	Down	3.22047	2.60336	3.47227	1.42736	1.52653	1.34292
GeneID:101740916	Snx27; Synonyms=Kiaa0488	1325.22	550.977	2099.46	3.81042	3.84475e-97	Up	5.85591	5.67321	6.25707	23.3692	26.6443	26.4833	GO:0005737,GO:0005829,GO:0005769,GO:0031901,GO:0005768,GO:0001772,GO:0005654,GO:0030904,GO:0071203,GO:0035091,GO:0032266,GO:0016197,GO:0008333,GO:0006886,GO:1990126,GO:0007165	cytoplasm|cytosol|early endosome|early endosome membrane|endosome|immunological synapse|nucleoplasm|retromer complex|WASH complex|phosphatidylinositol binding|phosphatidylinositol-3-phosphate binding|endosomal transport|endosome to lysosome transport|intracellular protein transport|retrograde transport, endosome to plasma membrane|signal transduction	--
GeneID:101740920	Abca3	203.492	97.5903	309.394	3.17033	1.40731e-16	Up	1.15627	0.846182	0.850393	3.21595	3.1013	4.05123	GO:0097208,GO:0097233,GO:0005615,GO:0016021,GO:0005886,GO:0005524,GO:0042626,GO:0006869,GO:0051384,GO:0006810	alveolar lamellar body|alveolar lamellar body membrane|extracellular space|integral component of membrane|plasma membrane|ATP binding|ATPase activity, coupled to transmembrane movement of substances|lipid transport|response to glucocorticoid|transport	ko02010	path:bmor02010	ABC transporters
GeneID:101740956	ACO1; Synonyms=IREB1	593.394	374.249	812.538	2.17112	6.58751e-24	Up	2.36199	2.47124	2.9168	6.1348	6.24364	6.39541	GO:0005737,GO:0051539,GO:0003994,GO:0046872,GO:0003723,GO:0006879,GO:0010040,GO:0006099	cytoplasm|4 iron, 4 sulfur cluster binding|aconitate hydratase activity|metal ion binding|RNA binding|cellular iron ion homeostasis|response to iron(II) ion|tricarboxylic acid cycle	ko01200|ko00630|ko00020|ko00720|ko01210|ko01230	path:bmor00020,path:bmor00630	Citrate cycle (TCA cycle)|Glyoxylate and dicarboxylate metabolism
GeneID:101740958	Ipo5; Synonyms=Kpnb3, Ranbp5	9966.35	13529.2	6403.54	0.473314	2.54214e-82	Down	187.399	195.993	184.476	101.592	105.298	108.334	GO:0005737,GO:0005794,GO:0043231,GO:0016020,GO:0031965,GO:0034399,GO:0005654,GO:0005634,GO:0008139,GO:0044822,GO:0008565,GO:0071230,GO:0006607,GO:0042307,GO:0000059,GO:0000060,GO:0006610	cytoplasm|Golgi apparatus|intracellular membrane-bounded organelle|membrane|nuclear membrane|nuclear periphery|nucleoplasm|nucleus|nuclear localization sequence binding|poly(A) RNA binding|protein transporter activity|cellular response to amino acid stimulus|NLS-bearing protein import into nucleus|positive regulation of protein import into nucleus|protein import into nucleus, docking|protein impo…	--
GeneID:101740966	A2ML1 {ECO:0000312|EMBL:AAI12132.1}; Synonyms=CPAMD9 {ECO:0000312|HGNC:HGNC:23336}	153.26	100.822	205.698	2.04021	2.24709e-09	Up	0.573605	0.694006	0.522604	1.14059	1.37267	1.61969	GO:0070062,GO:0005615,GO:0030414,GO:0004867,GO:0052548	extracellular exosome|extracellular space|peptidase inhibitor activity|serine-type endopeptidase inhibitor activity|regulation of endopeptidase activity	ko04610
GeneID:101741001	Sv2c	844.594	1164.76	524.43	0.450248	1.58156e-52	Down	31.0891	31.5934	28.9276	16.7172	16.0506	15.8262	GO:0030054,GO:0016021,GO:0043005,GO:0008021,GO:0030672,GO:0022857,GO:0001504	cell junction|integral component of membrane|neuron projection|synaptic vesicle|synaptic vesicle membrane|transmembrane transporter activity|neurotransmitter uptake
GeneID:101741003	NPEPL1; Synonyms=KIAA1974	855.947	425.999	1285.9	3.01854	6.65794e-95	Up	6.2158	6.61087	7.02718	24.1808	22.3997	23.8259	GO:0005737,GO:0005634,GO:0004177,GO:0030145,GO:0008235	cytoplasm|nucleus|aminopeptidase activity|manganese ion binding|metalloexopeptidase activity	--
GeneID:101741016		4.79957	9.59915	0	0	0.000101797	Down	0.724051	0.529343	0.262378	0	0	0
GeneID:101741019	fd96Ca; Synonyms=FD4; CG11921	85.4743	19.1845	151.764	7.91076	1.05462e-29	Up	0.844162	0.875548	0.54437	7.05526	7.8728	6.32013	GO:0005634,GO:0000981,GO:0043565,GO:0007275,GO:0006351	nucleus|RNA polymerase II transcription factor activity, sequence-specific DNA binding|sequence-specific DNA binding|multicellular organism development|transcription, DNA-templated	--
GeneID:101741022	hira; Synonyms=tuple1	507.495	291.633	723.356	2.48036	1.90315e-41	Up	3.42597	3.69762	3.23075	9.35714	10.3378	9.9619	GO:0000790,GO:0031491,GO:0003714,GO:0016569,GO:0006336,GO:0031935,GO:0006351	nuclear chromatin|nucleosome binding|transcription corepressor activity|covalent chromatin modification|DNA replication-independent nucleosome assembly|regulation of chromatin silencing|transcription, DNA-templated	--
GeneID:101741027		36.1402	51.425	20.8555	0.405553	0.000273744	Down	0.313862	0.531093	0.365986	0.215359	0.132116	0.129145			--
GeneID:101741050		4.67312	7.79327	1.55297	0.19927	0.0400351	Down	0.0761256	0.26454	0.338128	0	0	0.0729775
GeneID:101741057	Lancl1; Synonyms=Gpr69a	1577.34	2130.47	1024.21	0.480745	2.68632e-77	Down	66.8593	67.2272	69.457	36.5258	36.7404	40.9071	GO:0005737,GO:0070062,GO:0005886,GO:0003824,GO:0043295,GO:0008270,GO:0007165	cytoplasm|extracellular exosome|plasma membrane|catalytic activity|glutathione binding|zinc ion binding|signal transduction
GeneID:101741061		4892.2	3181.05	6603.36	2.07585	1.57838e-182	Up	27.9351	27.3489	26.1451	65.201	66.0487	64.8485
GeneID:101741085	cue {ECO:0000250|UniProtKB:Q95RU0}; GJ12465	1978.73	3007.1	950.359	0.316038	6.82182e-217	Down	35.4267	38.1426	36.4498	13.8299	12.2795	11.9005	GO:0016021,GO:0005886,GO:0048477,GO:0007285,GO:0030431,GO:0007283,GO:0070328	integral component of membrane|plasma membrane|oogenesis|primary spermatocyte growth|sleep|spermatogenesis|triglyceride homeostasis
GeneID:101741096		46.3614	66.299	26.4238	0.398556	2.62106e-05	Down	1.45888	1.3245	1.38793	0.751762	0.5448	0.714534
GeneID:101741104		17.0261	6.71896	27.3332	4.06807	0.00026951	Up	0	0.318839	0.266278	0.892691	0.595372	0.465014
GeneID:101741112	AAO2; Synonyms=AO3; At3g43600; F22J12.40	5.32533	0.700793	9.94986	14.198	0.00193719	Up	0	0	0.0258022	0.143754	0.105392	0.115823	GO:0005829,GO:0051537,GO:0004031,GO:0009055,GO:0050660,GO:0050302,GO:0005506,GO:0016614,GO:0004854,GO:0009688,GO:0009851,GO:0009115	cytosol|2 iron, 2 sulfur cluster binding|aldehyde oxidase activity|electron carrier activity|flavin adenine dinucleotide binding|indole-3-acetaldehyde oxidase activity|iron ion binding|oxidoreductase activity, acting on CH-OH group of donors|xanthine dehydrogenase activity|abscisic acid biosynthetic process|auxin biosynthetic process|xanthine catabolic process	ko00230|ko04146|ko00983|ko00232	path:bmor00230,path:bmor00232,path:bmor00983,path:bmor04146	Purine metabolism|Caffeine metabolism|Drug metabolism - other enzymes|Peroxisome
GeneID:101741120	SLC22A1; Synonyms=OCT1	42.6269	17.7779	67.4759	3.79549	2.04958e-08	Up	0.257355	0.486703	0.223497	1.40097	1.08289	1.24207	GO:0016323,GO:0005887,GO:0016020,GO:0005886,GO:0005277,GO:0005329,GO:0005333,GO:0015101,GO:0015651,GO:0008513,GO:0015872,GO:0006855,GO:0048241,GO:0010248,GO:0006836,GO:0015874,GO:0015695,GO:0051260	basolateral plasma membrane|integral component of plasma membrane|membrane|plasma membrane|acetylcholine transmembrane transporter activity|dopamine transmembrane transporter activity|norepinephrine transmembrane transporter activity|organic cation transmembrane transporter activity|quaternary ammonium group transmembrane transporter activity|secondary active organic cation transmembrane transpor…
GeneID:101741127	ZNF75D; Synonyms=ZNF75, ZNF82	5007.1	2798.8	7215.4	2.57804	3.42059e-158	Up	25.1324	27.4337	28.0205	77.4058	83.3115	81.5925	GO:0005634,GO:0043565,GO:0003700,GO:0008270,GO:0006351	nucleus|sequence-specific DNA binding|transcription factor activity, sequence-specific DNA binding|zinc ion binding|transcription, DNA-templated
GeneID:101741132		105.855	52.4591	159.251	3.03572	5.30594e-12	Up	1.11257	1.43973	1.49187	4.67633	5.71238	4.05403
GeneID:101741147	CG5902	788.702	420.198	1157.21	2.75395	2.15265e-75	Up	9.77756	10.136	11.0683	32.6602	33.405	33.0492	GO:0019233	sensory perception of pain
GeneID:101741155	IPO13; Synonyms=KIAA0724, RANBP13	44.5673	19.8442	69.2905	3.49172	6.28014e-08	Up	0.170009	0.261052	0.20993	0.749555	0.985965	0.97375	GO:0005737,GO:0031965,GO:0008139,GO:0008565,GO:0006606	cytoplasm|nuclear membrane|nuclear localization sequence binding|protein transporter activity|protein import into nucleus
GeneID:101741156	SVOP	89.0853	131.562	46.6087	0.354272	6.15784e-11	Down	2.74423	3.314	2.91633	1.39383	1.07051	1.54917	GO:0030054,GO:0016021,GO:0030672,GO:0022891	cell junction|integral component of membrane|synaptic vesicle membrane|substrate-specific transmembrane transporter activity
GeneID:101741158	Fur2; CG18734	368.963	237.891	500.035	2.10195	4.46993e-20	Up	2.00773	2.40165	2.4604	5.15338	5.95423	5.76061	GO:0016021,GO:0005886,GO:0004252,GO:0051048,GO:0016485,GO:0010906	integral component of membrane|plasma membrane|serine-type endopeptidase activity|negative regulation of secretion|protein processing|regulation of glucose metabolic process	--
GeneID:101741167	bwa; CG13969	355.297	493.589	217.004	0.439645	7.13582e-22	Down	13.7364	14.044	12.1615	5.89386	8.21478	6.36278	GO:0005783,GO:0016021,GO:0017040,GO:0007420,GO:0046514,GO:0019216,GO:0006665	endoplasmic reticulum|integral component of membrane|ceramidase activity|brain development|ceramide catabolic process|regulation of lipid metabolic process|sphingolipid metabolic process	ko04071|ko00600	path:bmor00600	Sphingolipid metabolism
GeneID:101741183	Ptcd1	1626.59	2330.78	922.398	0.395747	2.01224e-93	Down	64.7172	60.562	61.925	27.3399	25.2125	27.845	GO:0005759,GO:0000049,GO:0042780	mitochondrial matrix|tRNA binding|tRNA 3'-end processing	--
GeneID:101741192	Ccdc40 {ECO:0000312|MGI:MGI:2443893}; Synonyms=Lnks {ECO:0000303|PubMed:21131972}	26.7055	35.7232	17.6877	0.495132	0.0392482	Down	0.229802	0.261492	0.440183	0.111788	0.139691	0.181907	GO:0005930,GO:0005929,GO:0005737,GO:0070286,GO:0035082,GO:0003341,GO:0071907,GO:0071910,GO:0035469,GO:0003351,GO:0060287,GO:0030317,GO:0001947,GO:0036159,GO:0030324,GO:0044458,GO:0003356	axoneme|cilium|cytoplasm|axonemal dynein complex assembly|axoneme assembly|cilium movement|determination of digestive tract left/right asymmetry|determination of liver left/right asymmetry|determination of pancreatic left/right asymmetry|epithelial cilium movement|epithelial cilium movement involved in determination of left/right asymmetry|flagellated sperm motility|heart looping|inner dynein arm…
GeneID:101741195	fdl; CG8824	6.73368	13.1552	0.31215	0.0237282	1.91486e-05	Down	0.536868	0.420373	0.218898	0.0305914	0	0	GO:0005770,GO:0005886,GO:0016231,GO:0004563,GO:0007420,GO:0006491,GO:0006517,GO:0016063	late endosome|plasma membrane|beta-N-acetylglucosaminidase activity|beta-N-acetylhexosaminidase activity|brain development|N-glycan processing|protein deglycosylation|rhodopsin biosynthetic process	ko00520|ko00604|ko00511|ko00603|ko00531|ko04142	path:bmor00511	Other glycan degradation
GeneID:101741197	clvs1; Synonyms=rlbp1l1	23.9725	3.53642	44.4085	12.5575	8.02163e-08	Up	0.0501834	0.101513	0.148425	2.22395	1.04883	2.08567	GO:0030136,GO:0031901,GO:0005768,GO:0005802,GO:0080025,GO:0005215,GO:0007040	clathrin-coated vesicle|early endosome membrane|endosome|trans-Golgi network|phosphatidylinositol-3,5-bisphosphate binding|transporter activity|lysosome organization
GeneID:101741207	sol-1; C15A11.3	36.1318	57.651	14.6126	0.253467	0.000676951	Down	1.15779	1.49307	2.56613	0.411583	0.479383	0.509967	GO:0030054,GO:0008328,GO:0032589,GO:0005886,GO:0045211,GO:0045202,GO:0016247,GO:0008344,GO:0006972,GO:0051968,GO:0040012,GO:0001966	cell junction|ionotropic glutamate receptor complex|neuron projection membrane|plasma membrane|postsynaptic membrane|synapse|channel regulator activity|adult locomotory behavior|hyperosmotic response|positive regulation of synaptic transmission, glutamatergic|regulation of locomotion|thigmotaxis
GeneID:101741218	cugbp1-a; Synonyms=celf1-a	492.441	271.356	713.527	2.62949	4.86802e-45	Up	2.50688	2.18007	2.2888	7.33939	7.44672	6.8293	GO:0005737,GO:0005634,GO:0000166,GO:0003723,GO:0006397,GO:0008380	cytoplasm|nucleus|nucleotide binding|RNA binding|mRNA processing|RNA splicing	ko04320	path:bmor04320	Dorso-ventral axis formation
GeneID:101741236	l(2)03659; CG8799	12.6455	23.4259	1.86512	0.0796177	6.84942e-07	Down	0.133987	0.312602	0.186767	0.01363	0.0275514	0.0266989	GO:0016021,GO:0005524,GO:0042626,GO:0007275	integral component of membrane|ATP binding|ATPase activity, coupled to transmembrane movement of substances|multicellular organism development	ko04976|ko04024|ko02010	path:bmor02010	ABC transporters
GeneID:101741250	GRID1; Synonyms=KIAA1220	18.7098	29.0187	8.40085	0.289498	0.000493964	Down	0.453433	0.370773	0.706	0.299294	0.107469	0.105824	GO:0030054,GO:0070062,GO:0016021,GO:0045211,GO:0005234,GO:0004970,GO:0035176	cell junction|extracellular exosome|integral component of membrane|postsynaptic membrane|extracellular-glutamate-gated ion channel activity|ionotropic glutamate receptor activity|social behavior
GeneID:101741255		39.2559	67.3211	11.1907	0.166229	3.04224e-12	Down	0.842729	0.757784	1.0625	0.182081	0.128393	0.109036
GeneID:101741272		56.0537	82.8975	29.2098	0.35236	1.88103e-07	Down	1.30613	1.19241	1.62182	0.35706	0.622379	0.523792
GeneID:101741275	Pgam5 {ECO:0000250|UniProtKB:O46084}; GJ17041	402.878	243.481	562.275	2.30932	6.23976e-29	Up	2.96388	3.11357	3.47127	8.50222	8.3201	8.54996	GO:0016021,GO:0005741,GO:0004721,GO:0043539,GO:0004722,GO:0035970,GO:0090141,GO:0006470,GO:0072347,GO:0009408	integral component of membrane|mitochondrial outer membrane|phosphoprotein phosphatase activity|protein serine/threonine kinase activator activity|protein serine/threonine phosphatase activity|peptidyl-threonine dephosphorylation|positive regulation of mitochondrial fission|protein dephosphorylation|response to anesthetic|response to heat	ko04668	path:bmor04137	Mitophagy - animal
GeneID:101741301	Oser1; Synonyms=Osr1, Perit1	1377.15	1895.56	858.744	0.453029	1.2161e-79	Down	73.4123	77.7766	74.2993	37.6083	35.266	38.3185	GO:0070301	cellular response to hydrogen peroxide
GeneID:101741315		126.496	181.147	71.8456	0.396614	2.48007e-12	Down	6.3718	5.87274	3.9947	2.96181	2.48504	1.49897
GeneID:101741321		17.0457	6.73107	27.3603	4.06477	0.000267821	Up	0.32024	0.065332	0.217217	0.797401	0.822891	0.799075
GeneID:101741324	Ncln	230.568	97.4413	363.694	3.73245	6.55059e-38	Up	1.01098	1.23301	1.4239	5.65786	5.06447	5.1357	GO:0005789,GO:0016021,GO:0016020,GO:0031648,GO:0043254,GO:0009966	endoplasmic reticulum membrane|integral component of membrane|membrane|protein destabilization|regulation of protein complex assembly|regulation of signal transduction
GeneID:101741333	ppp1r21; Synonyms=ccdc128, klraq1	264.789	142.166	387.412	2.72507	4.51291e-27	Up	1.99188	2.29782	2.10783	5.964	7.04849	6.01822	GO:0019902	phosphatase binding	--
GeneID:101741338	Clvs1 {ECO:0000303|PubMed:19651769}; Synonyms=Rlbp1l1 {ECO:0000250|UniProtKB:Q8IUQ0}	5.79505	0.707619	10.8825	15.379	0.000916037	Up	0	0.0940009	0.0923848	1.3668	0.827882	0.803922	GO:0030136,GO:0031901,GO:0005768,GO:0005802,GO:0080025,GO:0005215,GO:0007040	clathrin-coated vesicle|early endosome membrane|endosome|trans-Golgi network|phosphatidylinositol-3,5-bisphosphate binding|transporter activity|lysosome organization
GeneID:101741346	EXT2	59.0439	34.7624	83.3253	2.39699	7.06185e-06	Up	0.593496	1.00341	0.802471	2.31008	2.44623	2.08859			ko00534	path:bmor00534	Glycosaminoglycan biosynthesis - heparan sulfate / heparin
GeneID:101741350		33190.3	53757.5	12623.2	0.234817	0	Down	3467.06	3499.45	3419.48	902.013	903.658	903.897
GeneID:101741351		45.1133	85.5715	4.65514	0.0544006	2.78795e-25	Down	1.17623	1.74839	1.22946	0.147882	0.0248805	0.172458
GeneID:101741353	Gale; CG12030	526.517	311.056	741.978	2.38535	2.54636e-32	Up	6.99296	6.99612	6.95277	20.2801	20.9647	17.6847	GO:0003978,GO:0003974,GO:0006012,GO:0035167,GO:0019233	UDP-glucose 4-epimerase activity|UDP-N-acetylglucosamine 4-epimerase activity|galactose metabolic process|larval lymph gland hemopoiesis|sensory perception of pain	ko00520|ko00052	path:bmor00052,path:bmor00520	Galactose metabolism|Amino sugar and nucleotide sugar metabolism
GeneID:101741363	NPAS4 {ECO:0000312|HGNC:HGNC:18983}; Synonyms=BHLHE79 {ECO:0000312|HGNC:HGNC:18983}, NXF {ECO:0000303|PubMed:14701734}, PASD10 {ECO:0000312|HGNC:HGNC:18983}	12.0002	20.5707	3.42967	0.166726	0.000159925	Down	0.183846	0.274171	0.259519	0.0523513	0.0648591	0.012886	GO:0005634,GO:0098794,GO:0005667,GO:0046982,GO:0000978,GO:0000981,GO:0001077,GO:0030154,GO:0071386,GO:0060079,GO:0060080,GO:1904862,GO:0007612,GO:0007616,GO:0045944,GO:0048167,GO:0032228,GO:0007614,GO:0035176	nucleus|postsynapse|transcription factor complex|protein heterodimerization activity|RNA polymerase II core promoter proximal region sequence-specific DNA binding|RNA polymerase II transcription factor activity, sequence-specific DNA binding|transcriptional activator activity, RNA polymerase II core promoter proximal region sequence-specific binding|cell differentiation|cellular response to corti…
GeneID:101741373		46.3668	64.4485	28.285	0.438878	0.00132943	Down	0.353364	0.651961	0.801144	0.301383	0.299899	0.29669	GO:0005737,GO:0005856,GO:0005509,GO:0051014,GO:0045010,GO:0051016	cytoplasm|cytoskeleton|calcium ion binding|actin filament severing|actin nucleation|barbed-end actin filament capping	ko04666|ko04810
GeneID:101741378		14.148	25.1822	3.11374	0.123648	3.64683e-06	Down	0.298004	0.297438	0.580215	0	0.0391854	0
GeneID:101741384		14.7449	22.3261	7.16366	0.320865	0.00453094	Down	0.792917	0.934182	1.03995	0.209128	0.588146	0.165373
GeneID:101741399	OXSR1 {ECO:0000250|UniProtKB:O95747}; Synonyms=OSR1	143.526	71.7119	215.34	3.00285	3.82444e-18	Up	0.82799	1.30065	0.809923	3.20295	3.25233	3.54599	GO:0005737,GO:0005524,GO:0000287,GO:0004674,GO:0004702,GO:0035556,GO:0006468	cytoplasm|ATP binding|magnesium ion binding|protein serine/threonine kinase activity|signal transducer, downstream of receptor, with serine/threonine kinase activity|intracellular signal transduction|protein phosphorylation	--
GeneID:101741406	mboat7; Synonyms=leng4, oact7	8.16846	13.8475	2.48942	0.179774	0.00307976	Down	0.454511	0.358856	0.253726	0	0	0	GO:0016021,GO:0016746,GO:0008654	integral component of membrane|transferase activity, transferring acyl groups|phospholipid biosynthetic process	ko00564	path:bmor00564	Glycerophospholipid metabolism
GeneID:101741421	Itp-r83A; Synonyms=dip, InsP3R, itpr; CG1063	485.816	245.638	725.993	2.95554	2.12066e-54	Up	0.734659	0.647748	0.824697	2.40237	2.32703	2.04435	GO:0005783,GO:0005789,GO:0016021,GO:0005886,GO:0016529,GO:0030667,GO:0005509,GO:0070679,GO:0005220,GO:0035091,GO:0006874,GO:0055089,GO:0007629,GO:0030536,GO:0007591,GO:0016319,GO:0000280,GO:0051482,GO:0046000,GO:0060259,GO:0051209,GO:0006979,GO:0042594,GO:0035071,GO:0007608,GO:0050909,GO:0030322,GO:0007601	endoplasmic reticulum|endoplasmic reticulum membrane|integral component of membrane|plasma membrane|sarcoplasmic reticulum|secretory granule membrane|calcium ion binding|inositol 1,4,5 trisphosphate binding|inositol 1,4,5-trisphosphate-sensitive calcium-release channel activity|phosphatidylinositol binding|cellular calcium ion homeostasis|fatty acid homeostasis|flight behavior|larval feeding beha…	ko04924|ko04540|ko04922|ko04730|ko04611|ko04728|ko04970|ko04925|ko04918|ko04713|ko04070|ko04724|ko04725|ko04745|ko04114|ko04723|ko04270|ko04020|ko04912|ko04972|ko04022|ko04971|ko04915|ko04750|ko04210|ko04720|ko04726|ko04921	path:bmor04070,path:bmor04140,path:bmor04745	Phosphatidylinositol signaling system|Autophagy - animal|Phototransduction - fly
GeneID:101741422	RIOK3; Synonyms=SUDD	2162.25	3126.55	1197.95	0.383154	7.59518e-167	Down	71.4383	68.8648	67.4191	31.1036	29.5541	27.5935	GO:0005829,GO:0005524,GO:0046872,GO:0004674,GO:0007059,GO:0006364	cytosol|ATP binding|metal ion binding|protein serine/threonine kinase activity|chromosome segregation|rRNA processing	--
GeneID:101741430		11.8971	6.70364	17.0905	2.54943	0.0383749	Up	0.0692806	0	0.102229	0.271135	0.372841	0.170258
GeneID:101741434	ARHGAP39; Synonyms=KIAA1688	604.863	339.693	870.032	2.56123	6.02705e-19	Up	2.47653	2.22169	2.43465	5.93075	7.2691	7.66225	GO:0005856,GO:0005829,GO:0005634,GO:0005096,GO:0051056,GO:0007165	cytoskeleton|cytosol|nucleus|GTPase activator activity|regulation of small GTPase mediated signal transduction|signal transduction
GeneID:101741436	hsp-16.1; Synonyms=hsp16-1b; T27E4.8; and Name=hsp-16.11; Synonyms=hsp16-1a; ORFNames=T27E4.2	4950.52	7633.11	2267.92	0.297116	0	Down	428.396	437.147	411.648	137.572	136.214	136.526	GO:0005797,GO:0051082,GO:0030968,GO:0009408	Golgi medial cisterna|unfolded protein binding|endoplasmic reticulum unfolded protein response|response to heat	ko04141|ko04213	path:bmor04141,path:bmor04213	Protein processing in endoplasmic reticulum|Longevity regulating pathway - multiple species
GeneID:101741482	GNB1L; Synonyms=GY2, KIAA1645, WDR14; FKSG1	1874.06	2527.99	1220.13	0.482647	1.57035e-88	Down	117.752	112.015	122.111	64.1065	66.22	63.4425	GO:0005737,GO:0009898,GO:0007186,GO:0035556,GO:0035176	cytoplasm|cytoplasmic side of plasma membrane|G-protein coupled receptor signaling pathway|intracellular signal transduction|social behavior
GeneID:101741499	HOXA1	27.6364	42.8721	12.4007	0.289248	2.1249e-05	Down	0.766464	0.762236	0.972756	0.17368	0.194321	0.467225	GO:0005634,GO:0043565,GO:0007275,GO:0006355,GO:0006351	nucleus|sequence-specific DNA binding|multicellular organism development|regulation of transcription, DNA-templated|transcription, DNA-templated
GeneID:101741517	FAAH2; Synonyms=AMDD	633.572	191.872	1075.27	5.60413	7.30807e-65	Up	4.09852	4.37981	2.55296	24.1602	20.6223	21.4513	GO:0016021,GO:0005811,GO:0004040,GO:0103073,GO:0017064,GO:0102077,GO:0019369	integral component of membrane|lipid particle|amidase activity|anandamide amidohydrolase activity|fatty acid amide hydrolase activity|oleamide hydrolase activity|arachidonic acid metabolic process	--
GeneID:101741518	Pcd	749.477	1057.43	441.528	0.41755	9.81704e-56	Down	83.4696	85.1429	88.2555	38.0598	37.8399	44.7088	GO:0008124,GO:0006729	4-alpha-hydroxytetrahydrobiopterin dehydratase activity|tetrahydrobiopterin biosynthetic process	--	path:bmor00790	Folate biosynthesis
GeneID:101741520	AKR1E2; Synonyms=AKR1CL2	17951.7	32810.9	3092.43	0.0942502	0	Down	186.813	190.328	186.787	18.9874	18.8739	18.3363	GO:0050571	1,5-anhydro-D-fructose reductase activity
GeneID:101741526		133.876	246.905	20.848	0.0844373	4.77431e-35	Down	36.5079	22.6143	26.0543	5.42567	1.90046	2.77434
GeneID:101741543		17.9151	33.0288	2.80148	0.0848193	0.000655919	Down	2.38355	0.13879	0.972304	0	0.433896	0.283308
GeneID:101741550		367.623	234.123	501.122	2.14042	1.59956e-11	Up	2.27485	2.44655	3.37201	5.59529	5.18971	6.51268
GeneID:101741557	SP3	323.851	151.808	495.895	3.26659	1.53463e-43	Up	4.0546	4.78484	4.46003	17.9259	15.7265	16.0427	GO:0005794,GO:0005634,GO:0005886,GO:0016605,GO:0017053,GO:0003682,GO:0000987,GO:0046872,GO:0000979,GO:0000981,GO:0001078,GO:0030183,GO:0060216,GO:0048596,GO:0048706,GO:0043353,GO:0030851,GO:0001889,GO:0030324,GO:0030219,GO:0030224,GO:0001779,GO:0001503,GO:0045944,GO:0006357,GO:0030217,GO:0006351	Golgi apparatus|nucleus|plasma membrane|PML body|transcriptional repressor complex|chromatin binding|core promoter proximal region sequence-specific DNA binding|metal ion binding|RNA polymerase II core promoter sequence-specific DNA binding|RNA polymerase II transcription factor activity, sequence-specific DNA binding|transcriptional repressor activity, RNA polymerase II core promoter proximal re…	--
GeneID:101741563	ZCCHC24; Synonyms=C10orf56	16.75	7.0993	26.4006	3.71876	0.000632868	Up	0.0368649	0.0712161	0	0.77444	0.762911	0.99118	GO:0044822,GO:0008270	poly(A) RNA binding|zinc ion binding
GeneID:101741566		677.046	982.486	371.606	0.37823	6.35497e-62	Down	10.0305	10.5925	10.8268	5.06547	4.43928	4.01984
GeneID:101741567	IYD; Synonyms=DEHAL1	286.54	114.341	458.738	4.012	5.64544e-51	Up	4.41879	4.60007	3.16258	17.6502	17.295	18.436	GO:0030659,GO:0005887,GO:0010181,GO:0016491,GO:0055114,GO:0042403,GO:0006570	cytoplasmic vesicle membrane|integral component of plasma membrane|FMN binding|oxidoreductase activity|oxidation-reduction process|thyroid hormone metabolic process|tyrosine metabolic process	ko04918
GeneID:101741576	Lpgat1; Synonyms=Fam34a	197.302	126.001	268.604	2.13176	7.63602e-13	Up	2.27011	2.57411	1.75056	4.88335	5.88761	5.16825	GO:0005737,GO:0005789,GO:0016021,GO:0016020,GO:0016746,GO:0008654	cytoplasm|endoplasmic reticulum membrane|integral component of membrane|membrane|transferase activity, transferring acyl groups|phospholipid biosynthetic process	ko00564	path:bmor00564	Glycerophospholipid metabolism
GeneID:101741589	wek {ECO:0000312|EMBL:AAF53484.1, ECO:0000312|FlyBase:FBgn0001990}; Synonyms=l(2)35Ea {ECO:0000312|EMBL:AAK93097.1}; CG4148	27.006	39.0911	14.9209	0.381694	0.000902114	Down	0.732152	0.891259	0.29254	0.293981	0.376094	0.287802	GO:0005634,GO:0005886,GO:0042803,GO:0000978,GO:0008270,GO:0009950,GO:0007311,GO:0006355,GO:0008063	nucleus|plasma membrane|protein homodimerization activity|RNA polymerase II core promoter proximal region sequence-specific DNA binding|zinc ion binding|dorsal/ventral axis specification|maternal specification of dorsal/ventral axis, oocyte, germ-line encoded|regulation of transcription, DNA-templated|Toll signaling pathway
GeneID:101741593		5.48849	10.6648	0.31215	0.0292691	0.00019463	Down	0.134764	0.0544183	0.133855	0	0	0	GO:0005576	extracellular region
GeneID:101741596		33.1633	51.0705	15.2562	0.298728	4.93957e-06	Down	0.72226	0.92702	0.670923	0.198369	0.349375	0.122138			--
GeneID:101741598		129.137	201.705	56.5701	0.28046	2.66615e-21	Down	3.74247	4.65942	4.34889	1.51021	1.37117	1.38271
GeneID:101741624	Pcsk1; Synonyms=Att-1, Nec-1, Nec1	69.3392	97.6267	41.0517	0.420497	1.15774e-06	Down	1.43496	1.79223	1.14386	0.388017	0.781031	0.557456	GO:0005615,GO:0030133,GO:0004252	extracellular space|transport vesicle|serine-type endopeptidase activity	--
GeneID:101741626	IGFALS; Synonyms=ALS	180.344	305.422	55.2673	0.180954	6.73938e-47	Down	5.55437	6.3122	5.548	0.851471	1.28343	1.48408	GO:0005615,GO:0007155	extracellular space|cell adhesion
GeneID:101741630		784.906	1074.63	495.184	0.460796	1.1491e-46	Down	20.0474	22.0642	23.1821	10.8046	11.0617	10.4719
GeneID:101741639	INTS6; Synonyms=DBI1, DDX26, DDX26A	1211.52	752.94	1670.09	2.21809	2.93998e-71	Up	6.47207	6.08048	6.61347	16.5867	16.8914	15.969			--
GeneID:101741644	Heatr5b; Synonyms=Kiaa1414	468.708	276.622	660.794	2.3888	1.05114e-35	Up	1.73792	1.8658	1.73629	4.63793	4.93188	4.94277	GO:0070062,GO:0016020	extracellular exosome|membrane
GeneID:101741659	tdcB {ECO:0000303|PubMed:18245290, ECO:0000312|EMBL:AAR33818.1}; GSU0486 {ECO:0000312|EMBL:AAR33818.1}	524.403	242	806.806	3.33391	2.30796e-70	Up	5.01952	5.83053	4.924	18.991	19.6355	18.3603	GO:0005737,GO:0016597,GO:0003941,GO:0004794,GO:0030170,GO:0009097,GO:0006565,GO:0006567	cytoplasm|amino acid binding|L-serine ammonia-lyase activity|L-threonine ammonia-lyase activity|pyridoxal phosphate binding|isoleucine biosynthetic process|L-serine catabolic process|threonine catabolic process	ko00260|ko01200|ko00290|ko01230	path:bmor00260,path:bmor00290	Glycine, serine and threonine metabolism|Valine, leucine and isoleucine biosynthesis
GeneID:101741669	Plgrkt	348.912	224.104	473.72	2.11384	7.50653e-21	Up	14.1365	9.47115	11.7759	26.4979	28.7841	27.9592	GO:0005887,GO:0005739,GO:0006935,GO:0006954,GO:0010756	integral component of plasma membrane|mitochondrion|chemotaxis|inflammatory response|positive regulation of plasminogen activation
GeneID:101741675	pigs {ECO:0000312|FlyBase:FBgn0029881}; CG3973 {ECO:0000312|FlyBase:FBgn0029881}	226.672	138.177	315.166	2.2809	9.49693e-17	Up	0.908146	1.23097	1.43418	3.08471	2.73747	2.95416	GO:0005938,GO:0005856,GO:0045746,GO:0030707,GO:0030713	cell cortex|cytoskeleton|negative regulation of Notch signaling pathway|ovarian follicle cell development|ovarian follicle cell stalk formation
GeneID:101741683	Kidins220; Synonyms=Arms	776.011	485.539	1066.48	2.19649	1.4367e-28	Up	2.19669	1.65815	2.01902	4.77861	5.23809	5.58561	GO:0005829,GO:0016021,GO:0005770,GO:0043234,GO:0030165,GO:0019901,GO:0019887,GO:0000186,GO:1990090,GO:0038180,GO:0010976	cytosol|integral component of membrane|late endosome|protein complex|PDZ domain binding|protein kinase binding|protein kinase regulator activity|activation of MAPKK activity|cellular response to nerve growth factor stimulus|nerve growth factor signaling pathway|positive regulation of neuron projection development	ko04722
GeneID:101741693	foxf1-b	2.01925	0	4.03849	Inf	0.0332951	Up	0	0	0	0.239117	0.390048	0.394506	GO:0005634,GO:0003677,GO:0043565,GO:0003700,GO:0030509,GO:0030154,GO:0008283,GO:0048566,GO:0045893,GO:0006355,GO:0048745,GO:0006351	nucleus|DNA binding|sequence-specific DNA binding|transcription factor activity, sequence-specific DNA binding|BMP signaling pathway|cell differentiation|cell proliferation|embryonic digestive tract development|positive regulation of transcription, DNA-templated|regulation of transcription, DNA-templated|smooth muscle tissue development|transcription, DNA-templated	--
GeneID:101741704	sp9	103.113	44.0181	162.208	3.68502	9.81613e-18	Up	0.653989	0.621828	0.514681	2.80708	2.10526	2.76616	GO:0005634,GO:0003677,GO:0046872,GO:0030326,GO:0035118,GO:0045743,GO:0006355,GO:0006351	nucleus|DNA binding|metal ion binding|embryonic limb morphogenesis|embryonic pectoral fin morphogenesis|positive regulation of fibroblast growth factor receptor signaling pathway|regulation of transcription, DNA-templated|transcription, DNA-templated
GeneID:101741715		21.5452	31.8765	11.2138	0.35179	0.00135075	Down	1.05044	1.01264	1.21318	0.637425	0.666736	0.227577
GeneID:101741720	Abcg1; Synonyms=Abc8, Wht1	12.7877	3.19034	22.3851	7.01655	4.2833e-05	Up	0.0686424	0	0.0453627	0.250465	0.408315	0.293681	GO:0005768,GO:0009897,GO:0005794,GO:0016021,GO:0043231,GO:0005739,GO:0005654,GO:0005886,GO:0055037,GO:0043531,GO:0005524,GO:0017127,GO:0034437,GO:0005548,GO:0046982,GO:0042803,GO:0034041,GO:0019534,GO:0042987,GO:0033344,GO:0042632,GO:0008203,GO:0030301,GO:0034436,GO:0034375,GO:0032367,GO:0034374,GO:0010888,GO:0010745,GO:0033700,GO:0055091,GO:0045542,GO:0010875,GO:0010872,GO:0006355,GO:0055099,GO:…	endosome|external side of plasma membrane|Golgi apparatus|integral component of membrane|intracellular membrane-bounded organelle|mitochondrion|nucleoplasm|plasma membrane|recycling endosome|ADP binding|ATP binding|cholesterol transporter activity|glycoprotein transporter activity|phospholipid transporter activity|protein heterodimerization activity|protein homodimerization activity|sterol-transp…
GeneID:101741722	Plscr3; Synonyms=Pls3	3.86862	7.11296	0.624278	0.0877663	0.0122887	Down	0.316055	0.380682	0.188995	0	0	0	GO:0016021,GO:0016020,GO:0031966,GO:0005886,GO:0017128,GO:0006915,GO:0071222,GO:0042632,GO:0042593	integral component of membrane|membrane|mitochondrial membrane|plasma membrane|phospholipid scramblase activity|apoptotic process|cellular response to lipopolysaccharide|cholesterol homeostasis|glucose homeostasis
GeneID:101741724	Ttpal	24.4071	42.9029	5.9113	0.137783	3.44199e-09	Down	0.680775	0.649804	0.868058	0.109864	0.179311	0.108131	GO:0005622,GO:0016020,GO:0005215	intracellular|membrane|transporter activity
GeneID:101741742	OLFML2A	4.10379	1.07083	7.13675	6.6647	0.0328547	Up	0.00966847	0.019185	0	0.0537451	0.05338	0.0710386	GO:0005578,GO:0050840,GO:0030198	proteinaceous extracellular matrix|extracellular matrix binding|extracellular matrix organization
GeneID:101741743	Dr; Synonyms=msh; CG1897	94.5163	61.0028	128.03	2.09876	1.12337e-06	Up	3.71159	4.06991	4.061	7.83823	9.44251	9.90197	GO:0005634,GO:0043565,GO:0007420,GO:0007417,GO:0009953,GO:0007450,GO:0007398,GO:0021782,GO:0007485,GO:0007476,GO:0007517,GO:0010629,GO:0007400,GO:0007389,GO:0042659,GO:0010906,GO:0006355,GO:0007419,GO:0035309,GO:0035222	nucleus|sequence-specific DNA binding|brain development|central nervous system development|dorsal/ventral pattern formation|dorsal/ventral pattern formation, imaginal disc|ectoderm development|glial cell development|imaginal disc-derived male genitalia development|imaginal disc-derived wing morphogenesis|muscle organ development|negative regulation of gene expression|neuroblast fate determination…
GeneID:101741751	stc; CG3647	605.011	380.206	829.815	2.18254	6.9091e-37	Up	2.50968	2.38627	3.11641	6.65925	6.79811	7.02507	GO:0005634,GO:0003723,GO:0000977,GO:0003700,GO:0001078,GO:0008270,GO:0000122,GO:0006355,GO:0006366	nucleus|RNA binding|RNA polymerase II regulatory region sequence-specific DNA binding|transcription factor activity, sequence-specific DNA binding|transcriptional repressor activity, RNA polymerase II core promoter proximal region sequence-specific binding|zinc ion binding|negative regulation of transcription from RNA polymerase II promoter|regulation of transcription, DNA-templated|transcription…	--
GeneID:101741754	Tmem165; Synonyms=Tparl	133.434	59.5543	207.313	3.48107	7.54395e-21	Up	3.5174	2.78655	2.99783	10.877	11.3837	10.0012	GO:0031901,GO:0010008,GO:0005794,GO:0016021,GO:0043231,GO:0031902,GO:0005765,GO:0032588,GO:0006874,GO:0032472,GO:0006487,GO:0035751	early endosome membrane|endosome membrane|Golgi apparatus|integral component of membrane|intracellular membrane-bounded organelle|late endosome membrane|lysosomal membrane|trans-Golgi network membrane|cellular calcium ion homeostasis|Golgi calcium ion transport|protein N-linked glycosylation|regulation of lysosomal lumen pH
GeneID:101741779	sad-1 {ECO:0000312|WormBase:F15A2.6a}; F15A2.6	17.7792	10.9999	24.5586	2.23262	0.0257949	Up	0.0713688	0.0172623	0.0433703	0.141538	0.154614	0.12549	GO:0030424,GO:0030054,GO:0005737,GO:0030425,GO:0005634,GO:0045202,GO:0005524,GO:0046872,GO:0004674,GO:0050321,GO:0008088,GO:0007411,GO:0034613,GO:0007163,GO:0035556,GO:0018105,GO:0030516,GO:0007416,GO:0050808,GO:0048489	axon|cell junction|cytoplasm|dendrite|nucleus|synapse|ATP binding|metal ion binding|protein serine/threonine kinase activity|tau-protein kinase activity|axo-dendritic transport|axon guidance|cellular protein localization|establishment or maintenance of cell polarity|intracellular signal transduction|peptidyl-serine phosphorylation|regulation of axon extension|synapse assembly|synapse organization…	--
GeneID:101741787		273.57	388.02	159.12	0.410083	4.68291e-23	Down	19.3268	21.7847	19.6722	7.4788	11.2556	9.26737
GeneID:101741790	SKP2; Synonyms=FBXL1	650.318	420.842	879.794	2.09056	9.74918e-24	Up	7.94271	7.37536	7.05299	16.0645	17.8993	18.9941	GO:0005737,GO:0005829,GO:0005730,GO:0005654,GO:0005634,GO:0019005,GO:0042802,GO:0061630,GO:0004842,GO:0031145,GO:0008283,GO:0071460,GO:0000082,GO:0000086,GO:0033148,GO:1902916,GO:0048661,GO:0000209,GO:0042981,GO:0051726	cytoplasm|cytosol|nucleolus|nucleoplasm|nucleus|SCF ubiquitin ligase complex|identical protein binding|ubiquitin protein ligase activity|ubiquitin-protein transferase activity|anaphase-promoting complex-dependent catabolic process|cell proliferation|cellular response to cell-matrix adhesion|G1/S transition of mitotic cell cycle|G2/M transition of mitotic cell cycle|positive regulation of intracel…	ko04110|ko04120|ko04068|ko04150	path:bmor04068,path:bmor04120,path:bmor04150	FoxO signaling pathway|Ubiquitin mediated proteolysis|mTOR signaling pathway
GeneID:101741795	Aats-ala-m {ECO:0000255|HAMAP-Rule:MF_03133}; Synonyms=alaS; CG4633	573.56	357.361	789.758	2.20997	3.23901e-36	Up	3.43593	3.05406	3.67105	8.77792	7.70036	8.38914	GO:0005739,GO:0004813,GO:0016597,GO:0005524,GO:0046872,GO:0000049,GO:0006419,GO:0019233,GO:0006400	mitochondrion|alanine-tRNA ligase activity|amino acid binding|ATP binding|metal ion binding|tRNA binding|alanyl-tRNA aminoacylation|sensory perception of pain|tRNA modification	ko00970	path:bmor00970	Aminoacyl-tRNA biosynthesis
GeneID:101741798	MANBA	541.919	309.839	773.999	2.49807	1.13965e-44	Up	5.94848	5.62848	4.88832	14.8148	16.7867	15.2865	GO:0005764,GO:0004567,GO:0005975	lysosome|beta-mannosidase activity|carbohydrate metabolic process	ko04142|ko00511	path:bmor00511,path:bmor04142	Other glycan degradation|Lysosome
GeneID:101741808	yellow-f2 {ECO:0000312|FlyBase:FBgn0038105}; CG8063 {ECO:0000312|FlyBase:FBgn0038105}	2.12627	4.25254	0	0	0.030303	Down	0	0.16569	0.115312	0	0	0	GO:0005576,GO:0004167,GO:0048067,GO:0048066,GO:0042435,GO:0006583	extracellular region|dopachrome isomerase activity|cuticle pigmentation|developmental pigmentation|indole-containing compound biosynthetic process|melanin biosynthetic process from tyrosine		path:bmor00350	Tyrosine metabolism
GeneID:101741809		43.6978	65.3222	22.0733	0.337915	1.99042e-06	Down	0.137267	0.0949212	0.0788959	0.134901	0.0140576	0.0730623
GeneID:101741832		2815.44	1489.93	4140.95	2.77929	7.85607e-229	Up	23.7312	24.4034	21.5823	79.4444	78.0079	78.8048
GeneID:101741833	RYK; Synonyms=JTK5A	129.708	70.138	189.278	2.69865	0.0023994	Up	1.05245	1.04657	1.41637	3.12504	3.20827	5.70962	GO:0005737,GO:0016021,GO:0005887,GO:0016020,GO:0005634,GO:0005886,GO:0005524,GO:1904929,GO:0005109,GO:0004714,GO:0004888,GO:0042813,GO:0017147,GO:0007411,GO:0007409,GO:0060070,GO:0033278,GO:0036518,GO:0071679,GO:0022038,GO:1904948,GO:0022008,GO:0030182,GO:0031175,GO:0035567,GO:1904938,GO:0043410,GO:0007165,GO:0007416,GO:0016055,GO:1904953	cytoplasm|integral component of membrane|integral component of plasma membrane|membrane|nucleus|plasma membrane|ATP binding|coreceptor activity involved in Wnt signaling pathway, planar cell polarity pathway|frizzled binding|transmembrane receptor protein tyrosine kinase activity|transmembrane signaling receptor activity|Wnt-activated receptor activity|Wnt-protein binding|axon guidance|axonogenes…	ko04360	path:bmor04310	Wnt signaling pathway
GeneID:101741839		127.962	172.31	83.6145	0.485255	2.62367e-08	Down	12.6223	12.7374	13.5438	8.47323	6.80153	7.2324			--
GeneID:101741842	Poxn; Synonyms=pox-n; CG8246	21.8102	33.3738	10.2465	0.307023	0.000325447	Down	0.502098	0.529317	0.393238	0.109044	0.154192	0.219854	GO:0005634,GO:0003677,GO:0008343,GO:0048800,GO:0030154,GO:0007480,GO:0007476,GO:0008049,GO:0007399,GO:0010906,GO:0006355,GO:0009415,GO:0007423,GO:0006351	nucleus|DNA binding|adult feeding behavior|antennal morphogenesis|cell differentiation|imaginal disc-derived leg morphogenesis|imaginal disc-derived wing morphogenesis|male courtship behavior|nervous system development|regulation of glucose metabolic process|regulation of transcription, DNA-templated|response to water|sensory organ development|transcription, DNA-templated
GeneID:101741860	acvr2b	339.281	179.772	498.791	2.77457	3.57132e-32	Up	3.32069	3.89022	3.91385	10.5491	12.1154	12.4553	GO:0016021,GO:0005524,GO:0004702,GO:0004675	integral component of membrane|ATP binding|signal transducer, downstream of receptor, with serine/threonine kinase activity|transmembrane receptor protein serine/threonine kinase activity		path:bmor04350	TGF-beta signaling pathway
GeneID:101741864	wat {ECO:0000303|PubMed:24183938}; CG1443 {ECO:0000312|FlyBase:FBgn0039620}	511.521	710.408	312.635	0.440078	1.75699e-33	Down	6.86273	7.77314	8.1507	3.61033	3.21679	3.90485	GO:0045177,GO:0016324,GO:0005737,GO:0016021,GO:0005777,GO:0018472,GO:0034525,GO:0044104,GO:0018474,GO:0034520,GO:0004028,GO:0034538,GO:0034530,GO:0019115,GO:0018473,GO:0034822,GO:0080019,GO:0034832,GO:0043796,GO:0043878,GO:0050062,GO:0052814,GO:0043870,GO:0043745,GO:0034602,GO:0034601,GO:0034604,GO:0018475,GO:0006629,GO:0035002,GO:0035336,GO:0035149,GO:0055114,GO:0010025	apical part of cell|apical plasma membrane|cytoplasm|integral component of membrane|peroxisome|1-hydroxy-2-naphthaldehyde dehydrogenase activity|1-naphthaldehyde dehydrogenase activity|2,5-dioxovalerate dehydrogenase (NAD+) activity|2-carboxybenzaldehyde dehydrogenase activity|2-naphthaldehyde dehydrogenase activity|3-chloroallyl aldehyde dehydrogenase activity|3-methylsalicylaldehyde dehydrogena…	ko04212|ko00073|ko04146	path:bmor04146	Peroxisome
GeneID:101741866	Wasf3; Synonyms=Wave3	1040.76	684.344	1397.17	2.04162	7.70071e-51	Up	5.05835	5.12571	5.58849	11.863	11.4976	11.4314	GO:0005737,GO:0005856,GO:0070062,GO:0030027,GO:0030036,GO:0007010,GO:0030032,GO:0014003,GO:0031643,GO:0008360	cytoplasm|cytoskeleton|extracellular exosome|lamellipodium|actin cytoskeleton organization|cytoskeleton organization|lamellipodium assembly|oligodendrocyte development|positive regulation of myelination|regulation of cell shape	--
GeneID:101741868	ANK1; Synonyms=ANK	2.17531	0	4.35062	Inf	0.0248226	Up	0	0	0	0.0252548	0.0505015	0.0330178
GeneID:101741881		385.741	535.447	236.034	0.440817	1.06978e-19	Down	39.8135	36.3409	33.693	20.9512	16.7738	15.0879
GeneID:101741888	bbs4; TGas038l03.1	21.1769	10.9819	31.3718	2.85667	0.00163833	Up	0.271825	0.0297655	0.270763	0.517656	0.419807	0.72222	GO:0034464,GO:0034451,GO:0005813,GO:0060170,GO:0005929,GO:0000242,GO:0003777,GO:0051297,GO:1905515	BBSome|centriolar satellite|centrosome|ciliary membrane|cilium|pericentriolar material|microtubule motor activity|centrosome organization|non-motile cilium assembly	--
GeneID:101741897		694.217	406.3	982.134	2.41726	2.65456e-30	Up	3.41026	2.76391	4.09744	8.80652	9.55215	8.53279	GO:0005634,GO:0003677,GO:0046872,GO:0006355,GO:0006351	nucleus|DNA binding|metal ion binding|regulation of transcription, DNA-templated|transcription, DNA-templated
GeneID:101741905		8.25841	13.1141	3.4027	0.259468	0.0156609	Down	0.442061	0.797011	0.435687	0.1483	0	0.219251
GeneID:101741908	CLVS1; Synonyms=CRALBPL, RLBP1L1	22.7162	43.2552	2.17724	0.0503349	4.09005e-09	Down	1.39376	0.654621	1.26197	0.0915071	0	0.0900951	GO:0030669,GO:0030136,GO:0031901,GO:0005768,GO:0005802,GO:0032588,GO:0080025,GO:0005215,GO:0007040	clathrin-coated endocytic vesicle membrane|clathrin-coated vesicle|early endosome membrane|endosome|trans-Golgi network|trans-Golgi network membrane|phosphatidylinositol-3,5-bisphosphate binding|transporter activity|lysosome organization
GeneID:101741917		45.7986	65.4472	26.1501	0.399561	0.00946605	Down	0.56182	0.332683	0.707386	0.239412	0.319808	0.154536
GeneID:101741923	Abcg1; Synonyms=Abc8, Wht1	282.602	50.8106	514.394	10.1237	1.02566e-108	Up	0.860826	0.874473	0.516917	7.01315	7.9172	7.90357	GO:0005768,GO:0009897,GO:0005794,GO:0016021,GO:0043231,GO:0005739,GO:0005654,GO:0005886,GO:0055037,GO:0043531,GO:0005524,GO:0017127,GO:0034437,GO:0005548,GO:0046982,GO:0042803,GO:0034041,GO:0019534,GO:0042987,GO:0033344,GO:0042632,GO:0008203,GO:0030301,GO:0034436,GO:0034375,GO:0032367,GO:0034374,GO:0010888,GO:0010745,GO:0033700,GO:0055091,GO:0045542,GO:0010875,GO:0010872,GO:0006355,GO:0055099,GO:…	endosome|external side of plasma membrane|Golgi apparatus|integral component of membrane|intracellular membrane-bounded organelle|mitochondrion|nucleoplasm|plasma membrane|recycling endosome|ADP binding|ATP binding|cholesterol transporter activity|glycoprotein transporter activity|phospholipid transporter activity|protein heterodimerization activity|protein homodimerization activity|sterol-transp…
GeneID:101741925		114.091	188.424	39.7571	0.210998	1.27242e-08	Down	8.05916	13.8846	10.3158	2.56415	2.1169	3.15824
GeneID:101741935		158.915	283.052	34.7782	0.122869	2.73433e-35	Down	5.99585	4.05962	5.11798	0.521568	0.669474	0.708059
GeneID:101741941	HIGD1A	3090.14	5331.35	848.927	0.159233	0	Down	184.885	188.619	182.898	37.7466	31.5102	34.1201	GO:0016021,GO:0005743,GO:0005634,GO:0070469,GO:0042149,GO:0071456,GO:0090201,GO:0055114,GO:0071902	integral component of membrane|mitochondrial inner membrane|nucleus|respiratory chain|cellular response to glucose starvation|cellular response to hypoxia|negative regulation of release of cytochrome c from mitochondria|oxidation-reduction process|positive regulation of protein serine/threonine kinase activity
GeneID:101741942	CG7065	2808.86	1742.31	3875.41	2.2243	2.05065e-144	Up	9.95938	9.96603	10.2203	24.7683	24.1873	24.139
GeneID:101741968	Flo2 {ECO:0000312|FlyBase:FBgn0264078}; Synonyms=Flo-2 {ECO:0000312|FlyBase:FBgn0264078}, FLODm-2; CG32593 {ECO:0000312|FlyBase:FBgn0264078}	4685.84	6816.72	2554.96	0.374808	6.68326e-303	Down	74.9553	71.4182	71.6321	31.0339	30.8624	27.5624	GO:0005737,GO:0005829,GO:0016600,GO:0005886,GO:0005198,GO:0007155,GO:0035011	cytoplasm|cytosol|flotillin complex|plasma membrane|structural molecule activity|cell adhesion|melanotic encapsulation of foreign target	ko04910
GeneID:101741969	psidin {ECO:0000250|UniProtKB:Q9VDQ7}; AAEL004142	599.705	367.142	832.267	2.26688	5.92462e-40	Up	4.12742	5.13101	4.36078	12.0801	11.0718	10.6444	GO:0005764,GO:0006955,GO:0045087,GO:0006911	lysosome|immune response|innate immune response|phagocytosis, engulfment	--
GeneID:101741972	zig-8 {ECO:0000312|WormBase:Y39E4B.8}; Y39E4B.8 {ECO:0000312|WormBase:Y39E4B.8}	2.4759	0	4.95179	Inf	0.0326397	Up	0	0	0	0.0592149	0.0399831	0.21414	GO:0005576	extracellular region
GeneID:101741974	SOCS7; Synonyms=NAP4, SOCS6	145.152	59.5665	230.738	3.87363	9.13128e-16	Up	1.40563	0.930648	1.16036	4.60228	6.26213	4.53823	GO:0005737,GO:0005634,GO:0005886,GO:0004860,GO:0017124,GO:0019221,GO:0045444,GO:0008286,GO:0035556,GO:0021819,GO:0046426,GO:0006469,GO:0016567,GO:0021942,GO:0040008	cytoplasm|nucleus|plasma membrane|protein kinase inhibitor activity|SH3 domain binding|cytokine-mediated signaling pathway|fat cell differentiation|insulin receptor signaling pathway|intracellular signal transduction|layer formation in cerebral cortex|negative regulation of JAK-STAT cascade|negative regulation of protein kinase activity|protein ubiquitination|radial glia guided migration of Purki…	ko04630|ko04917
GeneID:101741988		936.344	440.207	1432.48	3.25411	4.12308e-58	Up	3.17666	3.50293	3.94898	12.655	14.3541	14.1942
GeneID:101741989	SLC29A3; Synonyms=ENT3	640.734	352.882	928.586	2.63143	3.00568e-47	Up	5.59181	4.7361	3.71821	14.9563	14.6399	16.0624	GO:0016021,GO:0031902,GO:0005765,GO:0005337	integral component of membrane|late endosome membrane|lysosomal membrane|nucleoside transmembrane transporter activity	--
GeneID:101741990	SH2D3C; Synonyms=NSP3; UNQ272/PRO309/PRO34088	108.032	155.105	60.9592	0.393019	6.81442e-11	Down	2.40213	2.69503	2.19498	1.24251	1.22099	0.937211	GO:0005737,GO:0016020,GO:0005085,GO:0005070,GO:0007254,GO:0007264	cytoplasm|membrane|guanyl-nucleotide exchange factor activity|SH3/SH2 adaptor activity|JNK cascade|small GTPase mediated signal transduction
GeneID:101741991	SLC46A3; RCJMB04_1c21	186.959	111.79	262.127	2.34481	1.37367e-11	Up	2.94641	3.5712	2.54585	9.7636	7.73195	7.50622	GO:0016021,GO:0055085	integral component of membrane|transmembrane transport	--
GeneID:101741992	GATAD2A	1944.55	1230.6	2658.5	2.16033	3.3996e-100	Up	12.2576	10.4027	10.7037	27.2276	27.951	27.9454	GO:0016607,GO:0005654,GO:0005634,GO:0016581,GO:0030674,GO:0043565,GO:0003700,GO:0008270,GO:0006306,GO:0000122,GO:0045892,GO:0006351	nuclear speck|nucleoplasm|nucleus|NuRD complex|protein binding, bridging|sequence-specific DNA binding|transcription factor activity, sequence-specific DNA binding|zinc ion binding|DNA methylation|negative regulation of transcription from RNA polymerase II promoter|negative regulation of transcription, DNA-templated|transcription, DNA-templated
GeneID:101741996	Myo31DF; CG7438	39.9981	23.4304	56.5658	2.41421	0.0008156	Up	1.8542	1.43988	1.03026	2.45865	4.87003	4.2062	GO:0005938,GO:0016459,GO:0005524,GO:0042623,GO:0003774,GO:0071907,GO:0007368,GO:0048803,GO:0007498	cell cortex|myosin complex|ATP binding|ATPase activity, coupled|motor activity|determination of digestive tract left/right asymmetry|determination of left/right symmetry|imaginal disc-derived male genitalia morphogenesis|mesoderm development	--
GeneID:101742011	Esco2	214.698	67.0253	362.371	5.40648	5.48228e-34	Up	0.756048	0.917518	0.807806	4.05033	5.51177	5.2014	GO:0000785,GO:0010369,GO:0005794,GO:0031618,GO:0005634,GO:0035861,GO:0001741,GO:0004468,GO:0046872,GO:0007049,GO:0007059,GO:0006302,GO:0002244,GO:0034421,GO:0071168,GO:0006275	chromatin|chromocenter|Golgi apparatus|nuclear pericentric heterochromatin|nucleus|site of double-strand break|XY body|lysine N-acetyltransferase activity, acting on acetyl phosphate as donor|metal ion binding|cell cycle|chromosome segregation|double-strand break repair|hematopoietic progenitor cell differentiation|post-translational protein acetylation|protein localization to chromatin|regulatio…	--
GeneID:101742015	OSGIN2; Synonyms=C8orf1	564.024	351.373	776.675	2.2104	1.1526e-35	Up	4.18962	3.34704	3.64537	9.73224	9.05125	8.52053	GO:0008083,GO:0016491,GO:0051321,GO:0030308	growth factor activity|oxidoreductase activity|meiotic cell cycle|negative regulation of cell growth
GeneID:101742019	ACSF2; QnpA-14939	525.497	276.601	774.394	2.79967	5.92526e-51	Up	5.06444	4.04817	4.24579	12.7981	12.3636	13.9489	GO:0005739,GO:0005524,GO:0016874,GO:0006631	mitochondrion|ATP binding|ligase activity|fatty acid metabolic process	--
GeneID:101742021	Orct; CG6331	6.04517	9.59316	2.49718	0.260308	0.0421443	Down	0.213931	0.0978303	0.0651677	0.100088	0.0165774	0	GO:0016021,GO:0005887,GO:0022891,GO:0006915,GO:0006811	integral component of membrane|integral component of plasma membrane|substrate-specific transmembrane transporter activity|apoptotic process|ion transport
GeneID:101742024	ZCCHC24; QmoA-10757	1206.86	1680.36	733.373	0.436439	9.6235e-45	Down	105.035	124.093	118.045	60.2001	59.3897	57.1847	GO:0003676,GO:0008270	nucleic acid binding|zinc ion binding
GeneID:101742029	RNF31 {ECO:0000312|HGNC:HGNC:16031}; Synonyms=ZIBRA {ECO:0000303|PubMed:15093743}	158.566	227.326	89.8068	0.395058	3.91569e-15	Down	0.896315	1.00496	0.988105	0.375928	0.43791	0.429264	GO:0035631,GO:0009898,GO:0005829,GO:0071797,GO:0016874,GO:0043130,GO:0031625,GO:0004842,GO:0008270,GO:0023035,GO:0007249,GO:0043123,GO:0051092,GO:1903955,GO:0097039,GO:0000209,GO:0010803,GO:0050852	CD40 receptor complex|cytoplasmic side of plasma membrane|cytosol|LUBAC complex|ligase activity|ubiquitin binding|ubiquitin protein ligase binding|ubiquitin-protein transferase activity|zinc ion binding|CD40 signaling pathway|I-kappaB kinase/NF-kappaB signaling|positive regulation of I-kappaB kinase/NF-kappaB signaling|positive regulation of NF-kappaB transcription factor activity|positive regula…	--
GeneID:101742043	alpha-Man-II; Synonyms=GmII; CG18802	1252.96	804.857	1701.07	2.1135	2.50181e-65	Up	5.33098	5.4828	6.04605	12.485	12.8754	13.4874	GO:0005783,GO:0000139,GO:0005795,GO:0016021,GO:0004559,GO:0030246,GO:0015923,GO:0004572,GO:0008270,GO:0035010,GO:0006013,GO:0006491,GO:0006517,GO:0016063	endoplasmic reticulum|Golgi membrane|Golgi stack|integral component of membrane|alpha-mannosidase activity|carbohydrate binding|mannosidase activity|mannosyl-oligosaccharide 1,3-1,6-alpha-mannosidase activity|zinc ion binding|encapsulation of foreign target|mannose metabolic process|N-glycan processing|protein deglycosylation|rhodopsin biosynthetic process	ko00510|ko00513	path:bmor00510	N-Glycan biosynthesis
GeneID:101742044	dome; CG14226	374.41	112.976	635.843	5.6281	4.05771e-93	Up	0.829414	1.27921	1.55856	7.59916	7.77763	8.34264	GO:0016324,GO:0016327,GO:0016021,GO:0005622,GO:0005886,GO:0046982,GO:0004888,GO:0007350,GO:0007298,GO:0001745,GO:0050829,GO:0007425,GO:0060429,GO:0007293,GO:0007442,GO:0006955,GO:0007259,GO:0045475,GO:0007616,GO:0045824,GO:0007424,GO:0008284,GO:0042981	apical plasma membrane|apicolateral plasma membrane|integral component of membrane|intracellular|plasma membrane|protein heterodimerization activity|transmembrane signaling receptor activity|blastoderm segmentation|border follicle cell migration|compound eye morphogenesis|defense response to Gram-negative bacterium|epithelial cell fate determination, open tracheal system|epithelium development|ge…	ko04630
GeneID:101742070	kynB {ECO:0000255|HAMAP-Rule:MF_01969}; BT9727_2522	27.4644	49.6302	5.29859	0.106761	2.35183e-09	Down	1.40005	2.35102	2.0691	0.161682	0.546191	0.10636	GO:0004061,GO:0004328,GO:0043420,GO:0019441	arylformamidase activity|formamidase activity|anthranilate metabolic process|tryptophan catabolic process to kynurenine
GeneID:101742072	ROPN1L; QtsA-16243	33.1923	51.7642	14.6204	0.282442	1.95396e-06	Down	0.456483	0.708529	0.486026	0.0787926	0.239275	0.0387264
GeneID:101742075	Tret1 {ECO:0000250|UniProtKB:Q7PIR5}; CPIJ004516	337.839	644.284	31.3948	0.0487282	8.97747e-184	Down	12.8587	11.6878	11.8876	0.476865	0.821918	0.739944	GO:0016021,GO:0005886,GO:0015574,GO:0015771	integral component of membrane|plasma membrane|trehalose transmembrane transporter activity|trehalose transport
GeneID:101742091	bib; CG4722	41.1017	21.5944	60.6089	2.80669	0.000187645	Up	0.402191	2.52497	2.70435	8.10387	4.99334	6.57791	GO:0005912,GO:0031410,GO:0016021,GO:0005887,GO:0005886,GO:0005261,GO:0015267,GO:0015254,GO:0015250,GO:0009992,GO:0007398,GO:0046331,GO:0007498,GO:0007399,GO:0007219,GO:0030707,GO:0044719,GO:0016337,GO:0055085	adherens junction|cytoplasmic vesicle|integral component of membrane|integral component of plasma membrane|plasma membrane|cation channel activity|channel activity|glycerol channel activity|water channel activity|cellular water homeostasis|ectoderm development|lateral inhibition|mesoderm development|nervous system development|Notch signaling pathway|ovarian follicle cell development|regulation of…
GeneID:101742094	Srm	9678.86	6084.68	13273	2.18139	3.31144185310259e-311	Up	214.335	217.299	211.332	536.156	551.15	542.475	GO:0042802,GO:0042803,GO:0004766,GO:0008295	identical protein binding|protein homodimerization activity|spermidine synthase activity|spermidine biosynthetic process	ko00330|ko00410|ko00480|ko00270	path:bmor00270,path:bmor00330,path:bmor00410,path:bmor00480	Cysteine and methionine metabolism|Arginine and proline metabolism|beta-Alanine metabolism|Glutathione metabolism
GeneID:101742095		3309.95	5030.96	1588.94	0.315832	4.21937e-70	Down	108.474	99.8964	95.7324	38.3292	38.5173	36.6219
GeneID:101742100	HEXDC	110.079	53.8941	166.264	3.08502	7.83939e-09	Up	0.800665	0.9863	1.00734	2.4619	3.8852	3.53877	GO:0005737,GO:0005634,GO:0004563,GO:0015929,GO:0005975	cytoplasm|nucleus|beta-N-acetylhexosaminidase activity|hexosaminidase activity|carbohydrate metabolic process	ko00513|ko00511	path:bmor00511	Other glycan degradation
GeneID:101742125	Pask; Synonyms=Kiaa0135	516.88	213.711	820.05	3.8372	7.94054e-84	Up	1.23329	1.40491	1.52478	5.99061	6.46926	6.06265	GO:0005737,GO:0005794,GO:0005622,GO:0005634,GO:0005524,GO:0035091,GO:0004674,GO:0045719,GO:0046777,GO:0006468,GO:2000505,GO:0070092,GO:0010906,GO:0043576	cytoplasm|Golgi apparatus|intracellular|nucleus|ATP binding|phosphatidylinositol binding|protein serine/threonine kinase activity|negative regulation of glycogen biosynthetic process|protein autophosphorylation|protein phosphorylation|regulation of energy homeostasis|regulation of glucagon secretion|regulation of glucose metabolic process|regulation of respiratory gaseous exchange	--
GeneID:101742127	MOR1; Synonyms=MOR	2011.75	3578.72	444.786	0.124286	1.49634e-06	Down	1020.08	787.048	1691.71	271.147	117.869	111.078	GO:0005576,GO:0042742,GO:0045087	extracellular region|defense response to bacterium|innate immune response
GeneID:101742137	FAM98A	19.0596	9.84188	28.2774	2.87317	0.0129981	Up	0.878869	0.220368	3.90989	6.81265	5.56717	6.31448	GO:0072669,GO:0044822	tRNA-splicing ligase complex|poly(A) RNA binding
GeneID:101742153	Tret1 {ECO:0000250|UniProtKB:Q7PIR5}; CPIJ004516	6.76524	11.3493	2.18116	0.192184	0.00973906	Down	0.322566	0.528748	0.441839	0.205693	0.0414352	0.0406873	GO:0016021,GO:0005886,GO:0015574,GO:0015771	integral component of membrane|plasma membrane|trehalose transmembrane transporter activity|trehalose transport	--
GeneID:101742157	Kif1b	463.313	287.881	638.744	2.21878	4.1022e-30	Up	1.10225	0.874799	1.05593	2.27981	2.33205	2.41858	GO:1904115,GO:0031410,GO:0030659,GO:0005871,GO:0005874,GO:0005875,GO:0005739,GO:0043005,GO:0005524,GO:0016887,GO:0003777,GO:0008089,GO:0030705,GO:0007018,GO:0047497,GO:0007274,GO:0007270	axon cytoplasm|cytoplasmic vesicle|cytoplasmic vesicle membrane|kinesin complex|microtubule|microtubule associated complex|mitochondrion|neuron projection|ATP binding|ATPase activity|microtubule motor activity|anterograde axonal transport|cytoskeleton-dependent intracellular transport|microtubule-based movement|mitochondrion transport along microtubule|neuromuscular synaptic transmission|neuron-n…	--
GeneID:101742174	ANKRD55	14.3385	20.8887	7.78818	0.372842	0.0141869	Down	0.197436	0.145651	0.254159	0.159689	0.0399852	0.0292884
GeneID:101742181	Pxd; Synonyms=HDC14047, PO; CG3477	21.1526	33.2916	9.01359	0.270746	0.00214916	Down	1.3456	2.65704	2.64239	1.23419	0.112171	0.443471	GO:0042600,GO:0005576,GO:0020037,GO:0046872,GO:0004601,GO:0007306,GO:0042744,GO:0022008,GO:0006909,GO:0045471,GO:0006979	chorion|extracellular region|heme binding|metal ion binding|peroxidase activity|eggshell chorion assembly|hydrogen peroxide catabolic process|neurogenesis|phagocytosis|response to ethanol|response to oxidative stress
GeneID:101742187	wash1; TNeu121a17.1	316.44	128.59	504.29	3.92168	5.57847e-32	Up	2.75731	1.95853	2.97362	10.2274	11.5667	12.95	GO:0005829,GO:0005769,GO:0031901,GO:0055037,GO:0055038,GO:0071203,GO:0043014,GO:0034314,GO:0016197,GO:0015031,GO:0042147	cytosol|early endosome|early endosome membrane|recycling endosome|recycling endosome membrane|WASH complex|alpha-tubulin binding|Arp2/3 complex-mediated actin nucleation|endosomal transport|protein transport|retrograde transport, endosome to Golgi	ko04212|ko04144	path:bmor04144	Endocytosis
GeneID:101742189	mdh; PH1277	10.2968	18.4241	2.16951	0.117754	0.00210213	Down	0.853585	0.228853	0.609512	0	0.0940892	0.123983	GO:0005737,GO:0030060,GO:0006099	cytoplasm|L-malate dehydrogenase activity|tricarboxylic acid cycle
GeneID:101742193	CORO7	1802.08	631.371	2972.78	4.70846	1.46631e-165	Up	3.263	3.21948	3.07342	15.5749	17.0704	17.548	GO:0031410,GO:0005829,GO:0005794,GO:0000139,GO:0005802,GO:0003779,GO:0030041,GO:0006895,GO:0015031	cytoplasmic vesicle|cytosol|Golgi apparatus|Golgi membrane|trans-Golgi network|actin binding|actin filament polymerization|Golgi to endosome transport|protein transport	--
GeneID:101742195	blcap; zgc:73246	136.552	84.1116	188.993	2.24693	1.92529e-10	Up	6.24585	6.91152	9.22503	18.558	24.2246	23.8322	GO:0016021	integral component of membrane
GeneID:101742197	irk-1; Synonyms=irk-4; R03E9.4	9.83479	15.6156	4.05393	0.259607	0.00764226	Down	0.194349	0.225601	0.126849	0.0779436	0.0935584	0.0153806	GO:0005887,GO:0043005,GO:0043025,GO:0043204,GO:0005242,GO:0010107,GO:0008277,GO:0046662	integral component of plasma membrane|neuron projection|neuronal cell body|perikaryon|inward rectifier potassium channel activity|potassium ion import|regulation of G-protein coupled receptor protein signaling pathway|regulation of oviposition
GeneID:101742220		123205	194969	51440.4	0.263839	0	Down	3871.06	4124.98	4049.15	1199.92	1225.94	1170.76
GeneID:101742228	MAPk-Ak2; CG3086	618.762	363.332	874.192	2.40604	1.16201e-46	Up	3.44923	3.32375	3.76113	8.95877	9.14993	10.2379	GO:0005737,GO:0005634,GO:0005524,GO:0009931,GO:0005516,GO:0004683,GO:0004672,GO:0004674,GO:0004871,GO:0007155,GO:0007166,GO:0018105,GO:0045793,GO:0046777,GO:0006468,GO:0008360,GO:0046328,GO:0009651	cytoplasm|nucleus|ATP binding|calcium-dependent protein serine/threonine kinase activity|calmodulin binding|calmodulin-dependent protein kinase activity|protein kinase activity|protein serine/threonine kinase activity|signal transducer activity|cell adhesion|cell surface receptor signaling pathway|peptidyl-serine phosphorylation|positive regulation of cell size|protein autophosphorylation|protein…	ko04722|ko04010|ko04370
GeneID:101742233	Hpgd; Synonyms=Pgdh1	7.3172	12.7809	1.85355	0.145026	0.00227593	Down	0.173251	0.190902	0.156353	0.0162816	0	0.0482914	GO:0016323,GO:0005737,GO:0070062,GO:0005654,GO:0016404,GO:0003824,GO:0051287,GO:0070403,GO:0004957,GO:0097070,GO:0007565,GO:0045786,GO:0030728,GO:0007567,GO:0006693,GO:0032496,GO:0070493,GO:0007179	basolateral plasma membrane|cytoplasm|extracellular exosome|nucleoplasm|15-hydroxyprostaglandin dehydrogenase (NAD+) activity|catalytic activity|NAD binding|NAD+ binding|prostaglandin E receptor activity|ductus arteriosus closure|female pregnancy|negative regulation of cell cycle|ovulation|parturition|prostaglandin metabolic process|response to lipopolysaccharide|thrombin-activated receptor signa…
GeneID:101742239	AP1G1; Synonyms=ADTG, CLAPG1	772.36	493.743	1050.98	2.12859	1.18485e-23	Up	2.9256	3.19671	3.55568	6.63877	7.58703	6.91889	GO:0030119,GO:0030131,GO:0030669,GO:0030136,GO:0030665,GO:0005737,GO:0030659,GO:0005829,GO:0005794,GO:0000139,GO:0043231,GO:0005765,GO:0016020,GO:0055037,GO:0032588,GO:0030742,GO:0019894,GO:0008565,GO:0017137,GO:0005215,GO:0019886,GO:0035646,GO:0090160,GO:0006886,GO:0032438,GO:0043323,GO:0045954,GO:0050690	AP-type membrane coat adaptor complex|clathrin adaptor complex|clathrin-coated endocytic vesicle membrane|clathrin-coated vesicle|clathrin-coated vesicle membrane|cytoplasm|cytoplasmic vesicle membrane|cytosol|Golgi apparatus|Golgi membrane|intracellular membrane-bounded organelle|lysosomal membrane|membrane|recycling endosome|trans-Golgi network membrane|GTP-dependent protein binding|kinesin bin…	ko04142	path:bmor04142	Lysosome
GeneID:101742247	Stt3b; Synonyms=Simp	478.948	306.478	651.418	2.12549	3.93715e-28	Up	4.55762	3.99394	4.08817	8.87265	10.6062	10.2065	GO:0005783,GO:0016021,GO:0016020,GO:0008250,GO:0004579,GO:0043686,GO:0030433,GO:0006516,GO:0043687,GO:0018279,GO:0006986	endoplasmic reticulum|integral component of membrane|membrane|oligosaccharyltransferase complex|dolichyl-diphosphooligosaccharide-protein glycotransferase activity|co-translational protein modification|ER-associated ubiquitin-dependent protein catabolic process|glycoprotein catabolic process|post-translational protein modification|protein N-linked glycosylation via asparagine|response to unfolded…	ko04141|ko00510|ko00513	path:bmor00510,path:bmor04141	N-Glycan biosynthesis|Protein processing in endoplasmic reticulum
GeneID:101742249		54.5451	75.8458	33.2445	0.438317	3.88092e-05	Down	1.37857	3.0195	2.76162	1.54325	1.6207	1.64647
GeneID:101742264	Tango2; CG11176	388.707	524.587	252.827	0.481955	2.00927e-14	Down	18.1968	18.9944	19.4236	9.44398	11.297	9.76418	GO:0005829,GO:0005794,GO:0007030,GO:0009306	cytosol|Golgi apparatus|Golgi organization|protein secretion
GeneID:101742277	Phm; CG3832	50.06	30.498	69.622	2.28284	9.1474e-05	Up	0.595601	0.597994	0.642694	1.63896	1.63608	1.34094	GO:0005615,GO:0016020,GO:0005507,GO:0004504,GO:0007613,GO:0032504,GO:0006518,GO:0044719,GO:0009620	extracellular space|membrane|copper ion binding|peptidylglycine monooxygenase activity|memory|multicellular organism reproduction|peptide metabolic process|regulation of imaginal disc-derived wing size|response to fungus	--
GeneID:101742313	ARMC8; S863-2	96.9912	40.0681	153.914	3.84132	1.36598e-17	Up	0.586888	0.532826	0.739033	2.29053	2.93693	2.56843
GeneID:101742340		2.98703	5.66191	0.31215	0.0551316	0.0176901	Down	0.257134	0.0740955	0.254474	0.0376989	0	0
GeneID:101742342	Cyp4v2; Synonyms=Cyp4v3	5.16105	10.3221	0	0	4.96786e-05	Down	0.111734	0.168705	0.0828017	0	0	0	GO:0005789,GO:0016021,GO:0020037,GO:0005506,GO:0004497,GO:0016705,GO:0010430	endoplasmic reticulum membrane|integral component of membrane|heme binding|iron ion binding|monooxygenase activity|oxidoreductase activity, acting on paired donors, with incorporation or reduction of molecular oxygen|fatty acid omega-oxidation
GeneID:101742350	LRRC56	17.1452	25.5737	8.71665	0.340845	0.00357124	Down	0.334697	0.38151	0.28602	0.0654817	0.197394	0.0859572
GeneID:101742363	Clvs1 {ECO:0000303|PubMed:19651769}; Synonyms=Rlbp1l1 {ECO:0000250|UniProtKB:Q8IUQ0}	1032.43	278.646	1786.22	6.41035	4.06885e-269	Up	9.39646	7.40217	9.17416	66.7521	64.5428	63.5527	GO:0030136,GO:0031901,GO:0005768,GO:0005802,GO:0080025,GO:0005215,GO:0007040	clathrin-coated vesicle|early endosome membrane|endosome|trans-Golgi network|phosphatidylinositol-3,5-bisphosphate binding|transporter activity|lysosome organization
GeneID:101742364	Cables2	54.5718	24.9319	84.2118	3.37766	1.61623e-07	Up	0.588278	0.332657	0.115426	2.07375	1.58694	1.84516	GO:0007049,GO:0051301,GO:0051726	cell cycle|cell division|regulation of cell cycle
GeneID:101742369	efhc2; zgc:152706	12.1854	20.9528	3.41808	0.163133	0.000126028	Down	0.514026	0.296786	0.268979	0.0831296	0.110651	0.0543324
GeneID:101742379		142.633	231.786	53.4795	0.230727	5.9706e-17	Down	3.62255	4.62786	3.32688	0.978138	1.23336	0.998021
GeneID:101742383	l(2)efl; CG4533	1379.57	503.673	2255.47	4.47806	1.59536e-247	Up	17.8396	18.0395	14.3675	83.2538	80.8993	81.9447	GO:0048471,GO:0030018,GO:0007275,GO:0042026,GO:0010998,GO:0009408,GO:0045214	perinuclear region of cytoplasm|Z disc|multicellular organism development|protein refolding|regulation of translational initiation by eIF2 alpha phosphorylation|response to heat|sarcomere organization	ko04141|ko04213	path:bmor04141,path:bmor04213	Protein processing in endoplasmic reticulum|Longevity regulating pathway - multiple species
GeneID:101742387		222.945	54.5224	391.367	7.1781	3.61439e-69	Up	0.268658	0.184466	0.304558	2.16533	2.02106	2.11449
GeneID:101742398	Slc16a14; Synonyms=Mct14	94.0851	43.9548	144.215	3.28099	4.91672e-14	Up	0.753493	1.09235	1.05312	3.69269	3.19757	3.4628	GO:0016021,GO:0005886,GO:0008028,GO:0015293	integral component of membrane|plasma membrane|monocarboxylic acid transmembrane transporter activity|symporter activity
GeneID:101742418	ACAP2; Synonyms=CENTB2, KIAA0041	67.8721	42.5735	93.1706	2.18846	0.00142179	Up	0.736403	2.06433	1.68681	2.90019	3.98846	5.12691	GO:0010008,GO:0016020,GO:0005096,GO:0046872,GO:1990090,GO:0036010	endosome membrane|membrane|GTPase activator activity|metal ion binding|cellular response to nerve growth factor stimulus|protein localization to endosome	ko04144	path:bmor04144	Endocytosis
GeneID:101742419	APOD	41.4214	56.4384	26.4044	0.467845	0.000983157	Down	3.75666	2.79889	2.6847	1.24118	1.6926	1.97164	GO:0022626,GO:0030425,GO:0005783,GO:0070062,GO:0005576,GO:0005615,GO:0043025,GO:0048471,GO:0015485,GO:0005319,GO:0007568,GO:0001525,GO:0007420,GO:0006006,GO:0006629,GO:1900016,GO:0051895,GO:0060588,GO:0071638,GO:0010642,GO:0042308,GO:0048662,GO:2000098,GO:2000405,GO:0014012,GO:0048678,GO:0042493,GO:0000302,GO:0042246	cytosolic ribosome|dendrite|endoplasmic reticulum|extracellular exosome|extracellular region|extracellular space|neuronal cell body|perinuclear region of cytoplasm|cholesterol binding|lipid transporter activity|aging|angiogenesis|brain development|glucose metabolic process|lipid metabolic process|negative regulation of cytokine production involved in inflammatory response|negative regulation of f…	--
GeneID:101742436		2681.99	4236.01	1127.98	0.266284	0	Down	47.7192	46.3337	46.6394	13.4033	13.3726	13.9735
GeneID:101742438		766.381	264.902	1267.86	4.78614	4.13402e-38	Up	1.32844	1.47498	1.40623	6.33282	7.81396	7.81642
GeneID:101742443	Ythdc2	410.604	217.277	603.931	2.77954	1.96612e-29	Up	1.34932	1.29425	1.03114	3.54941	4.28535	3.90483	GO:0005737,GO:0005783,GO:0005634,GO:0005524,GO:0004004,GO:1990247,GO:0044822,GO:0070063,GO:0008186,GO:0044829,GO:0070555,GO:0034612,GO:0006396	cytoplasm|endoplasmic reticulum|nucleus|ATP binding|ATP-dependent RNA helicase activity|N6-methyladenosine-containing RNA binding|poly(A) RNA binding|RNA polymerase binding|RNA-dependent ATPase activity|positive regulation by host of viral genome replication|response to interleukin-1|response to tumor necrosis factor|RNA processing	--
GeneID:101742446	LCA5L {ECO:0000250|UniProtKB:O95447}	5.42432	9.92379	0.924842	0.0931944	0.00273572	Down	0.0618175	0.123774	0.166385	0	0	0.0435833
GeneID:101742449	Gapdh1; Synonyms=Gadph-1; CG12055	28.8898	47.5292	10.2504	0.215666	5.10757e-05	Down	1.0971	0.621781	0.834159	0.214523	0.218001	0.272721	GO:0005811,GO:0031430,GO:0030018,GO:0004365,GO:0051287,GO:0050661,GO:0006006,GO:0006096,GO:0007520,GO:0007525	lipid particle|M band|Z disc|glyceraldehyde-3-phosphate dehydrogenase (NAD+) (phosphorylating) activity|NAD binding|NADP binding|glucose metabolic process|glycolytic process|myoblast fusion|somatic muscle development	ko00710|ko04066|ko01200|ko01230|ko00010	path:bmor00010	Glycolysis / Gluconeogenesis
GeneID:101742465	pqlc1	104.609	58.5134	150.704	2.57555	1.09875e-10	Up	1.78628	1.78751	1.37746	4.59907	5.94538	6.28563	GO:0016021	integral component of membrane
GeneID:101742474	XBP1 {ECO:0000250|UniProtKB:P17861}	5273.44	7365.95	3180.92	0.431842	1.56607e-252	Down	178.381	172.815	175.939	81.8113	79.8499	80.556	GO:0005737,GO:0005783,GO:0005789,GO:0016021,GO:0005634,GO:0031490,GO:0001047,GO:0001158,GO:0046982,GO:0000977,GO:0000981,GO:0003700,GO:0060612,GO:0001525,GO:0071230,GO:0071498,GO:0042149,GO:0071353,GO:0071499,GO:0071222,GO:0071375,GO:0035356,GO:0042632,GO:0001935,GO:0060691,GO:0031017,GO:0055089,GO:0042593,GO:0070059,GO:0001889,GO:0007517,GO:0043066,GO:1902236,GO:0045579,GO:0030335,GO:1900103,GO:…	cytoplasm|endoplasmic reticulum|endoplasmic reticulum membrane|integral component of membrane|nucleus|chromatin DNA binding|core promoter binding|enhancer sequence-specific DNA binding|protein heterodimerization activity|RNA polymerase II regulatory region sequence-specific DNA binding|RNA polymerase II transcription factor activity, sequence-specific DNA binding|transcription factor activity, se…	ko04141	path:bmor04141	Protein processing in endoplasmic reticulum
GeneID:101742480	DUSP23; Synonyms=LDP3, VHZ	7.15739	12.4458	1.86899	0.15017	0.00289758	Down	0.295256	0.633613	0.218372	0	0	0.0360336	GO:0005737,GO:0005829,GO:0070062,GO:0005634,GO:0016791,GO:0004722,GO:0004725,GO:0008138,GO:0016311	cytoplasm|cytosol|extracellular exosome|nucleus|phosphatase activity|protein serine/threonine phosphatase activity|protein tyrosine phosphatase activity|protein tyrosine/serine/threonine phosphatase activity|dephosphorylation	--
GeneID:101742490	Rpgr	1157.68	2043.74	271.618	0.132903	0	Down	26.9847	28.9889	28.1837	4.46513	3.67724	4.1402	GO:0005813,GO:0036064,GO:0005929,GO:0005737,GO:0005794,GO:0032391,GO:0001750,GO:0036126,GO:0005085,GO:0044822,GO:0071482,GO:0060271,GO:0042462,GO:0042073,GO:0060042,GO:0007601	centrosome|ciliary basal body|cilium|cytoplasm|Golgi apparatus|photoreceptor connecting cilium|photoreceptor outer segment|sperm flagellum|guanyl-nucleotide exchange factor activity|poly(A) RNA binding|cellular response to light stimulus|cilium assembly|eye photoreceptor cell development|intraciliary transport|retina morphogenesis in camera-type eye|visual perception	--
GeneID:101742506		13322.5	19401.8	7243.15	0.373323	4.47399e-153	Down	1105.85	958.233	1014.98	418.173	414.269	423.705
GeneID:101742514	Ttpal	5.14781	0.357222	9.93839	27.8213	0.000645124	Up	0	0.0450503	0	0.609201	0.224867	0.561784	GO:0005622,GO:0016020,GO:0005215	intracellular|membrane|transporter activity
GeneID:101742516	atp6v0a1	960.148	1451.54	468.758	0.322939	1.07996e-67	Down	16.5653	15.8966	14.462	5.87975	5.16782	5.31454	GO:0030659,GO:0016021,GO:0042470,GO:0000220,GO:0015078,GO:0015991	cytoplasmic vesicle membrane|integral component of membrane|melanosome|vacuolar proton-transporting V-type ATPase, V0 domain|hydrogen ion transmembrane transporter activity|ATP hydrolysis coupled proton transport	ko04966|ko04145|ko00190|ko04142|ko04721	path:bmor00190,path:bmor04142,path:bmor04145	Oxidative phosphorylation|Lysosome|Phagosome
GeneID:101742524	Zip99C; CG7816	253.382	99.271	407.494	4.10486	1.52283e-46	Up	2.14083	2.5164	2.66972	11.0499	10.4702	11.3284	GO:0016323,GO:0005783,GO:0005794,GO:0000139,GO:0016021,GO:0005622,GO:0005381,GO:0005385,GO:0006882,GO:0006826,GO:0060586,GO:0019233,GO:0071577	basolateral plasma membrane|endoplasmic reticulum|Golgi apparatus|Golgi membrane|integral component of membrane|intracellular|iron ion transmembrane transporter activity|zinc ion transmembrane transporter activity|cellular zinc ion homeostasis|iron ion transport|multicellular organismal iron ion homeostasis|sensory perception of pain|zinc II ion transmembrane transport	--
GeneID:101742525	Paip2b; Synonyms=Kiaa1155	1149.41	610.852	1687.96	2.76329	2.35854e-106	Up	6.37934	7.10903	6.95939	22.2287	22.377	21.8548	GO:0008143,GO:0000900,GO:0017148,GO:0045947	poly(A) binding|translation repressor activity, nucleic acid binding|negative regulation of translation|negative regulation of translational initiation
GeneID:101742529	SORL1	109.391	157.819	60.9631	0.386285	2.28609e-11	Down	2.31717	2.36612	2.24892	0.994067	1.25794	0.899626	GO:0005768,GO:0005615,GO:0005794,GO:0016021,GO:0034362,GO:0016020,GO:0008203,GO:0006897,GO:0006869,GO:0006605,GO:0014910	endosome|extracellular space|Golgi apparatus|integral component of membrane|low-density lipoprotein particle|membrane|cholesterol metabolic process|endocytosis|lipid transport|protein targeting|regulation of smooth muscle cell migration
GeneID:101742537	RIBC2; Synonyms=C22orf11	22.2603	30.8211	13.6995	0.444483	0.0104652	Down	0.492068	0.39978	0.552237	0.289677	0.17057	0.117061	GO:0005634	nucleus
GeneID:101742546	Tret1 {ECO:0000312|EMBL:BAF96744.1}	23.8817	11.7483	36.015	3.06554	0.0047782	Up	0.243529	0.715073	0.0696849	0.739825	1.21489	1.3009	GO:0016021,GO:0005886,GO:0015574,GO:0015771	integral component of membrane|plasma membrane|trehalose transmembrane transporter activity|trehalose transport	--
GeneID:101742566	MICAL2; Synonyms=KIAA0750, MICAL2PV1, MICAL2PV2	1015.8	575.056	1456.54	2.53286	4.92096e-53	Up	1.74771	2.2081	2.1319	5.45967	5.70893	5.24705	GO:0005634,GO:0003779,GO:0071949,GO:0043914,GO:0016709,GO:0008270,GO:0030042,GO:0007010,GO:0007507,GO:0001947,GO:0055114,GO:0010735,GO:0019417	nucleus|actin binding|FAD binding|NADPH:sulfur oxidoreductase activity|oxidoreductase activity, acting on paired donors, with incorporation or reduction of molecular oxygen, NAD(P)H as one donor, and incorporation of one atom of oxygen|zinc ion binding|actin filament depolymerization|cytoskeleton organization|heart development|heart looping|oxidation-reduction process|positive regulation of trans…	--
GeneID:101742567	TMEM216; HSPC244	113.724	164.346	63.102	0.383959	2.07547e-09	Down	23.491	18.7207	16.9391	10.1784	8.56412	8.87967	GO:0005929,GO:0005856,GO:0005829,GO:0016021,GO:0036038,GO:0060271	cilium|cytoskeleton|cytosol|integral component of membrane|MKS complex|cilium assembly	--
GeneID:101742570	GADD45A; Synonyms=DDIT1, GADD45	2514.14	3788.62	1239.67	0.327208	1.00121e-249	Down	247.689	249.235	260.428	96.8138	101.583	88.9275	GO:0005634,GO:0007050,GO:0006974	nucleus|cell cycle arrest|cellular response to DNA damage stimulus	ko04068|ko04115|ko04210|ko04010|ko04110	path:bmor04068	FoxO signaling pathway
GeneID:101742572	AREL1; Synonyms=KIAA0317	31.993	19.1614	44.8245	2.33931	0.0013991	Up	0.277576	0.320684	0.199872	0.73531	0.769491	0.529918	GO:0005829,GO:0005634,GO:0004842,GO:0006915,GO:0043066,GO:0042787	cytosol|nucleus|ubiquitin-protein transferase activity|apoptotic process|negative regulation of apoptotic process|protein ubiquitination involved in ubiquitin-dependent protein catabolic process
GeneID:101742585	NOX5	36.0181	57.4119	14.6242	0.254725	1.03267e-07	Down	0.515284	0.337173	0.487514	0.108715	0.117021	0.100017	GO:0005783,GO:0005789,GO:0016021,GO:0005509,GO:0050660,GO:0020037,GO:0015252,GO:0050661,GO:0016175,GO:0001525,GO:0006915,GO:0008283,GO:0050663,GO:0000910,GO:0001935,GO:0055114,GO:2000379,GO:0043012,GO:0010155,GO:0000302,GO:0042554	endoplasmic reticulum|endoplasmic reticulum membrane|integral component of membrane|calcium ion binding|flavin adenine dinucleotide binding|heme binding|hydrogen ion channel activity|NADP binding|superoxide-generating NADPH oxidase activity|angiogenesis|apoptotic process|cell proliferation|cytokine secretion|cytokinesis|endothelial cell proliferation|oxidation-reduction process|positive regulatio…
GeneID:101742589	snk; CG7996	299.711	533.231	66.192	0.124134	7.25406e-72	Down	9.41005	7.78305	9.24077	0.865512	1.43522	1.30033	GO:0005576,GO:0008233,GO:0004252,GO:0008236,GO:0009950,GO:0007311,GO:0016485,GO:0006508,GO:0008063	extracellular region|peptidase activity|serine-type endopeptidase activity|serine-type peptidase activity|dorsal/ventral axis specification|maternal specification of dorsal/ventral axis, oocyte, germ-line encoded|protein processing|proteolysis|Toll signaling pathway
GeneID:101742616	CBS	57.6	89.3773	25.8228	0.288919	5.93533e-10	Down	2.21658	1.94262	1.83773	0.914634	0.644245	0.549615			ko00260|ko01230|ko00270	path:bmor00260,path:bmor00270	Glycine, serine and threonine metabolism|Cysteine and methionine metabolism
GeneID:101742623	lap-2; W07G4.4	485.189	752.137	218.241	0.290162	6.31855e-70	Down	17.4698	16.6101	17.3056	5.25272	6.08944	5.43196	GO:0005737,GO:0004177,GO:0030145,GO:0008235	cytoplasm|aminopeptidase activity|manganese ion binding|metalloexopeptidase activity	ko00480	path:bmor00480	Glutathione metabolism
GeneID:101742626	bca-1; T13C5.5	241.418	339.521	143.314	0.422105	1.9846e-19	Down	13.2703	14.1105	11.9097	6.2841	6.13331	5.30139	GO:0004089,GO:0008270	carbonate dehydratase activity|zinc ion binding	ko00910	path:bmor00910	Nitrogen metabolism
GeneID:101742635	lolal {ECO:0000312|EMBL:AAM68179.1}; Synonyms=ban {ECO:0000303|PubMed:12556479}; CG5738	212.385	334.887	89.884	0.268402	2.52941e-23	Down	9.44071	8.08186	13.4098	3.71697	3.1311	3.05882	GO:0000794,GO:0005634,GO:0031519,GO:0005700,GO:0003677,GO:0031208,GO:0042803,GO:0003700,GO:0006342,GO:0016569,GO:0001700,GO:0016458,GO:0035167,GO:0045892,GO:0045893,GO:0006357,GO:0007435,GO:0007426,GO:0006351	condensed nuclear chromosome|nucleus|PcG protein complex|polytene chromosome|DNA binding|POZ domain binding|protein homodimerization activity|transcription factor activity, sequence-specific DNA binding|chromatin silencing|covalent chromatin modification|embryonic development via the syncytial blastoderm|gene silencing|larval lymph gland hemopoiesis|negative regulation of transcription, DNA-templ…
GeneID:101742637	Acy1	18.1927	2.46643	33.9189	13.7522	1.91626e-09	Up	0	0	0.0382425	0.619545	0.920573	0.801335	GO:0005737,GO:0070062,GO:0004046,GO:0042802,GO:0070573,GO:0008270,GO:0006520,GO:0043171	cytoplasm|extracellular exosome|aminoacylase activity|identical protein binding|metallodipeptidase activity|zinc ion binding|cellular amino acid metabolic process|peptide catabolic process	ko01230|ko00220|ko01210	path:bmor00220	Arginine biosynthesis
GeneID:101742638	Golga7; MNCb-1213	591.513	380.411	802.616	2.10986	7.55531e-32	Up	16.0269	17.1091	16.5855	34.7386	41.413	37.4193	GO:0070062,GO:0000139,GO:0005795,GO:0031228,GO:0002178,GO:0043001,GO:0006893,GO:0018230,GO:0050821,GO:0006612	extracellular exosome|Golgi membrane|Golgi stack|intrinsic component of Golgi membrane|palmitoyltransferase complex|Golgi to plasma membrane protein transport|Golgi to plasma membrane transport|peptidyl-L-cysteine S-palmitoylation|protein stabilization|protein targeting to membrane
GeneID:101742641	Syt5	13.3569	22.3477	4.36619	0.195375	0.00930816	Down	0.2881	0.106286	0.199364	0.10389	0	0.0103777	GO:0030054,GO:0031045,GO:0016021,GO:0043025,GO:0048471,GO:0005886,GO:1990769,GO:0055038,GO:0030672,GO:0005509,GO:0005544,GO:0030276,GO:0005546,GO:0001786,GO:0019905,GO:0017156,GO:0048791,GO:0017158,GO:0048488,GO:0006906	cell junction|dense core granule|integral component of membrane|neuronal cell body|perinuclear region of cytoplasm|plasma membrane|proximal neuron projection|recycling endosome membrane|synaptic vesicle membrane|calcium ion binding|calcium-dependent phospholipid binding|clathrin binding|phosphatidylinositol-4,5-bisphosphate binding|phosphatidylserine binding|syntaxin binding|calcium ion regulated…
GeneID:101742657	Nrx-IV; Synonyms=Nrx; CG6827	959.116	533.063	1385.17	2.59851	7.40392e-81	Up	4.03986	3.66734	3.65664	10.1828	10.7327	10.5361	GO:0005887,GO:0005886,GO:0005919,GO:0048786,GO:0005918,GO:0045202,GO:0008366,GO:0061343,GO:0045216,GO:0007391,GO:0060857,GO:0007163,GO:0003015,GO:0021682,GO:0097105,GO:0008104,GO:0035151,GO:0019991,GO:0008039,GO:0016081,GO:0016080,GO:0072553	integral component of plasma membrane|plasma membrane|pleated septate junction|presynaptic active zone|septate junction|synapse|axon ensheathment|cell adhesion involved in heart morphogenesis|cell-cell junction organization|dorsal closure|establishment of glial blood-brain barrier|establishment or maintenance of cell polarity|heart process|nerve maturation|presynaptic membrane assembly|protein lo…
GeneID:101742673	Dnttip1; Synonyms=Tdif1	140.087	84.646	195.529	2.30996	3.10077e-11	Up	1.11274	1.0135	1.44128	2.9383	3.31532	2.8755	GO:0000118,GO:0005634,GO:0003677,GO:0031491,GO:0006355,GO:0006351	histone deacetylase complex|nucleus|DNA binding|nucleosome binding|regulation of transcription, DNA-templated|transcription, DNA-templated
GeneID:101742677		8.77172	13.8132	3.73019	0.270044	0.0146784	Down	0.210292	0.387444	0.383175	0	0.179922	0.0700926
GeneID:101742680		32.6795	48.8929	16.4661	0.33678	3.82892e-05	Down	0.773393	0.751155	0.815949	0.219296	0.322491	0.333131
GeneID:101742685		500.6	743.123	258.077	0.347287	1.56219e-54	Down	19.8884	21.2426	19.459	9.05981	7.68693	7.20119	GO:0052689	carboxylic ester hydrolase activity
GeneID:101742691	otk {ECO:0000250|UniProtKB:Q6AWJ9}; GL11545	163.517	85.8792	241.154	2.80807	2.26797e-18	Up	1.56618	1.12642	1.19846	4.11884	5.04067	4.88467	GO:0016021,GO:0005886,GO:0005524,GO:0050839,GO:0004672,GO:0004713,GO:0004872,GO:0007155,GO:0048804,GO:0048803,GO:0035260,GO:0090090,GO:0072499,GO:0031290	integral component of membrane|plasma membrane|ATP binding|cell adhesion molecule binding|protein kinase activity|protein tyrosine kinase activity|receptor activity|cell adhesion|imaginal disc-derived female genitalia morphogenesis|imaginal disc-derived male genitalia morphogenesis|internal genitalia morphogenesis|negative regulation of canonical Wnt signaling pathway|photoreceptor cell axon guid…	--
GeneID:101742696	gcm; CG12245	4.69288	0.707619	8.67814	12.2639	0.00566515	Up	0	0	0.0213103	0.106203	0.147245	0.335865	GO:0005634,GO:0003677,GO:0001158,GO:0003700,GO:0001077,GO:0008283,GO:0048813,GO:0035165,GO:0035164,GO:0060857,GO:0021782,GO:0010001,GO:0007403,GO:0042063,GO:0007516,GO:0030097,GO:0035169,GO:0042690,GO:0030182,GO:0042387,GO:0010628,GO:0045687,GO:0060252,GO:0045944,GO:0045893,GO:0035289,GO:0010468,GO:0045610,GO:0050764,GO:0006355,GO:0031290	nucleus|DNA binding|enhancer sequence-specific DNA binding|transcription factor activity, sequence-specific DNA binding|transcriptional activator activity, RNA polymerase II core promoter proximal region sequence-specific binding|cell proliferation|dendrite morphogenesis|embryonic crystal cell differentiation|embryonic plasmatocyte differentiation|establishment of glial blood-brain barrier|glial …
GeneID:101742698	ubq-1; Synonyms=ubia; F25B5.4	19311.9	26730.5	11893.3	0.444935	4.92879e-116	Down	207.334	227.322	226.056	110.376	114.903	106.603	GO:0005737,GO:0005634	cytoplasm|nucleus	ko03320
GeneID:101742703	fabG; TM_1724	803.884	189.841	1417.93	7.46903	9.61156e-96	Up	11.7842	8.93629	8.61369	87.2056	82.839	73.9659	GO:0102132,GO:0004316,GO:0051287,GO:0050661,GO:0030497	3-oxo-pimeloyl-[acp] methyl ester reductase activity|3-oxoacyl-[acyl-carrier-protein] reductase (NADPH) activity|NAD binding|NADP binding|fatty acid elongation
GeneID:101742707	Deaf1; CG8567	173.419	84.0419	262.797	3.12697	7.63399e-23	Up	1.22361	0.977179	1.11093	4.44176	4.1222	3.39188	GO:0005634,GO:0005700,GO:0043565,GO:0003700,GO:0008270,GO:0009792,GO:0045893,GO:0050776,GO:2000026,GO:0006357,GO:0006351	nucleus|polytene chromosome|sequence-specific DNA binding|transcription factor activity, sequence-specific DNA binding|zinc ion binding|embryo development ending in birth or egg hatching|positive regulation of transcription, DNA-templated|regulation of immune response|regulation of multicellular organismal development|regulation of transcription from RNA polymerase II promoter|transcription, DNA-…
GeneID:101742708	SULT3A1; Synonyms=ST3A1	53.9087	74.8657	32.9517	0.440144	4.77323e-05	Down	2.28245	1.8853	1.73468	1.04177	0.993773	1.02535	GO:0005737,GO:0047685	cytoplasm|amine sulfotransferase activity
GeneID:101742711	Etfbkmt {ECO:0000312|RGD:735147}; Synonyms=Mettl20	81.2846	110.716	51.8532	0.468344	3.6288e-06	Down	0.454009	0.488591	0.466215	0.217463	0.448944	0.48581	GO:0005759,GO:0016279,GO:1904733,GO:1904736,GO:0018023	mitochondrial matrix|protein-lysine N-methyltransferase activity|negative regulation of electron carrier activity|negative regulation of fatty acid beta-oxidation using acyl-CoA dehydrogenase|peptidyl-lysine trimethylation
GeneID:101742721		16.1145	24.7762	7.45271	0.300801	0.00258713	Down	0.133686	0.273139	0.292359	0.0310595	0.091783	0.102948
GeneID:101742722		544.118	284.311	803.925	2.82763	9.16933e-22	Up	1.859	2.1329	1.49617	5.05643	6.23713	5.55806
GeneID:101742726		120.519	62.661	178.377	2.84669	3.23107e-14	Up	1.49802	0.871853	1.60786	3.81506	4.07935	4.50261
GeneID:101742735	Caf1; CG4236	1635.79	1056.25	2215.33	2.09735	1.091e-72	Up	38.2139	35.5743	32.9465	78.8044	80.0247	85.1193	GO:0033186,GO:0035098,GO:0035097,GO:0031523,GO:0005634,GO:0016581,GO:0016589,GO:0005700,GO:0070822,GO:0005667,GO:0035035,GO:0042393,GO:0042826,GO:0042803,GO:0031497,GO:0006342,GO:0048813,GO:0006281,GO:0007307,GO:0016573,GO:0070734,GO:0051567,GO:0016571,GO:0000281,GO:0007517,GO:0000122,GO:0048666,GO:0048812,GO:0006334,GO:0042766,GO:0016584,GO:0008284,GO:0007346,GO:0007379,GO:0006351	CAF-1 complex|ESC/E(Z) complex|histone methyltransferase complex|Myb complex|nucleus|NuRD complex|NURF complex|polytene chromosome|Sin3-type complex|transcription factor complex|histone acetyltransferase binding|histone binding|histone deacetylase binding|protein homodimerization activity|chromatin assembly|chromatin silencing|dendrite morphogenesis|DNA repair|eggshell chorion gene amplification|…	--
GeneID:101742737	MSTN; Synonyms=GDF8	8.09309	12.7604	3.4258	0.268472	0.0190217	Down	0.324363	0.295937	0.289966	0.116643	0.117505	0.0574879	GO:0005623,GO:0005615,GO:0008201,GO:0071549,GO:0040007,GO:0046716,GO:0046627,GO:0033673,GO:0045662,GO:0051898,GO:0048632,GO:0045893,GO:0014732,GO:0007179	cell|extracellular space|heparin binding|cellular response to dexamethasone stimulus|growth|muscle cell cellular homeostasis|negative regulation of insulin receptor signaling pathway|negative regulation of kinase activity|negative regulation of myoblast differentiation|negative regulation of protein kinase B signaling|negative regulation of skeletal muscle tissue growth|positive regulation of tra…	--
GeneID:101742755	Pxdn; Synonyms=Kiaa0230	116.485	73.8257	159.144	2.15567	2.19652e-08	Up	0.684109	0.548691	0.471391	1.36446	1.29751	1.28614	GO:0005783,GO:0070062,GO:0031012,GO:0005615,GO:0005578,GO:0005201,GO:0020037,GO:0046872,GO:0004601,GO:0030198,GO:0042744,GO:0055114,GO:0006979	endoplasmic reticulum|extracellular exosome|extracellular matrix|extracellular space|proteinaceous extracellular matrix|extracellular matrix structural constituent|heme binding|metal ion binding|peroxidase activity|extracellular matrix organization|hydrogen peroxide catabolic process|oxidation-reduction process|response to oxidative stress
GeneID:101742758		139.656	86.6037	192.708	2.22517	1.93367e-10	Up	0.649903	0.878037	0.662291	1.77202	1.68427	1.82823
GeneID:101742783		5.10989	9.90762	0.31215	0.031506	0.000381069	Down	0.294024	0.340107	0.538165	0.0416582	0	0
GeneID:101742788	Lrrc24	14.1632	8.13768	20.1887	2.48089	0.0264838	Up	0.0675786	0.135284	0.182322	0.313632	0.333704	0.423951	GO:0016021,GO:0051965	integral component of membrane|positive regulation of synapse assembly	ko04514|ko04360
GeneID:101742794	Actn; Synonyms=fliA, l(1)2Cb; CG4376	3816.83	5449.69	2183.97	0.400751	4.52853e-237	Down	41.2163	39.8605	40.3162	18.573	17.866	17.5451	GO:0005925,GO:0030018,GO:0003779,GO:0005509,GO:0031532,GO:0007016,GO:0007629,GO:0045214	focal adhesion|Z disc|actin binding|calcium ion binding|actin cytoskeleton reorganization|cytoskeletal anchoring at plasma membrane|flight behavior|sarcomere organization	ko04520|ko04670|ko04810|ko04530|ko04510
GeneID:101742796	Cbr3	552.103	844.935	259.271	0.306853	1.14946e-72	Down	44.3903	42.365	41.6564	14.4457	14.754	14.0567	GO:0005737,GO:0005829,GO:0005615,GO:0005654,GO:0000253,GO:0004090,GO:0070402,GO:0050890,GO:0042376	cytoplasm|cytosol|extracellular space|nucleoplasm|3-keto sterol reductase activity|carbonyl reductase (NADPH) activity|NADPH binding|cognition|phylloquinone catabolic process		path:bmor00590,path:bmor00790,path:bmor00980	Arachidonic acid metabolism|Folate biosynthesis|Metabolism of xenobiotics by cytochrome P450
GeneID:101742798	Mad; CG12399	302.933	113.829	492.037	4.32259	2.95468e-21	Up	2.51525	1.7134	2.13907	10.1827	9.10464	12.6818	GO:0005737,GO:0005634,GO:0005667,GO:0003677,GO:0046872,GO:0001102,GO:0000980,GO:0001105,GO:0043565,GO:0003705,GO:0030618,GO:0061353,GO:0001745,GO:0007391,GO:0042078,GO:0030718,GO:0007507,GO:0007488,GO:0007480,GO:0007476,GO:0008586,GO:2000134,GO:0010629,GO:0045705,GO:0007424,GO:0030707,GO:0045887,GO:0045944,GO:0045595,GO:0050803,GO:0006357,GO:0035019,GO:0007179,GO:0060799,GO:0035290,GO:0007419,GO:…	cytoplasm|nucleus|transcription factor complex|DNA binding|metal ion binding|RNA polymerase II activating transcription factor binding|RNA polymerase II distal enhancer sequence-specific DNA binding|RNA polymerase II transcription coactivator activity|sequence-specific DNA binding|transcription factor activity, RNA polymerase II distal enhancer sequence-specific binding|transforming growth factor…	ko04550|ko04391|ko04390|ko04350	path:bmor04350,path:bmor04391	TGF-beta signaling pathway|Hippo signaling pathway - fly
GeneID:101742802	EPHX4; Synonyms=ABHD7, EPHXRP	1302.59	811.234	1793.95	2.21138	1.90265e-75	Up	10.66	10.0463	10.276	25.9246	25.9469	27.7934	GO:0016021,GO:0016787	integral component of membrane|hydrolase activity
GeneID:101742806		4.21408	7.80776	0.620409	0.0794605	0.00691416	Down	0.0573642	0.142678	0.198522	0	0.0297164	0.0289722
GeneID:101742821	Emc1; Synonyms=Kiaa0090	586.3	279.991	892.608	3.18799	5.82933e-73	Up	2.57509	2.28389	2.83186	9.23585	9.33833	9.81017	GO:0005783,GO:0072546,GO:0016021,GO:0034975	endoplasmic reticulum|ER membrane protein complex|integral component of membrane|protein folding in endoplasmic reticulum
GeneID:101742829	lola {ECO:0000312|FlyBase:FBgn0283521}; CG12052 {ECO:0000312|FlyBase:FBgn0283521}	283.779	494.182	73.3758	0.148479	1.12147e-85	Down	8.91018	9.08529	9.87207	2.15156	1.30553	1.29052	GO:0005654,GO:0005634,GO:0003677,GO:0046872,GO:0003700,GO:0019730,GO:0007411,GO:0016199,GO:0007409,GO:0048854,GO:0048813,GO:0008406,GO:0002121,GO:0035167,GO:0007526,GO:0031987,GO:0022008,GO:0045476,GO:0045893,GO:0007464,GO:0045467,GO:0010906,GO:0044719,GO:0006355,GO:0001964,GO:0006351	nucleoplasm|nucleus|DNA binding|metal ion binding|transcription factor activity, sequence-specific DNA binding|antimicrobial humoral response|axon guidance|axon midline choice point recognition|axonogenesis|brain morphogenesis|dendrite morphogenesis|gonad development|inter-male aggressive behavior|larval lymph gland hemopoiesis|larval somatic muscle development|locomotion involved in locomotory b…
GeneID:101742840		10.6188	18.1163	3.12128	0.172291	0.00113678	Down	0.54955	0.340752	0.27461	0	0.235142	0
GeneID:101742842	CECR1	16.0343	23.0552	9.0135	0.390954	0.0134098	Down	0.892517	0.692463	0.744973	0.434592	0.257588	0.356895	GO:0005615,GO:0004000,GO:0031685,GO:0008083,GO:0008201,GO:0043394,GO:0008270,GO:0006154,GO:0043103,GO:0046103	extracellular space|adenosine deaminase activity|adenosine receptor binding|growth factor activity|heparin binding|proteoglycan binding|zinc ion binding|adenosine catabolic process|hypoxanthine salvage|inosine biosynthetic process	ko00230	path:bmor00230	Purine metabolism
GeneID:101742844	atk {ECO:0000312|FlyBase:FBgn0036995}; CG5195 {ECO:0000312|FlyBase:FBgn0036995}	51.7316	77.3749	26.0884	0.337168	2.14567e-07	Down	0.948976	0.83032	0.723999	0.239405	0.352034	0.399596	GO:0005737,GO:0031012,GO:0005578,GO:0060271,GO:0040011,GO:0050896,GO:0007423	cytoplasm|extracellular matrix|proteinaceous extracellular matrix|cilium assembly|locomotion|response to stimulus|sensory organ development
GeneID:101742852		91.9204	56.7204	127.12	2.24117	1.96377e-07	Up	2.74617	2.28459	2.83684	5.3376	8.73396	6.77067
GeneID:101742872		42.2049	69.5314	14.8784	0.213981	9.1744e-09	Down	2.00248	1.3265	1.67099	0.208148	0.385303	0.617976
GeneID:101742875		349.454	501.43	197.479	0.393831	3.3693e-28	Down	15.6717	13.4045	14.5433	6.13086	7.1095	5.55459
GeneID:101742879		546.389	753.908	338.869	0.449484	1.43799e-31	Down	14.2064	13.0864	15.5692	7.41918	7.34685	6.8692
GeneID:101742886	U2af38; CG3582	2188.9	1219.97	3157.83	2.58844	1.09924e-163	Up	40.3086	40.8572	39.59	125.406	121.619	125.001	GO:0005634,GO:0071011,GO:0089701,GO:0046872,GO:0003729,GO:0000166,GO:0008187,GO:0030628,GO:0000398,GO:0000381,GO:0010906,GO:0008380	nucleus|precatalytic spliceosome|U2AF|metal ion binding|mRNA binding|nucleotide binding|poly-pyrimidine tract binding|pre-mRNA 3'-splice site binding|mRNA splicing, via spliceosome|regulation of alternative mRNA splicing, via spliceosome|regulation of glucose metabolic process|RNA splicing	ko03040	path:bmor03040	Spliceosome
GeneID:101742900		3.30928	6.00201	0.616561	0.102726	0.0291864	Down	0.0665375	0.0891385	0.199196	0	0	0.0450452
GeneID:101742904	zfh1; Synonyms=zfh-1; CG1322	5388.99	7271	3506.98	0.482324	1.49542e-195	Down	44.7507	44.3445	44.3921	23.2379	23.427	25.1243	GO:0005634,GO:0003677,GO:0046872,GO:0000977,GO:0003705,GO:0019730,GO:0061321,GO:0008354,GO:0008406,GO:0007507,GO:0007516,GO:0048542,GO:0007498,GO:0008045,GO:0000122,GO:0007399,GO:0007280,GO:0048103	nucleus|DNA binding|metal ion binding|RNA polymerase II regulatory region sequence-specific DNA binding|transcription factor activity, RNA polymerase II distal enhancer sequence-specific binding|antimicrobial humoral response|garland nephrocyte differentiation|germ cell migration|gonad development|heart development|hemocyte development|lymph gland development|mesoderm development|motor neuron axo…
GeneID:101742922	EAG_01737 {ECO:0000312|EMBL:EFN61985.1}	3.8552	7.08996	0.620431	0.0875083	0.0123729	Down	0.208072	0.13086	0.17993	0.0260922	0	0.0516383	GO:0005576,GO:0007218	extracellular region|neuropeptide signaling pathway
GeneID:101742928	mthl2; CG17795	1123.28	682.248	1564.32	2.29289	8.30202e-72	Up	24.5897	24.9644	29.0939	72.9504	75.4062	71.0363	GO:0016021,GO:0005886,GO:0004930,GO:0007166,GO:0008340,GO:0007186,GO:0042594	integral component of membrane|plasma membrane|G-protein coupled receptor activity|cell surface receptor signaling pathway|determination of adult lifespan|G-protein coupled receptor signaling pathway|response to starvation
GeneID:101742941	CYP12A2	6.52211	0	13.0442	Inf	6.69949e-06	Up	0	0	0	0.145776	0.196255	0.333153	GO:0020037,GO:0005506,GO:0004497,GO:0016705	heme binding|iron ion binding|monooxygenase activity|oxidoreductase activity, acting on paired donors, with incorporation or reduction of molecular oxygen	--
GeneID:101742944		301.111	77.7809	524.44	6.74253	3.60749e-88	Up	1.5476	1.09795	0.930671	8.82692	9.64166	8.85454
GeneID:101742958	Pal2; Synonyms=Pal; CG5472	7.46933	12.4416	2.49707	0.200703	0.00762473	Down	0.362196	0.273499	0.0301314	0	0.187087	0	GO:0005576,GO:0046872,GO:0004598,GO:0044237	extracellular region|metal ion binding|peptidylamidoglycolate lyase activity|cellular metabolic process	--
GeneID:101742989	RAB21; Synonyms=KIAA0118	516.475	741.152	291.798	0.393709	1.04969e-44	Down	23.1713	22.4651	23.3108	11.4883	11.0021	12.0886	GO:1904115,GO:0032154,GO:0098559,GO:0009898,GO:0030659,GO:0005789,GO:0005768,GO:0070062,GO:0005925,GO:0032580,GO:0005802,GO:0012506,GO:0019003,GO:0005525,GO:0003924,GO:0008089,GO:0050775,GO:2000643,GO:0048260,GO:0015031,GO:0030516,GO:0017157,GO:0007264	axon cytoplasm|cleavage furrow|cytoplasmic side of early endosome membrane|cytoplasmic side of plasma membrane|cytoplasmic vesicle membrane|endoplasmic reticulum membrane|endosome|extracellular exosome|focal adhesion|Golgi cisterna membrane|trans-Golgi network|vesicle membrane|GDP binding|GTP binding|GTPase activity|anterograde axonal transport|positive regulation of dendrite morphogenesis|positi…	--
GeneID:101743001	CG11148	1704.49	956.572	2452.41	2.56375	2.19425e-130	Up	4.77587	5.08428	5.05143	13.6859	14.087	14.7427	GO:0005813,GO:0072686,GO:0046716,GO:0070050,GO:0010506	centrosome|mitotic spindle|muscle cell cellular homeostasis|neuron cellular homeostasis|regulation of autophagy	--
GeneID:101743011	C1orf194	17.0806	24.8473	9.31402	0.374851	0.00779354	Down	2.13004	1.98486	1.41317	0.629188	0.546597	0.444049
GeneID:101743028	Glra3	4.21689	7.81722	0.616561	0.0788722	0.00690388	Down	0.237819	0.209654	0.130624	0	0	0.0530849	GO:0030054,GO:0030425,GO:0016935,GO:0005887,GO:0043204,GO:0045211,GO:0016934,GO:0016594,GO:0022852,GO:0046872,GO:0071230,GO:0071361,GO:0071294,GO:1902476,GO:0007218,GO:0060012	cell junction|dendrite|glycine-gated chloride channel complex|integral component of plasma membrane|perikaryon|postsynaptic membrane|extracellular-glycine-gated chloride channel activity|glycine binding|glycine-gated chloride ion channel activity|metal ion binding|cellular response to amino acid stimulus|cellular response to ethanol|cellular response to zinc ion|chloride transmembrane transport|n…	--
GeneID:101743037	Best3; Synonyms=Vmd2l3	717.591	1099.23	335.952	0.305626	3.76544e-93	Down	15.0313	15.1197	15.6332	5.10131	4.62309	5.51212	GO:0034707,GO:0005887,GO:0005254,GO:0015698,GO:0043271	chloride channel complex|integral component of plasma membrane|chloride channel activity|inorganic anion transport|negative regulation of ion transport	--
GeneID:101743039	ptc; CG2411	4469.98	2979.26	5960.7	2.00073	2.12875e-155	Up	23.224	23.2248	23.5885	52.258	51.3714	51.5014	GO:0005929,GO:0005737,GO:0030139,GO:0016021,GO:0005887,GO:0048471,GO:0005886,GO:0008158,GO:0030228,GO:0004888,GO:0048099,GO:0009952,GO:0007411,GO:0001746,GO:0016311,GO:0035225,GO:0009880,GO:0007455,GO:0042078,GO:0008406,GO:0007476,GO:0055088,GO:0045879,GO:0048477,GO:0030707,GO:0007422,GO:0006508,GO:0042981,GO:2000274,GO:0007346,GO:0042306,GO:0007367,GO:0007224,GO:0048103,GO:0048100	cilium|cytoplasm|endocytic vesicle|integral component of membrane|integral component of plasma membrane|perinuclear region of cytoplasm|plasma membrane|hedgehog receptor activity|lipoprotein particle receptor activity|transmembrane signaling receptor activity|anterior/posterior lineage restriction, imaginal disc|anterior/posterior pattern specification|axon guidance|Bolwig's organ morphogenesis|d…	ko04024|ko04360|ko04341|ko04340	path:bmor04341	Hedgehog signaling pathway - fly
GeneID:101743057		537.771	310.69	764.852	2.46178	4.76402e-43	Up	1.56595	1.20237	1.3493	3.8671	3.75501	4.24773
GeneID:101743062	eya; Synonyms=cli; CG9554	193.409	85.3744	301.444	3.53085	6.16397e-30	Up	1.32071	0.764814	0.941323	3.97145	4.20417	4.7587	GO:0005737,GO:0005634,GO:0046872,GO:0004721,GO:0004725,GO:0030946,GO:0008134,GO:0007411,GO:0001746,GO:0042675,GO:0048749,GO:0042051,GO:0007455,GO:0008406,GO:0016576,GO:0045087,GO:0007526,GO:0008584,GO:0007498,GO:0009996,GO:2001240,GO:0001744,GO:0030707,GO:0072499,GO:0070285,GO:0007280,GO:0045739,GO:0010628,GO:0045944,GO:0006470,GO:0009416,GO:0007435,GO:0007283,GO:0006351,GO:0007419	cytoplasm|nucleus|metal ion binding|phosphoprotein phosphatase activity|protein tyrosine phosphatase activity|protein tyrosine phosphatase activity, metal-dependent|transcription factor binding|axon guidance|Bolwig's organ morphogenesis|compound eye cone cell differentiation|compound eye development|compound eye photoreceptor development|eye-antennal disc morphogenesis|gonad development|histone d…	--
GeneID:101743074	SGCE	43.8358	74.9085	12.7631	0.170383	3.06663e-13	Down	0.338961	0.446192	0.37615	0.090886	0.102672	0.0611442	GO:0005856,GO:0030425,GO:0032590,GO:0005794,GO:0016021,GO:0005886,GO:0016012,GO:0042383,GO:0061024,GO:0003012	cytoskeleton|dendrite|dendrite membrane|Golgi apparatus|integral component of membrane|plasma membrane|sarcoglycan complex|sarcolemma|membrane organization|muscle system process
GeneID:101743113	Gs1l; CG15441	6.13237	11.3322	0.932536	0.0822908	0.000973333	Down	0.0408672	0	0.0405172	0	0	0.0412425	GO:0005737,GO:0000287,GO:0016791,GO:1990738,GO:0009117,GO:0042060	cytoplasm|magnesium ion binding|phosphatase activity|pseudouridine 5'-phosphatase activity|nucleotide metabolic process|wound healing	--
GeneID:101743118	chmp7	46.1994	25.2123	67.1866	2.66483	9.9688e-06	Up	0.416168	0.4395	0.167029	1.25417	1.4058	1.1661	GO:0000815,GO:0005635,GO:0008565,GO:0010458,GO:0045324,GO:0031468	ESCRT III complex|nuclear envelope|protein transporter activity|exit from mitosis|late endosome to vacuole transport|nuclear envelope reassembly	ko04144	path:bmor04144	Endocytosis
GeneID:101743121	Slc25a21; Synonyms=Odc	1245.41	715.038	1775.77	2.48347	3.23953e-93	Up	18.7566	18.1366	20.2672	54.1312	53.4027	54.7817	GO:0016021,GO:0005743,GO:0005739,GO:0006810	integral component of membrane|mitochondrial inner membrane|mitochondrion|transport	--
GeneID:101743126	gd; CG1505	10.2427	19.5529	0.932536	0.047693	8.46245e-07	Down	1.22576	1.22699	0.481424	0	0.121271	0.0597609	GO:0005576,GO:0008233,GO:0004252,GO:0008236,GO:0009950,GO:0007311,GO:0016485,GO:0006508,GO:0008063	extracellular region|peptidase activity|serine-type endopeptidase activity|serine-type peptidase activity|dorsal/ventral axis specification|maternal specification of dorsal/ventral axis, oocyte, germ-line encoded|protein processing|proteolysis|Toll signaling pathway
GeneID:101743131	Lrrc15	11.2894	4.25518	18.3236	4.30619	0.00239124	Up	0.07066	0.0285525	0.0565225	0.193457	0.256117	0.336827	GO:0005737,GO:0070062,GO:0016021,GO:0005518,GO:0001968,GO:0043236,GO:0004860,GO:0019221,GO:0090005,GO:0046426,GO:0006469,GO:0030335,GO:0046813	cytoplasm|extracellular exosome|integral component of membrane|collagen binding|fibronectin binding|laminin binding|protein kinase inhibitor activity|cytokine-mediated signaling pathway|negative regulation of establishment of protein localization to plasma membrane|negative regulation of JAK-STAT cascade|negative regulation of protein kinase activity|positive regulation of cell migration|receptor…
GeneID:101743133		532.429	722.574	342.284	0.473701	9.34053e-31	Down	40.0972	45.5118	40.9612	23.9999	24.0846	22.1618
GeneID:101743138		33.0336	49.2774	16.7897	0.340718	4.14499e-05	Down	0.77227	0.415129	0.627012	0.156897	0.290512	0.251266
GeneID:101743154		331.861	203.791	459.931	2.25688	3.04246e-12	Up	2.36353	3.42546	3.38418	6.06749	7.50578	7.75804
GeneID:101743155	kay {ECO:0000250|UniProtKB:P21525}; GI10426	3308.5	5245.63	1371.36	0.261429	0	Down	45.2297	46.5142	45.0326	12.5435	13.5898	13.8216	GO:0005737,GO:0005634,GO:0005667,GO:0003677,GO:0043565,GO:0001077,GO:0048085,GO:0019730,GO:0007298,GO:0048674,GO:0048813,GO:0007391,GO:0009790,GO:0046529,GO:0045475,GO:0007464,GO:0031660,GO:0016330,GO:0051124,GO:0035220,GO:0042060	cytoplasm|nucleus|transcription factor complex|DNA binding|sequence-specific DNA binding|transcriptional activator activity, RNA polymerase II core promoter proximal region sequence-specific binding|adult chitin-containing cuticle pigmentation|antimicrobial humoral response|border follicle cell migration|collateral sprouting of injured axon|dendrite morphogenesis|dorsal closure|embryo development…	ko04214|ko04013	path:bmor04013,path:bmor04214,path:bmor04624	MAPK signaling pathway - fly|Apoptosis - fly|Toll and Imd signaling pathway
GeneID:101743166	kraken; CG3943	237.417	361.29	113.545	0.314276	5.49083e-32	Down	12.6951	10.6764	12.3873	4.50608	5.07315	3.28482	GO:0052689,GO:0016787,GO:0017171,GO:0007586,GO:0007275,GO:0009636,GO:0019233	carboxylic ester hydrolase activity|hydrolase activity|serine hydrolase activity|digestion|multicellular organism development|response to toxic substance|sensory perception of pain
GeneID:101743174	HMCN1; Synonyms=FIBL6	3361.38	1733.84	4988.92	2.87737	1.56141e-278	Up	7.8022	8.03501	8.31664	24.3971	25.0341	25.062	GO:0005604,GO:0005938,GO:0030054,GO:0032154,GO:0070062,GO:0005509,GO:0007049,GO:0051301,GO:0050896,GO:0007601	basement membrane|cell cortex|cell junction|cleavage furrow|extracellular exosome|calcium ion binding|cell cycle|cell division|response to stimulus|visual perception	ko04391	path:bmor04391	Hippo signaling pathway - fly
GeneID:101743176		569.635	781.464	357.806	0.457866	1.90231e-35	Down	21.9726	19.8381	19.2057	10.0729	10.4198	10.2707
GeneID:101743180	SREBF1; Synonyms=BHLHD1, SREBP1	1918.81	2608.66	1228.96	0.471106	6.2311e-96	Down	28.449	28.2794	29.3376	14.872	15.1744	15.8966			ko04910|ko04152
GeneID:101743204		390.13	242.861	537.399	2.21278	3.95018e-13	Up	2.35064	3.74604	3.48951	7.49583	9.26372	7.86463
GeneID:101743205	GZF1; Synonyms=ZBTB23, ZNF336	444.943	613.89	275.995	0.449585	4.59197e-22	Down	11.7255	12.7165	10.927	6.2259	5.11594	5.75747	GO:0005737,GO:0005794,GO:0005730,GO:0005654,GO:0005634,GO:0046872,GO:0000978,GO:0000980,GO:0043565,GO:0001078,GO:0001206,GO:0001658,GO:0000122,GO:0045892,GO:0006351	cytoplasm|Golgi apparatus|nucleolus|nucleoplasm|nucleus|metal ion binding|RNA polymerase II core promoter proximal region sequence-specific DNA binding|RNA polymerase II distal enhancer sequence-specific DNA binding|sequence-specific DNA binding|transcriptional repressor activity, RNA polymerase II core promoter proximal region sequence-specific binding|transcriptional repressor activity, RNA pol…
GeneID:101743208	LP	80.7318	43.9574	117.506	2.67318	4.37406e-09	Up	2.18997	2.52462	2.62557	7.0579	7.16061	6.62149	GO:0005615	extracellular space
GeneID:101743212	Pgm {ECO:0000312|EMBL:AAG42291.1}	45.1231	16.2617	73.9845	4.54962	1.3912e-10	Up	0.113529	0.195967	0.385954	1.19662	0.880181	1.15653	GO:0000287,GO:0004614,GO:0006006	magnesium ion binding|phosphoglucomutase activity|glucose metabolic process	ko00052|ko00521|ko00230|ko00520|ko00030|ko00500|ko00010	path:bmor00010,path:bmor00030,path:bmor00052,path:bmor00230,path:bmor00500,path:bmor00520	Glycolysis / Gluconeogenesis|Pentose phosphate pathway|Galactose metabolism|Purine metabolism|Starch and sucrose metabolism|Amino sugar and nucleotide sugar metabolism
[truncated: 715 more rows]
