# Supplementary material for: DNA Methylation Is Correlated with Gene Expression during Diapause Termination of Early Embryonic Development in the Silkworm (Bombyx mori)
Source: Int J Mol Sci. 2020 Jan 20;21(2):671. doi: 10.3390/ijms21020671 (PMC7013401; doi:10.3390/ijms21020671)
Supplement: Supplementary file 1 [file ijms-21-00671-s001.zip › Supplementary-IJMS/Supplementary Table S3 Methylation.summary.xlsx]

## Sheet: Supplementary Table S3 Methylat
Sample	Context	Covered C	mC	mC percent(%)	Covered C methyl Level(%)	mC methyl Level(%)	mC Rate(%)
Non_treated_1	CG	10763466	103686	0.963314	1.14509	61.5645	98.5477
Non_treated_1	CHG	8196834	286	0.00348915	0.411274	54.3157	0.271827
Non_treated_1	CHH	32195953	1242	0.00385763	0.451337	46.2023	1.18045
Non_treated_1	C	51156253	105214	0.205672	0.590886	61.3635	100
Non_treated_2	CG	10450664	100791	0.964446	1.11189	59.8969	98.7266
Non_treated_2	CHG	7984868	244	0.00305578	0.388203	53.4169	0.239002
Non_treated_2	CHH	31520913	1056	0.00335016	0.428113	45.769	1.03437
Non_treated_2	C	49956445	102091	0.20436	0.564777	59.7353	100
Non_treated_3	CG	9564384	92673	0.968939	1.12215	59.5757	98.7627
Non_treated_3	CHG	7324337	215	0.00293542	0.390131	51.4969	0.229128
Non_treated_3	CHH	29132849	946	0.00324719	0.431217	45.5902	1.00816
Non_treated_3	C	46021570	93834	0.203891	0.56827	59.4162	100
HCl_treated_1	CG	10863687	132355	1.21832	1.39571	71.4388	98.9496
HCl_treated_1	CHG	8303974	269	0.00323941	0.384011	60.6338	0.201106
HCl_treated_1	CHH	32986865	1136	0.00344379	0.4195	53.7846	0.849282
HCl_treated_1	C	52154526	133760	0.256469	0.617192	71.2671	100
HCl_treated_2	CG	10819608	129546	1.19733	1.38006	71.4704	98.9067
HCl_treated_2	CHG	8249161	302	0.00366098	0.38818	61.9605	0.230573
HCl_treated_2	CHH	32460315	1130	0.00348117	0.422591	52.5048	0.86274
HCl_treated_2	C	51529084	130978	0.254183	0.618123	71.2849	100
HCl_treated_3	CG	9017082	104688	1.161	1.36639	71.7733	98.9144
HCl_treated_3	CHG	6883338	219	0.0031816	0.390733	62.6612	0.206922
HCl_treated_3	CHH	27176472	930	0.00342208	0.425039	53.9859	0.87871
HCl_treated_3	C	43076892	105837	0.245693	0.616605	71.5982	100
