# Supplementary material for: DNA Methylation Is Correlated with Gene Expression during Diapause Termination of Early Embryonic Development in the Silkworm (Bombyx mori)
Source: Int J Mol Sci. 2020 Jan 20;21(2):671. doi: 10.3390/ijms21020671 (PMC7013401; doi:10.3390/ijms21020671)
Supplement: Supplementary file 1 [file ijms-21-00671-s001.zip › Supplementary-IJMS/Supplementary Table S4 HCl_treatedVSNon_treated.CpG.DMP.anno.xlsx]

## Sheet: Supplementary Table S5 HCl_trea
GeneID	Chr	star	end	case_HCl_treated_1_methy_level	case_HCl_treated_2_methy_level	case_HCl_treated_3_methy_level	Mean_Case	control_Non_treated_1_methy_level	control_Non_treated_2_methy_level	control_Non_treated_3_methy_level	Mean_Control	Methy.Diff(%)	P-value
LOC101742617	NW_004581679.1	3014861	3016861	0.265487	0.128773	0.240291	0.211517	0.097035	0.0192308	0.0745763	0.063614	14.7903	0.036766
LOC101737978	NW_004581681.1	578601	580601	0.570946	0.503158	0.456294	0.510133	0.374486	0.361472	0.345309	0.360422	14.971	0.0120579
LOC101738108	NW_004581681.1	578601	580601	0.570946	0.503158	0.456294	0.510133	0.374486	0.361472	0.345309	0.360422	14.971	0.0120579
LOC101740812	NW_004581681.1	1705756	1707756	0.271363	0.251807	0.310078	0.277749	0.224676	0.165397	0.131994	0.174023	10.3727	0.0318001
LOC101743203	NW_004581681.1	2920484	2922484	0.314721	0.373092	0.4	0.362604	0.24677	0.265594	0.257038	0.256467	10.6137	0.014594
LOC101746130	NW_004581682.1	2728210	2730210	0.4375	0.5	0.464286	0.467262	0.373737	0.315789	0.335616	0.341714	12.5547	0.00720617
LOC110385250	NW_004581682.1	3103963	3105963	0.473002	0.461462	0.418041	0.450835	0.327911	0.292655	0.327606	0.316057	13.4778	0.00272915
LOC101743206	NW_004581684.1	2287186	2289186	0.234984	0.13351	0.105263	0.157919	0.0292943	0.0698653	0.00705467	0.0354048	12.2514	0.0478968
LOC101743206	NW_004581684.1	2288554	2290554	0.243434	0.294748	0.154944	0.231042	0.114799	0.112594	0.0176322	0.0816752	14.9367	0.0450886
LOC101745648	NW_004581684.1	3250389	3252389	0.860465	0.626374	0.724771	0.737203	0.282353	0.422018	0.37931	0.361227	37.5976	0.00908959
Sps1	NW_004581685.1	3910342	3912342	0.125198	0.282927	0.180556	0.196227	0.020794	0.0831758	0.0339869	0.0459856	15.0241	0.0396319
LOC101739907	NW_004581689.1	995277	997277	0.214103	0.177033	0.173623	0.188253	0.0198238	0.0652174	0.0924855	0.0591756	12.9077	0.00653435
LOC732987	NW_004581690.1	1390550	1392550	0.174079	0.176015	0.26269	0.204262	0.403374	0.33441	0.279197	0.338994	-13.4732	0.0436893
LOC101738430	NW_004581690.1	1392011	1394011	0.19346	0.176912	0.245146	0.205173	0.132308	0.120219	0.0618557	0.104794	10.0379	0.0284481
LOC101742378	NW_004581691.1	659970	661970	0.611111	0.429234	0.459318	0.499888	0.291221	0.292271	0.275964	0.286485	21.3403	0.0195214
LOC101741941	NW_004581691.1	659970	661970	0.611111	0.429234	0.459318	0.499888	0.291221	0.292271	0.275964	0.286485	21.3403	0.0195214
LOC101743964	NW_004581692.1	155353	157353	0.8	0.78626	0.828402	0.804887	0.655367	0.686869	0.55	0.630745	17.4142	0.015725
LOC101741852	NW_004581693.1	1019941	1021941	0.580913	0.619748	0.468193	0.556285	0.389796	0.384992	0.383784	0.386191	17.0094	0.0201316
LOC101744450	NW_004581693.1	2498001	2500001	0.704918	0.826866	0.713235	0.74834	0.563559	0.554217	0.492701	0.536826	21.1514	0.00943771
LOC105842984	NW_004581695.1	2601831	2603831	0.450167	0.418123	0.447236	0.438509	0.319459	0.313314	0.292024	0.308266	13.0243	0.000588403
LOC692917	NW_004581702.1	2567773	2569773	0.357383	0.405822	0.314376	0.359193	0.270694	0.237637	0.268473	0.258935	10.0259	0.0244609
LOC101743106	NW_004581703.1	1898191	1900191	0.488827	0.598326	0.430508	0.505887	0.350575	0.288991	0.311419	0.316995	18.8892	0.0226307
LOC101743067	NW_004581705.1	985113	987113	0.668246	0.654804	0.594872	0.639308	0.480952	0.553957	0.453659	0.496189	14.3118	0.0188085
LOC105841376	NW_004581712.1	2064875	2066875	0.663551	0.660194	0.699115	0.674287	0.405405	0.543779	0.511864	0.487016	18.7271	0.0127397
LOC101735414	NW_004581712.1	2064875	2066875	0.663551	0.660194	0.699115	0.674287	0.405405	0.543779	0.511864	0.487016	18.7271	0.0127397
LOC101743352	NW_004581714.1	192972	194972	0.764706	0.75	0.875	0.796569	0.34375	0.348837	0.25	0.314196	48.2373	0.000690426
LOC732923	NW_004581714.1	1538923	1540923	0.943396	0.896552	0.846154	0.895367	0.394366	0.690909	0.625	0.570092	32.5276	0.0259667
LOC101742385	NW_004581714.1	2096588	2098588	0.544776	0.474576	0.452899	0.49075	0.327225	0.367089	0.414474	0.369596	12.1155	0.0319008
LOC101741201	NW_004581715.1	837666	839666	0.425798	0.372881	0.451761	0.416813	0.362989	0.288644	0.263267	0.304967	11.1847	0.0418203
LOC101746748	NW_004581715.1	1450838	1452838	0.430213	0.348599	0.386409	0.388407	0.278112	0.250718	0.25838	0.262403	12.6003	0.00723278
LOC101746382	NW_004581717.1	703397	705397	0.253731	0.319347	0.441281	0.33812	0.0769231	0.115502	0.214612	0.135679	20.2441	0.041861
LOC101736520	NW_004581719.1	175609	177609	0.196629	0.254545	0.180124	0.210433	0.132812	0.0794702	0.101695	0.104659	10.5774	0.0180518
LOC767622	NW_004581719.1	1758318	1760318	0.656566	0.710145	0.628571	0.665094	0.406475	0.421965	0.477124	0.435188	22.9906	0.00201872
LOC101737943	NW_004581723.1	304157	306157	0.368546	0.419689	0.381071	0.389769	0.280242	0.324291	0.187599	0.264044	12.5725	0.0434363
pofut2	NW_004581724.1	1031729	1033729	0.191358	0.166292	0.23201	0.196553	0.123457	0.0504808	0.0191939	0.0643771	13.2176	0.022025
LOC101740184	NW_004581726.1	483838	485838	0.328688	0.497427	0.439068	0.421728	0.208403	0.226415	0.263215	0.232678	18.905	0.0221044
LOC101742010	NW_004581727.1	103142	105142	0.46	0.269841	0.444444	0.391429	0.222222	0.227425	0.168539	0.206062	18.5366	0.0438759
LOC101744027	NW_004581727.1	609225	611225	0.585752	0.547368	0.570156	0.567759	0.444882	0.458937	0.428969	0.444263	12.3496	0.000939712
LOC101738078	NW_004581728.1	514018	516018	0.433655	0.491834	0.469099	0.464863	0.360868	0.346259	0.322218	0.343115	12.1748	0.00391333
LOC101740133	NW_004581728.1	939704	941704	0.465659	0.453315	0.56051	0.493161	0.264637	0.360553	0.350109	0.3251	16.8062	0.0209418
LOC101744749	NW_004581728.1	1294119	1296119	0.701205	0.670185	0.647287	0.672892	0.495261	0.555556	0.43804	0.496286	17.6607	0.00911645
LOC101744219	NW_004581730.1	501177	503177	0.476109	0.452756	0.584493	0.504453	0.379768	0.368195	0.382353	0.376772	12.7681	0.0352483
LOC110384720	NW_004581732.1	585069	587069	0.460317	0.471761	0.527919	0.486666	0.357143	0.324948	0.374408	0.352166	13.45	0.00612802
LOC101739074	NW_004581733.1	346671	348671	0.407059	0.373802	0.411765	0.397542	0.254364	0.189944	0.241706	0.228671	16.887	0.00184552
LOC101735505	NW_004581738.1	1134045	1136045	0.746711	0.621622	0.613372	0.660568	0.478006	0.526316	0.471042	0.491788	16.878	0.0221766
LOC101738606	NW_004581740.1	716226	718226	0.185139	0.13544	0.133244	0.151274	0.0396175	0.0175824	0.057377	0.0381923	11.3082	0.00525669
LOC101742296	NW_004581740.1	1561616	1563616	0.296296	0.248428	0.308571	0.284432	0.182353	0.0905512	0.221239	0.164714	11.9717	0.0491771
LOC101736710	NW_004581741.1	1323795	1325795	0.311224	0.313187	0.353933	0.326115	0.0179856	0.205021	0.126531	0.116512	20.9602	0.0200502
LOC101743026	NW_004581750.1	822795	824795	0.393617	0.131818	0.421053	0.315496	0.0899471	0.00990099	0	0.0332827	28.2213	0.0430212
LOC101740456	NW_004581751.1	1173954	1175954	0.694581	0.725948	0.74	0.720176	0.56383	0.536946	0.590278	0.563684	15.6492	0.00156032
LOC101735463	NW_004581756.1	59875	61875	0.906977	0.866667	1	0.924548	0.677419	0.782609	0.545455	0.668494	25.6054	0.0318285
LOC101743640	NW_004581756.1	61073	63073	0.906977	0.866667	1	0.924548	0.677419	0.782609	0.545455	0.668494	25.6054	0.0318285
LOC101741669	NW_004581801.1	100482	102482	0.298466	0.476	0.411111	0.395192	0.146388	0.245714	0.215116	0.202406	19.2786	0.0318379
LOC105841814	NW_004581806.1	17500	19500	0.463542	0.546296	0.421918	0.477252	0.17963	0.131514	0.235546	0.18223	29.5022	0.00337342
LOC101738533	NW_004581838.1	116478	118478	0.771739	0.78	0.65	0.733913	0.584906	0.51	0.592593	0.562499	17.1414	0.0259115
LOC101742302	NW_004582008.1	9423668	9425668	0.652695	0.61039	0.787879	0.683654	0.518987	0.377049	0.436364	0.444133	23.9521	0.0238527
LOC101742739	NW_004582008.1	9436401	9438401	0.37069	0.345679	0.307692	0.341354	0.254717	0.203252	0.143791	0.200587	14.0767	0.0188834
LOC101741391	NW_004582008.1	12330386	12332386	0.164179	0.198276	0.170213	0.177556	0.0779221	0.0454545	0.0430108	0.0554625	12.2093	0.001368
LOC101735837	NW_004582009.1	1211041	1213041	0.29332	0.237389	0.254695	0.261801	0.141975	0.174888	0.133971	0.150278	11.1523	0.00577756
LOC110385579	NW_004582009.1	11194644	11196644	0.631016	0.7	0.735294	0.68877	0.52649	0.536723	0.425373	0.496195	19.2575	0.014788
LOC101736011	NW_004582010.1	4308332	4310332	0.485679	0.475765	0.516908	0.492784	0.343612	0.325041	0.389694	0.352783	14.0001	0.00360678
LOC101744516	NW_004582010.1	8727616	8729616	0.593648	0.629295	0.606838	0.609927	0.48846	0.491838	0.446972	0.475756	13.417	0.00165444
LOC110385633	NW_004582010.1	8727616	8729616	0.593648	0.629295	0.606838	0.609927	0.48846	0.491838	0.446972	0.475756	13.417	0.00165444
LOC101743229	NW_004582011.1	1123709	1125709	0.626866	0.627297	0.67713	0.643764	0.472727	0.393939	0.429508	0.432058	21.1706	0.00169275
eIF3c	NW_004582011.1	3557689	3559689	0.378247	0.483137	0.503556	0.45498	0.312357	0.287892	0.310526	0.303592	15.1388	0.0187406
LOC101744856	NW_004582011.1	7567259	7569259	0.445378	0.529255	0.64497	0.539868	0.331868	0.360465	0.321951	0.338095	20.1773	0.0267856
LOC101739463	NW_004582011.1	7896473	7898473	0.176166	0.188679	0.27193	0.212258	0.0786164	0.0875274	0.08	0.0820479	13.021	0.0125032
LOC105842078	NW_004582012.1	1074328	1076328	0.412758	0.546988	0.459302	0.473016	0.33042	0.320248	0.320359	0.323676	14.934	0.019415
LOC101739036	NW_004582012.1	3259922	3261922	0.477586	0.484293	0.517308	0.493062	0.407752	0.383817	0.339703	0.377091	11.5972	0.00773653
DnaJ-9	NW_004582012.1	7274198	7276198	0.817757	0.715517	0.79822	0.777165	0.67757	0.62037	0.536082	0.611341	16.5824	0.0326248
LOC101740375	NW_004582012.1	8063729	8065729	0.424908	0.526829	0.52518	0.492306	0.340314	0.306122	0.290043	0.31216	18.0146	0.00808503
LOC110385781	NW_004582013.1	1808185	1810185	0.490251	0.621441	0.5625	0.558064	0.417355	0.440748	0.305389	0.387831	17.0233	0.0392824
LOC110385812	NW_004582015.1	6406746	6408746	0.303483	0.26	0.341564	0.301682	0.244792	0.201389	0.147982	0.198054	10.3628	0.0472505
LOC101738671	NW_004582017.1	1743437	1745437	0.314	0.194499	0.335463	0.281321	0.1375	0.17094	0.0797101	0.129383	15.1937	0.0415116
LOC101744809	NW_004582017.1	3776042	3778042	0.377358	0.6	0.69697	0.558109	0.253968	0.329545	0.181818	0.255111	30.2999	0.0432594
LOC101738496	NW_004582017.1	4380638	4382638	0.571429	0.746269	0.5	0.605899	0.402985	0.385093	0.26087	0.349649	25.625	0.0403651
LOC110385955	NW_004582018.1	478529	480529	0.532164	0.51763	0.405337	0.485044	0.339785	0.371795	0.342446	0.351342	13.3702	0.0319078
LOC101747222	NW_004582018.1	6773339	6775339	0.476096	0.524109	0.498734	0.499646	0.353791	0.323913	0.269953	0.315886	18.3761	0.00285595
LOC105842287	NW_004582019.1	552134	554134	0.381988	0.391554	0.384346	0.385963	0.289234	0.276654	0.271877	0.279255	10.6708	5.57876e-05
LOC101741448	NW_004582019.1	700855	702855	0.216216	0.250896	0.302326	0.256479	0.138554	0.00689655	0.151125	0.0988587	15.7621	0.0397848
LOC105842297	NW_004582019.1	700855	702855	0.216216	0.250896	0.302326	0.256479	0.138554	0.00689655	0.151125	0.0988587	15.7621	0.0397848
LOC105842293	NW_004582019.1	3039250	3041250	0.272799	0.306496	0.29009	0.289795	0.213311	0.173419	0.168919	0.185216	10.4579	0.00364807
LOC101740202	NW_004582019.1	4780408	4782408	0.469257	0.510264	0.482739	0.48742	0.405915	0.40029	0.34463	0.383612	10.3809	0.010682
LOC101738225	NW_004582020.1	1271191	1273191	0.292264	0.275618	0.225564	0.264482	0.14497	0.128173	0.147228	0.140124	12.4358	0.00402082
LOC732893	NW_004582020.1	2980694	2982694	0.618182	0.605263	0.568627	0.597357	0.362934	0.352113	0.358852	0.357966	23.9391	9.42862e-05
LOC732893	NW_004582020.1	2981251	2983251	0.642857	0.646154	0.621622	0.636878	0.379939	0.34555	0.375494	0.366994	26.9883	3.43611e-05
LOC101745395	NW_004582020.1	6127421	6129421	0.712018	0.747475	0.659016	0.70617	0.607981	0.436475	0.566038	0.536831	16.9338	0.04253
LOC101739472	NW_004582021.1	3921167	3923167	0.838542	0.709677	0.888889	0.812369	0.557143	0.461538	0.6875	0.568727	24.3642	0.0448242
LOC110386077	NW_004582021.1	3921167	3923167	0.838542	0.709677	0.888889	0.812369	0.557143	0.461538	0.6875	0.568727	24.3642	0.0448242
LOC101743194	NW_004582025.1	3797563	3799563	0.580153	0.482258	0.465632	0.509348	0.410309	0.344907	0.413793	0.38967	11.9678	0.0469636
LOC692838	NW_004582026.1	4428271	4430271	0.435659	0.40748	0.533784	0.458974	0.315271	0.265602	0.283925	0.288266	17.0708	0.0140272
LOC101736068	NW_004582026.1	4428271	4430271	0.435659	0.40748	0.533784	0.458974	0.315271	0.265602	0.283925	0.288266	17.0708	0.0140272
LOC101737515	NW_004582026.1	5179480	5181480	0.552083	0.75942	0.515695	0.609066	0.439528	0.363636	0.286325	0.363163	24.5903	0.0488578
LOC101746449	NW_004582027.1	393919	395919	0.348083	0.202473	0.25	0.266852	0.152921	0.129524	0.104895	0.129113	13.7739	0.0377684
LOC693096	NW_004582033.1	1564827	1566827	0.0798898	0.150852	0.199495	0.143412	0.221538	0.305221	0.265432	0.264064	-12.0652	0.0463145
LOC101744247	NW_004582034.1	539245	541245	0.0339426	0.0542986	0.004329	0.0308567	0.105175	0.107955	0.207843	0.140324	-10.9468	0.0408016
LOC101747231	NW_004582035.1	2100877	2102877	0.524904	0.456633	0.370629	0.450722	0.334951	0.295082	0.258621	0.296218	15.4504	0.0360887
LOC110386468	NW_004582035.1	3551790	3553790	0.66787	0.670996	0.591133	0.643333	0.446602	0.477032	0.414966	0.4462	19.7133	0.00339246
LOC101744592	NW_004624414.1	1	1531	0.473881	0.537445	0.461538	0.490955	0.342466	0.330882	0.283898	0.319082	17.1873	0.00435426
