# Supplementary material for: DNA Methylation Is Correlated with Gene Expression during Diapause Termination of Early Embryonic Development in the Silkworm (Bombyx mori)
Source: Int J Mol Sci. 2020 Jan 20;21(2):671. doi: 10.3390/ijms21020671 (PMC7013401; doi:10.3390/ijms21020671)
Supplement: Supplementary file 1 [file ijms-21-00671-s001.zip › Supplementary-IJMS/Supplementary Table S5 CpG.DMR-mRNA.xlsx]

## Sheet: Supplementary Table S6 CpG.DMR-
GeneID	synonym	seqnames	star	end	width	Methylation difference level（%）	Methylation Pvalue	Gene	baseMean	baseMean_control_Non_treated	baseMean_case_HCl_treated	Expression foldchange	Expression Pvalue	Expression up_down	expression_Sample_Non_treated1	expression_Sample_Non_treated2	expression_Sample_Non_treated3	expression_Sample_HCl_treated1	expression_Sample_HCl_treated2	expression_Sample_HCl_treated3	GO_id	description	GO_term	pathway	pathway_description
GeneID:100124421	Ago2; Synonyms=Eif2c2	NW_004582016.1	3719001	3720000	1000	10.4623	3.25915e-05	Ago1	121.269	38.9939	203.544	5.21989	4.41735e-29	Up	0.518816	0.357345	0.432225	2.20965	3.02269	2.9156	GO:0000932,GO:0030529,GO:0035068,GO:0005739,GO:0005845,GO:0005634,GO:0005844,GO:0016442,GO:0070578,GO:0016443,GO:0070551,GO:0046872,GO:0000340,GO:0035197,GO:0030154,GO:0031047,GO:0035278,GO:0035279,GO:0045947,GO:1900153,GO:0060213,GO:0031054,GO:0006355,GO:0006351	cytoplasmic mRNA processing body|intracellular ribonucleoprotein complex|micro-ribonucleoprotein complex|mitochondrion|mRNA cap binding complex|nucleus|polysome|RISC complex|RISC-loading complex|bidentate ribonuclease III activity|endoribonuclease activity, cleaving siRNA-paired mRNA|metal ion binding|RNA 7-methylguanosine cap binding|siRNA binding|cell differentiation|gene silencing by RNA|miRNA…	--
GeneID:100125337	AGO3; CG40300	NW_004582024.1	6160001	6161000	1000	11.5638	6.0362e-06	Ago3	267.677	155.765	379.589	2.43693	9.07569e-21	Up	2.34573	1.94513	1.88158	5.17721	6.24535	5.63456	GO:0005737,GO:0005829,GO:0005739,GO:0043186,GO:0034584,GO:0003723,GO:0007275,GO:0010529,GO:0060213,GO:0035194	cytoplasm|cytosol|mitochondrion|P granule|piRNA binding|RNA binding|multicellular organism development|negative regulation of transposition|positive regulation of nuclear-transcribed mRNA poly(A) tail shortening|posttranscriptional gene silencing by RNA	ko04320	path:bmor04320	Dorso-ventral axis formation
GeneID:693031		NW_004582019.1	2504001	2505000	1000	31.9569	2.78373e-15	Bcp	51412.6	72963	29862.2	0.409279	0	Down	1200.95	1162.85	1161.35	516.383	511.157	509.306	GO:0005764,GO:0008234,GO:0030154,GO:0007275	lysosome|cysteine-type peptidase activity|cell differentiation|multicellular organism development	ko04612|ko04145|ko04210|ko04142	path:bmor04140,path:bmor04142,path:bmor04145	Autophagy - animal|Lysosome|Phagosome
GeneID:692609	Brf1	NW_004581681.1	2406001	2407000	1000	-13.0299	6.01698e-06	Brf	408.682	259.29	558.075	2.15232	4.38508e-25	Up	1.59635	1.92605	1.73531	4.47722	4.29295	4.04815	GO:0000126,GO:0008270,GO:0043488,GO:0006355,GO:0006384	transcription factor TFIIIB complex|zinc ion binding|regulation of mRNA stability|regulation of transcription, DNA-templated|transcription initiation from RNA polymerase III promoter	--
GeneID:100884167	Cdk12; CG7597	NW_004581700.1	799001	800000	1000	13.4089	1.34536e-05	CDK12	2898.76	1689.35	4108.17	2.43181	1.58504e-180	Up	11.7577	11.0623	10.9741	30.273	29.9614	30.2103	GO:0008024,GO:0000228,GO:0019908,GO:0005700,GO:0005703,GO:0005524,GO:0030332,GO:0004693,GO:0008353,GO:0008134,GO:0044212,GO:0022008,GO:0006909,GO:0070816,GO:0070374,GO:0040018,GO:0090277,GO:0046579,GO:0045944,GO:0006468,GO:0006368	cyclin/CDK positive transcription elongation factor complex|nuclear chromosome|nuclear cyclin-dependent protein kinase holoenzyme complex|polytene chromosome|polytene chromosome puff|ATP binding|cyclin binding|cyclin-dependent protein serine/threonine kinase activity|RNA polymerase II carboxy-terminal domain kinase activity|transcription factor binding|transcription regulatory region DNA binding|…	--
GeneID:101741325	Cyp4v2; Synonyms=Cyp4v3	NW_004582055.1	27001	28000	1000	23.7087	3.61092e-09	CYP367A1	5.70326	9.53759	1.86894	0.195955	0.0197201	Down	0.0926116	0.0949567	0.274175	0	0	0.0178617	GO:0005789,GO:0016021,GO:0020037,GO:0005506,GO:0004497,GO:0016705,GO:0010430	endoplasmic reticulum membrane|integral component of membrane|heme binding|iron ion binding|monooxygenase activity|oxidoreductase activity, acting on paired donors, with incorporation or reduction of molecular oxygen|fatty acid omega-oxidation
GeneID:100216493	CycE; CG3938	NW_004581750.1	108001	109000	1000	16.9798	6.33953e-06	Cyce	969.067	500.965	1437.17	2.8688	1.35321e-97	Up	4.79382	4.34442	4.0525	14.3815	13.7469	13.2126	GO:0005634,GO:0016538,GO:0007155,GO:0035736,GO:0006974,GO:0007307,GO:0000082,GO:0007259,GO:0000278,GO:1904667,GO:0007400,GO:0048665,GO:0007422,GO:0007277,GO:0043065,GO:1900087,GO:0042127,GO:0008360,GO:0006275,GO:0007096,GO:0044719,GO:0001932,GO:0045035,GO:0035019,GO:0007419	nucleus|cyclin-dependent protein serine/threonine kinase regulator activity|cell adhesion|cell proliferation involved in compound eye morphogenesis|cellular response to DNA damage stimulus|eggshell chorion gene amplification|G1/S transition of mitotic cell cycle|JAK-STAT cascade|mitotic cell cycle|negative regulation of ubiquitin protein ligase activity|neuroblast fate determination|neuron fate s…	ko04391|ko04114|ko04110|ko04115|ko04151	path:bmor04391	Hippo signaling pathway - fly
GeneID:100158252	Cyp301a1; CG8587	NW_004582009.1	8300001	8301000	1000	14.1759	3.77376e-08	Cyp339a1	34.5584	53.9028	15.2139	0.282248	1.21803e-06	Down	1.31464	1.33405	1.19359	0.478007	0.242789	0.536869	GO:0031966,GO:0020037,GO:0005506,GO:0004497,GO:0016705,GO:0007490	mitochondrial membrane|heme binding|iron ion binding|monooxygenase activity|oxidoreductase activity, acting on paired donors, with incorporation or reduction of molecular oxygen|tergite morphogenesis
GeneID:692521	GST1	NW_004581771.1	200001	201000	1000	11.3355	5.46832e-05	GSTd2	3590.79	5035.24	2146.34	0.426264	1.11707e-132	Down	150.481	138.088	141.569	67.3317	64.773	71.1962	GO:0004364	glutathione transferase activity	ko00982|ko00480|ko00980	path:bmor00480,path:bmor00980,path:bmor00982,path:bmor00983	Glutathione metabolism|Metabolism of xenobiotics by cytochrome P450|Drug metabolism - cytochrome P450|Drug metabolism - other enzymes
GeneID:692562	HR3; Synonyms=NR1F4	NW_004582034.1	1252001	1253000	1000	41.8302	3.74327e-09	Hr3	235.742	68.0645	403.42	5.92703	9.33073e-63	Up	0.372649	0.48764	0.480233	2.91133	2.89715	3.12208	GO:0005634,GO:0043565,GO:0003707,GO:0004887,GO:0008270,GO:0006351	nucleus|sequence-specific DNA binding|steroid hormone receptor activity|thyroid hormone receptor activity|zinc ion binding|transcription, DNA-templated	--
GeneID:692436		NW_004582021.1	5382001	5383000	1000	14.9323	1.76261e-15	Hsc70-4	323628	450865	196392	0.435588	0	Down	6137.83	6245.4	5951.9	2844.48	2902.47	2893.66	GO:0005634,GO:0005524	nucleus|ATP binding	ko04010|ko04915|ko04141|ko03040|ko04612|ko04213|ko04144	path:bmor03040,path:bmor04141,path:bmor04144,path:bmor04213	Spliceosome|Protein processing in endoplasmic reticulum|Endocytosis|Longevity regulating pathway - multiple species
GeneID:100101209	Adarb1; Synonyms=Red1	NW_004581724.1	1050001	1051000	1000	21.6127	7.29664e-20	LOC100101209	551.918	316.198	787.637	2.49096	4.54995e-45	Up	1.60448	1.93442	2.15711	4.76817	5.44407	5.33131	GO:0005730,GO:0005654,GO:0003726,GO:0003725,GO:0046872,GO:0042803,GO:0003723,GO:0006382,GO:0016553,GO:0007420,GO:0016556,GO:0006397,GO:0030336,GO:0008285,GO:0044387,GO:0050685,GO:0045070,GO:0051726,GO:0006396	nucleolus|nucleoplasm|double-stranded RNA adenosine deaminase activity|double-stranded RNA binding|metal ion binding|protein homodimerization activity|RNA binding|adenosine to inosine editing|base conversion or substitution editing|brain development|mRNA modification|mRNA processing|negative regulation of cell migration|negative regulation of cell proliferation|negative regulation of protein kina…	--
GeneID:100126204	CycB3; CG5814	NW_004581740.1	30001	31000	1000	43.6704	3.3081e-53	LOC100126204	1593.77	1028.2	2159.34	2.10011	4.86941e-79	Up	14.9805	14.834	16.1735	36.2935	35.2949	36.7467	GO:0005634,GO:0000910,GO:0000281,GO:0007067,GO:0035561,GO:0000079,GO:0010389,GO:0035186	nucleus|cytokinesis|mitotic cytokinesis|mitotic nuclear division|regulation of chromatin binding|regulation of cyclin-dependent protein serine/threonine kinase activity|regulation of G2/M transition of mitotic cell cycle|syncytial blastoderm mitotic cell cycle	ko04068|ko04914|ko04115|ko04110	path:bmor04068	FoxO signaling pathway
GeneID:100500751	notch1a; Synonyms=notch	NW_004582011.1	2892001	2893000	1000	21.5167	7.90029e-08	LOC100500751	8.22709	14.9012	1.55299	0.104219	0.000251264	Down	0.519052	0.410379	0.447246	0.0715371	0.0353092	0.0710281	GO:0016021,GO:0005634,GO:0005886,GO:0005509,GO:0004872,GO:0001525,GO:0009952,GO:0060271,GO:0007368,GO:0035907,GO:0031017,GO:0048699,GO:0021986,GO:0002244,GO:0055016,GO:0050768,GO:0001840,GO:0061314,GO:0007219,GO:0031016,GO:0048936,GO:0048337,GO:0042663,GO:0048259,GO:0006355,GO:0021523,GO:0001756,GO:0021531,GO:0006351,GO:0021514	integral component of membrane|nucleus|plasma membrane|calcium ion binding|receptor activity|angiogenesis|anterior/posterior pattern specification|cilium assembly|determination of left/right symmetry|dorsal aorta development|exocrine pancreas development|generation of neurons|habenula development|hematopoietic progenitor cell differentiation|hypochord development|negative regulation of neurogenes…
GeneID:100533205	KDM5D; Synonyms=JARID1D, SMCY	NW_004581794.1	210001	211000	1000	20.9244	5.14084e-11	LOC100533205	3430.35	4976.16	1884.55	0.378715	4.18987e-245	Down	61.4664	61.0738	60.734	26.6543	26.7396	26.8361	GO:0005634,GO:0003677,GO:0016706,GO:0008270,GO:0016569	nucleus|DNA binding|oxidoreductase activity, acting on paired donors, with incorporation or reduction of molecular oxygen, 2-oxoglutarate as one donor, and incorporation of one atom each of oxygen into both donors|zinc ion binding|covalent chromatin modification	--
GeneID:100862752	BIRC6; Synonyms=KIAA1289	NW_004581681.1	1927001	1928000	1000	14.8796	5.32286e-09	LOC100862752	4698.85	3121.69	6276.02	2.01046	6.88516e-90	Up	8.86384	8.48802	8.87626	18.983	20.366	20.726			ko04120|ko04215|ko04214	path:bmor04120,path:bmor04214,path:bmor04215	Ubiquitin mediated proteolysis|Apoptosis - fly|Apoptosis - multiple species
GeneID:100862776	Ggt1; Synonyms=Ggt	NW_004582026.1	2171001	2172000	1000	12.9659	2.16524e-07	LOC100862776	134.809	234.523	35.0943	0.149641	9.93256e-42	Down	4.47488	3.81626	3.84829	0.711847	0.584597	0.741449	GO:0005615,GO:0005887,GO:0005886,GO:0003840,GO:0036374,GO:0007568,GO:0034599,GO:0006536,GO:0006750,GO:0006751,GO:0031179,GO:0032355,GO:0032496,GO:0034612,GO:0031638	extracellular space|integral component of plasma membrane|plasma membrane|gamma-glutamyltransferase activity|glutathione hydrolase activity|aging|cellular response to oxidative stress|glutamate metabolic process|glutathione biosynthetic process|glutathione catabolic process|peptide modification|response to estradiol|response to lipopolysaccharide|response to tumor necrosis factor|zymogen activati…	ko00460|ko00480|ko00590|ko00430	path:bmor00430,path:bmor00480,path:bmor00590	Taurine and hypotaurine metabolism|Glutathione metabolism|Arachidonic acid metabolism
GeneID:101735326	Ppme1; Synonyms=Pme1	NW_004581785.1	462001	463000	1000	18.0758	3.3515e-05	LOC101735326	100.483	61.737	139.228	2.25519	4.10224e-08	Up	0.450939	0.46246	0.315247	1.17433	1.10577	1.29365	GO:0005913,GO:0098641,GO:0051722,GO:0051723,GO:0051721,GO:0019903,GO:0006482	cell-cell adherens junction|cadherin binding involved in cell-cell adhesion|protein C-terminal methylesterase activity|protein methylesterase activity|protein phosphatase 2A binding|protein phosphatase binding|protein demethylation	--
GeneID:101735359		NW_004582036.1	2544001	2545000	1000	18.1212	1.04819e-06	LOC101735359	554.601	793.346	315.856	0.398132	1.02396e-46	Down	6.12837	5.79519	5.39411	2.93065	2.99878	2.72004
GeneID:101735367	IMPI	NW_004581710.1	1114001	1115000	1000	11.9451	1.11294e-09	LOC101735367	24.5572	35.1028	14.0116	0.399159	0.0024192	Down	0.603504	0.194124	0.383987	0.269674	0.171804	0.0724705	GO:0005615,GO:0008191,GO:0009653,GO:0030198,GO:0042060	extracellular space|metalloendopeptidase inhibitor activity|anatomical structure morphogenesis|extracellular matrix organization|wound healing
GeneID:101735392	Frmd5	NW_004582016.1	614001	615000	1000	16.1199	1.85012e-06	LOC101735392	600.171	836.667	363.674	0.434671	4.08541e-36	Down	12.3636	11.6338	10.5046	5.49503	5.69733	5.67411	GO:0005737,GO:0005856,GO:0019898,GO:0005200,GO:0031032	cytoplasm|cytoskeleton|extrinsic component of membrane|structural constituent of cytoskeleton|actomyosin structure organization
GeneID:101735440		NW_004582034.1	1703001	1704000	1000	16.3588	1.61972e-07	LOC101735440	27.9096	42.12	13.6992	0.325243	0.000257682	Down	0.531078	0.630136	0.888141	0.0329214	0.330348	0.129088
GeneID:101735445		NW_004581680.1	1083001	1084000	1000	11.4409	0.000144996	LOC101735445	20695.7	28689.3	12702.2	0.44275	0	Down	712.132	694.072	697.715	336.028	337.704	338.664			ko04142	path:bmor04142	Lysosome
GeneID:101735455	128up; Synonyms=GTP-bp; CG8340	NW_004581707.1	1200001	1201000	1000	14.2354	3.63888e-12	LOC101735455	393.708	244.146	543.27	2.22519	3.99276e-26	Up	6.8846	7.69478	8.80057	20.8437	19.3419	19.8796	GO:0005525	GTP binding
GeneID:101735487		NW_004582024.1	2489001	2490000	1000	30.0826	5.11892e-16	LOC101735487	37.1228	52.4962	21.7494	0.414304	0.000319515	Down	0.613085	0.373264	0.45566	0.268554	0.254668	0.295245
GeneID:101735499	Nup155	NW_004581719.1	1342001	1343000	1000	34.613	1.28822e-06	LOC101735499	1780.97	1146.59	2415.36	2.10656	3.48444e-56	Up	10.1729	11.0516	11.2098	24.0429	26.893	26.2636	GO:0016020,GO:0005635,GO:0031965,GO:0044611,GO:0017056,GO:0086014,GO:0006406,GO:0006998,GO:0006606,GO:0036228,GO:0000972	membrane|nuclear envelope|nuclear membrane|nuclear pore inner ring|structural constituent of nuclear pore|atrial cardiac muscle cell action potential|mRNA export from nucleus|nuclear envelope organization|protein import into nucleus|protein targeting to nuclear inner membrane|transcription-dependent tethering of RNA polymerase II gene DNA at nuclear periphery	ko03013	path:bmor03013	RNA transport
GeneID:101735586	UHRF1BP1L; Synonyms=KIAA0701	NW_004581687.1	1952001	1953000	1000	13.9682	9.81497e-09	LOC101735586	318.846	161.671	476.021	2.94439	1.38679e-36	Up	1.07208	0.811158	0.955619	3.2309	3.05333	2.90092
GeneID:101735598		NW_004581748.1	342001	343000	1000	18.8922	8.809e-12	LOC101735598	621.326	338.88	903.771	2.66693	1.24172e-47	Up	16.0058	16.2463	14.1012	38.5378	48.143	43.6694
GeneID:101735640	Zswim8; Synonyms=Kiaa0913	NW_004581726.1	1602001	1603000	1000	-27.7778	2.00633e-05	LOC101735640	1164.87	490.532	1839.2	3.74941	1.13234e-137	Up	2.53969	3.02397	2.87461	11.8834	11.9861	13.1057	GO:0008270	zinc ion binding
GeneID:101735646	Plce1; Synonyms=Plce	NW_004581752.1	233001	234000	1000	16.9574	7.17079e-28	LOC101735646	134.969	84.416	185.521	2.1977	7.12526e-10	Up	0.226378	0.279153	0.242264	0.54285	0.605715	0.613754	GO:0005737,GO:0005829,GO:0000139,GO:0005886,GO:0019899,GO:0005085,GO:0046872,GO:0004435,GO:0004629,GO:0017016,GO:0004871,GO:0000187,GO:0007186,GO:0016042,GO:0007200,GO:0007265,GO:0008277,GO:0045859,GO:0046578	cytoplasm|cytosol|Golgi membrane|plasma membrane|enzyme binding|guanyl-nucleotide exchange factor activity|metal ion binding|phosphatidylinositol phospholipase C activity|phospholipase C activity|Ras GTPase binding|signal transducer activity|activation of MAPK activity|G-protein coupled receptor signaling pathway|lipid catabolic process|phospholipase C-activating G-protein coupled receptor signal…	ko00562|ko04024|ko04015|ko04020|ko04014|ko04919|ko04070	path:bmor00562,path:bmor04070,path:bmor04933	Inositol phosphate metabolism|Phosphatidylinositol signaling system|AGE-RAGE signaling pathway in diabetic complications
GeneID:101735669	XPO6; Synonyms=KIAA0370, RANBP20	NW_004582026.1	4386001	4387000	1000	26.2663	0.00126373	LOC101735669	299.941	175.681	424.202	2.41462	3.20199e-24	Up	3.71742	3.0055	4.61307	10.5921	10.5028	11.1199	GO:0005737,GO:0005730,GO:0005634,GO:0005886,GO:0008565,GO:0006611	cytoplasm|nucleolus|nucleus|plasma membrane|protein transporter activity|protein export from nucleus
GeneID:101735698	Ttll6 {ECO:0000312|EMBL:CAM84326.1}	NW_004582009.1	1198001	1199000	1000	17.8001	3.65103e-06	LOC101735698	28.501	48.6168	8.38529	0.172477	5.89591e-09	Down	0.769824	1.00294	0.576663	0.0658147	0.0221592	0.0654497	GO:0036064,GO:0005737,GO:0005874,GO:0005524,GO:0070739,GO:0015631,GO:0001578,GO:0051013,GO:0003353,GO:0018095	ciliary basal body|cytoplasm|microtubule|ATP binding|protein-glutamic acid ligase activity|tubulin binding|microtubule bundle formation|microtubule severing|positive regulation of cilium movement|protein polyglutamylation	--
GeneID:101735742	Sntb1; Synonyms=Snt2b1	NW_004581758.1	502001	503000	1000	12.9096	7.87592e-13	LOC101735742	115.097	75.4357	154.758	2.05152	2.92306e-06	Up	1.17288	1.29244	1.78075	3.01814	4.03359	3.85549	GO:0005737,GO:0005856,GO:0005925,GO:0043234,GO:0042383,GO:0045202,GO:0005198	cytoplasm|cytoskeleton|focal adhesion|protein complex|sarcolemma|synapse|structural molecule activity
GeneID:101735754	prdm10	NW_004582013.1	8101001	8102000	1000	12.8437	6.3904e-06	LOC101735754	1359.55	1871.61	847.487	0.452811	7.38349e-79	Down	26.4527	26.4865	25.4194	12.6968	12.2467	12.9602	GO:0005634,GO:0003677,GO:0046872,GO:0008168,GO:0006355,GO:0006351	nucleus|DNA binding|metal ion binding|methyltransferase activity|regulation of transcription, DNA-templated|transcription, DNA-templated
GeneID:101735771	Thap4	NW_004582288.1	2001	3000	1000	32.6711	3.92141e-24	LOC101735771	300.126	164.216	436.036	2.65527	4.56506e-29	Up	5.50885	5.13833	5.33888	14.8532	16.7205	16.6732	GO:0003677,GO:0046872	DNA binding|metal ion binding
GeneID:101735782	Herc4	NW_004581726.1	1606001	1607000	1000	30.3409	2.04081e-07	LOC101735782	1854.89	1154.28	2555.5	2.21393	3.49763e-102	Up	10.6205	11.0014	10.9957	26.8302	25.9399	27.4259	GO:0005737,GO:0005829,GO:0005634,GO:0061630,GO:0004842,GO:0030154,GO:0016567,GO:0042787,GO:0007283	cytoplasm|cytosol|nucleus|ubiquitin protein ligase activity|ubiquitin-protein transferase activity|cell differentiation|protein ubiquitination|protein ubiquitination involved in ubiquitin-dependent protein catabolic process|spermatogenesis	ko04120	path:bmor04120	Ubiquitin mediated proteolysis
GeneID:101735821	Nelf-A; CG5874	NW_004581683.1	3983001	3984000	1000	11.3839	1.38149e-08	LOC101735821	1110.75	684.437	1537.06	2.24573	5.85371e-68	Up	6.70069	7.24622	7.33999	18.196	18.7208	19.2812	GO:0005694,GO:0032021,GO:0005634,GO:0017053,GO:0003723,GO:0007275,GO:0034244,GO:0007070,GO:0006351	chromosome|NELF complex|nucleus|transcriptional repressor complex|RNA binding|multicellular organism development|negative regulation of transcription elongation from RNA polymerase II promoter|negative regulation of transcription from RNA polymerase II promoter during mitotic cell cycle|transcription, DNA-templated	--
GeneID:101735863	CROCC {ECO:0000312|EMBL:CAH70055.1}; Synonyms=KIAA0445 {ECO:0000312|EMBL:BAA32290.2}	NW_004581698.1	2342001	2343000	1000	22.3219	2.86872e-18	LOC101735863	113.194	68.3689	158.018	2.31126	0.000221525	Up	0.261576	0.261591	0.321561	0.625593	0.531061	0.893797	GO:0015629,GO:0005814,GO:0005813,GO:0035253,GO:0005737,GO:0070062,GO:0001917,GO:0005886,GO:0019894,GO:0005198,GO:0007049,GO:0010457,GO:0051297,GO:0032053,GO:0010669,GO:0051656,GO:0045494,GO:0045724,GO:1903566,GO:0008104,GO:0033365	actin cytoskeleton|centriole|centrosome|ciliary rootlet|cytoplasm|extracellular exosome|photoreceptor inner segment|plasma membrane|kinesin binding|structural molecule activity|cell cycle|centriole-centriole cohesion|centrosome organization|ciliary basal body organization|epithelial structure maintenance|establishment of organelle localization|photoreceptor cell maintenance|positive regulation of…	--
GeneID:101735864	Etl1; CG5899	NW_004581700.1	520001	521000	1000	15.4856	8.89218e-07	LOC101735864	926.795	604.872	1248.72	2.06443	2.90213e-47	Up	5.57334	5.83	6.41393	12.9105	13.3987	13.8287	GO:0005634,GO:0005524,GO:0003677,GO:0004386,GO:0016569,GO:0050829,GO:0006281,GO:0045089	nucleus|ATP binding|DNA binding|helicase activity|covalent chromatin modification|defense response to Gram-negative bacterium|DNA repair|positive regulation of innate immune response	ko04550
GeneID:101735893	pgant3; CG4445	NW_004582024.1	3249001	3250000	1000	10.6584	0.000218963	LOC101735893	151.337	92.6299	210.045	2.26757	1.23354e-11	Up	1.58689	1.48778	1.51269	4.4355	4.51779	5.06669	GO:0005794,GO:0000139,GO:0005795,GO:0016021,GO:0008376,GO:0030246,GO:0046872,GO:0004653,GO:0016757,GO:0031589,GO:0070278,GO:0016266,GO:0009312,GO:0006493,GO:0033628	Golgi apparatus|Golgi membrane|Golgi stack|integral component of membrane|acetylgalactosaminyltransferase activity|carbohydrate binding|metal ion binding|polypeptide N-acetylgalactosaminyltransferase activity|transferase activity, transferring glycosyl groups|cell-substrate adhesion|extracellular matrix constituent secretion|O-glycan processing|oligosaccharide biosynthetic process|protein O-linke…	ko00512	path:bmor00512	Mucin type O-glycan biosynthesis
GeneID:101735901	TPGS2; Synonyms=C18orf10; HMFN0601, L17	NW_004582076.1	33001	34000	1000	15.1997	5.36251e-08	LOC101735901	27.5648	43.2917	11.838	0.273446	9.62185e-06	Down	0.495515	0.420766	0.303958	0.159086	0.438198	0.155796	GO:0005737,GO:0005874	cytoplasm|microtubule	--
GeneID:101735905	TOP3B; Synonyms=TOP3B1	NW_004581689.1	2008001	2009000	1000	17.4104	3.15306e-14	LOC101735905	507.245	310.304	704.186	2.26934	2.21969e-34	Up	2.83907	2.61334	2.79738	6.98003	6.65244	6.77539	GO:0000793,GO:0005829,GO:0005634,GO:0003677,GO:0003916,GO:0003917,GO:0044822,GO:0007059,GO:0006265	condensed chromosome|cytosol|nucleus|DNA binding|DNA topoisomerase activity|DNA topoisomerase type I activity|poly(A) RNA binding|chromosome segregation|DNA topological change	ko03460|ko03440	path:bmor03440,path:bmor03460	Homologous recombination|Fanconi anemia pathway
GeneID:101735983		NW_004582035.1	2430001	2431000	1000	19.033	1.1213e-07	LOC101735983	1422.18	1926.73	917.623	0.47626	1.41767e-72	Down	27.8976	26.6726	27.4997	15.7332	14.0721	12.7368
GeneID:101736011		NW_004582010.1	4309001	4310000	1000	11.7661	3.15939e-10	LOC101736011	1116.03	579.299	1652.76	2.85303	7.05943e-61	Up	18.2984	16.5904	19.3184	55.764	62.1001	59.4124
GeneID:101736013	nrf-6; C08B11.4	NW_004582011.1	8904001	8905000	1000	16.0827	7.02696e-08	LOC101736013	19.5848	32.6456	6.524	0.199843	7.96584e-06	Down	0.210528	0.449751	0.269014	0.0374591	0.0867575	0.0619381	GO:0016021,GO:0008289,GO:0016747,GO:0006869,GO:0007275	integral component of membrane|lipid binding|transferase activity, transferring acyl groups other than amino-acyl groups|lipid transport|multicellular organism development
GeneID:101736014	tmem87a; TGas047b06.1	NW_004582013.1	2228001	2229000	1000	38.5494	6.24939e-05	LOC101736014	2454.15	3280.45	1627.85	0.496228	2.69144e-102	Down	103.71	95.0394	102.813	59.9664	55.4911	58.6125	GO:0016021	integral component of membrane
GeneID:101736026	Aprt; CG18315	NW_004582036.1	2804001	2805000	1000	19.1599	3.11713e-13	LOC101736026	143.199	80.3679	206.03	2.56359	3.43818e-13	Up	1.45945	1.61883	2.21085	5.75106	4.23378	5.58821	GO:0005737,GO:0003999,GO:0006168,GO:0044209	cytoplasm|adenine phosphoribosyltransferase activity|adenine salvage|AMP salvage	ko00230	path:bmor00230	Purine metabolism
GeneID:101736037	Mtf1; Synonyms=Mtf-1	NW_004581710.1	1737001	1738000	1000	12.4787	9.37847e-15	LOC101736037	208.462	118.526	298.399	2.51759	6.33926e-19	Up	0.870012	0.923454	0.751595	2.10442	2.7312	2.59333	GO:0005654,GO:0005634,GO:0001047,GO:0003677,GO:0035035,GO:0046872,GO:0000978,GO:0000979,GO:0003700,GO:0001077,GO:0045944,GO:0045893,GO:0046686,GO:0006979	nucleoplasm|nucleus|core promoter binding|DNA binding|histone acetyltransferase binding|metal ion binding|RNA polymerase II core promoter proximal region sequence-specific DNA binding|RNA polymerase II core promoter sequence-specific DNA binding|transcription factor activity, sequence-specific DNA binding|transcriptional activator activity, RNA polymerase II core promoter proximal region sequence…
GeneID:101736068	B1	NW_004582026.1	4430001	4431000	1000	10.9449	1.56632e-14	LOC101736068	4.58222	8.54017	0.624278	0.073099	0.00381227	Down	0.155913	0.181012	0.0879393	0.022467	0	0	GO:0052689	carboxylic ester hydrolase activity
GeneID:101736084		NW_004581694.1	1655001	1656000	1000	28.4541	2.6451e-18	LOC101736084	433.951	273.875	594.027	2.16897	5.56475e-27	Up	1.50843	1.45267	1.23808	2.93295	2.84011	3.01833			--
GeneID:101736172	cptp; Synonyms=gltpd1; zgc:92000	NW_004581709.1	605001	606000	1000	11.3874	1.22049e-06	LOC101736172	111.673	61.6696	161.676	2.62164	1.24081e-11	Up	4.02758	3.14586	4.46958	11.4832	11.3363	10.2089	GO:0005829,GO:0010008,GO:0005794,GO:0005640,GO:0005886,GO:1902387,GO:1902388,GO:0051861,GO:0017089,GO:0005543,GO:0005548,GO:1902389	cytosol|endosome membrane|Golgi apparatus|nuclear outer membrane|plasma membrane|ceramide 1-phosphate binding|ceramide 1-phosphate transporter activity|glycolipid binding|glycolipid transporter activity|phospholipid binding|phospholipid transporter activity|ceramide 1-phosphate transport
GeneID:101736182	Zfp2; Synonyms=Fnp-2, Mkr2, Zfp-2	NW_004581743.1	267001	268000	1000	19.5414	6.2285e-11	LOC101736182	765.652	1042.18	489.123	0.469326	1.2954e-43	Down	31.7944	32.1113	32.5458	15.961	15.6642	17.6144	GO:0005634,GO:0003677,GO:0046872,GO:0003700,GO:0006355,GO:0006351	nucleus|DNA binding|metal ion binding|transcription factor activity, sequence-specific DNA binding|regulation of transcription, DNA-templated|transcription, DNA-templated
GeneID:101736258	DGCR8	NW_004581688.1	167001	168000	1000	12.8739	1.4955e-06	LOC101736258	447.515	167.58	727.45	4.34091	5.29451e-85	Up	1.20768	1.1847	0.832291	5.33305	5.15362	4.95541	GO:0005737,GO:0070877,GO:0015630,GO:0005730,GO:0005654,GO:0003725,GO:0020037,GO:0046872,GO:0070878,GO:0004525,GO:0031053,GO:0072091	cytoplasm|microprocessor complex|microtubule cytoskeleton|nucleolus|nucleoplasm|double-stranded RNA binding|heme binding|metal ion binding|primary miRNA binding|ribonuclease III activity|primary miRNA processing|regulation of stem cell proliferation	--
GeneID:101736326	Tao {ECO:0000312|FlyBase:FBgn0031030}; Synonyms=Tao-1 {ECO:0000312|FlyBase:FBgn0031030}; CG14217 {ECO:0000312|FlyBase:FBgn0031030}	NW_004582011.1	3268001	3269000	1000	11.2474	0.00181428	LOC101736326	683.202	355.497	1010.91	2.84365	1.67866e-36	Up	2.40498	2.58763	2.81304	6.92116	7.95021	8.26285	GO:0030424,GO:0045178,GO:0005938,GO:0005737,GO:0016020,GO:0005874,GO:0043204,GO:0005886,GO:0005819,GO:0005524,GO:0004672,GO:0004674,GO:0004702,GO:0006915,GO:0048036,GO:0035329,GO:0036335,GO:0016319,GO:0046621,GO:0030707,GO:0045807,GO:0035332,GO:0006468,GO:0035330,GO:0042220,GO:0045471,GO:0035094,GO:0019233,GO:0030431,GO:0001894	axon|basal part of cell|cell cortex|cytoplasm|membrane|microtubule|perikaryon|plasma membrane|spindle|ATP binding|protein kinase activity|protein serine/threonine kinase activity|signal transducer, downstream of receptor, with serine/threonine kinase activity|apoptotic process|central complex development|hippo signaling|intestinal stem cell homeostasis|mushroom body development|negative regulatio…	ko04010
GeneID:101736350	Cfap58 {ECO:0000312|MGI:MGI:2685815}	NW_004581683.1	4339001	4340000	1000	21.4611	2.23301e-13	LOC101736350	187.807	257.456	118.157	0.458943	1.79448e-09	Down	4.08112	5.92785	5.64798	2.44468	2.81839	2.50956	GO:0005929,GO:0005615	cilium|extracellular space
GeneID:101736387	Gins3; Synonyms=Psf3	NW_004581685.1	1827001	1828000	1000	13.0126	1.51915e-07	LOC101736387	175.909	252.057	99.7605	0.395786	1.44508e-16	Down	26.2664	20.9706	24.4252	10.8317	11.5219	12.5921	GO:0005654,GO:0006260	nucleoplasm|DNA replication	--
GeneID:101736423	N4bp2l2; Synonyms=Pfaap5	NW_004582029.1	2872001	2873000	1000	22.3171	1.98247e-05	LOC101736423	633.744	362.729	904.758	2.49431	2.63621e-51	Up	2.61773	3.27628	3.22402	8.33006	8.93608	8.75727	GO:0070062,GO:0005634,GO:0017053,GO:0019899,GO:0001106,GO:0001824,GO:0001701,GO:1902037,GO:0000122,GO:1902035	extracellular exosome|nucleus|transcriptional repressor complex|enzyme binding|RNA polymerase II transcription corepressor activity|blastocyst development|in utero embryonic development|negative regulation of hematopoietic stem cell differentiation|negative regulation of transcription from RNA polymerase II promoter|positive regulation of hematopoietic stem cell proliferation
GeneID:101736437	GPAT4 {ECO:0000250|UniProtKB:Q86UL3}; Synonyms=AGPAT6	NW_004581724.1	971001	972000	1000	14.2682	5.51448e-06	LOC101736437	220.199	134.816	305.583	2.26666	3.78777e-16	Up	1.88151	1.98301	1.73775	4.42367	4.21751	4.58075	GO:0005789,GO:0016021,GO:0004366,GO:0016024	endoplasmic reticulum membrane|integral component of membrane|glycerol-3-phosphate O-acyltransferase activity|CDP-diacylglycerol biosynthetic process	ko00564|ko00561	path:bmor00561,path:bmor00564	Glycerolipid metabolism|Glycerophospholipid metabolism
GeneID:101736498		NW_004582034.1	4022001	4023000	1000	20.0048	1.34339e-09	LOC101736498	236.261	157.356	315.166	2.00289	5.98017e-13	Up	4.18918	3.57003	4.38566	9.5224	8.3262	9.12661
GeneID:101736528	SLC25A10; Synonyms=DIC	NW_004581780.1	106001	107000	1000	24.4646	4.70835e-16	LOC101736528	85.5261	46.7596	124.293	2.65812	1.8761e-09	Up	1.43258	1.9535	2.05163	3.76044	4.49476	5.07315	GO:0016021,GO:0005743,GO:0005634,GO:0005310,GO:0006835,GO:0006094,GO:0006811,GO:0006839,GO:0070221	integral component of membrane|mitochondrial inner membrane|nucleus|dicarboxylic acid transmembrane transporter activity|dicarboxylic acid transport|gluconeogenesis|ion transport|mitochondrial transport|sulfide oxidation, using sulfide:quinone oxidoreductase	ko04964
GeneID:101736531	TBC1D19	NW_004582008.1	1686001	1687000	1000	17.0511	1.29856e-18	LOC101736531	18.6042	26.9463	10.2621	0.380835	0.00599053	Down	0.596659	0.414533	0.568132	0.250186	0.182323	0.156456	GO:0005096	GTPase activator activity
GeneID:101736540	Sipa1l1; Synonyms=Kiaa0440	NW_004582013.1	8134001	8135000	1000	22.7656	4.12584e-15	LOC101736540	628.963	381.99	875.937	2.29309	3.3067e-29	Up	3.34925	3.24228	3.24306	8.11935	8.81822	9.66878	GO:0030054,GO:0005737,GO:0005856,GO:0043197,GO:0014069,GO:0045211,GO:0046875,GO:0005096,GO:0031532,GO:0090630,GO:0048013,GO:0050770,GO:0061001,GO:0043087,GO:0051056,GO:0048167	cell junction|cytoplasm|cytoskeleton|dendritic spine|postsynaptic density|postsynaptic membrane|ephrin receptor binding|GTPase activator activity|actin cytoskeleton reorganization|activation of GTPase activity|ephrin receptor signaling pathway|regulation of axonogenesis|regulation of dendritic spine morphogenesis|regulation of GTPase activity|regulation of small GTPase mediated signal transductio…	ko04015
GeneID:101736578	Hs2st; CG10234	NW_004582012.1	1713001	1714000	1000	21.0484	3.39622e-15	LOC101736578	187.275	113.538	261.012	2.29889	2.05185e-14	Up	1.589	1.47567	1.38204	3.8664	4.13194	4.6355	GO:0000139,GO:0016021,GO:0004394,GO:0007424,GO:0007165	Golgi membrane|integral component of membrane|heparan sulfate 2-O-sulfotransferase activity|open tracheal system development|signal transduction	ko00534	path:bmor00534	Glycosaminoglycan biosynthesis - heparan sulfate / heparin
GeneID:101736580	DGCR2; Synonyms=IDD, KIAA0163	NW_004582014.1	252001	253000	1000	21.8975	5.83565e-14	LOC101736580	216.435	124.293	308.577	2.48265	1.78224e-17	Up	0.920735	1.20289	0.748646	2.79568	2.7496	2.90775	GO:0016021,GO:0030246,GO:0009887,GO:0007155,GO:0050890	integral component of membrane|carbohydrate binding|animal organ morphogenesis|cell adhesion|cognition
GeneID:101736611	Nprl2 {ECO:0000312|FlyBase:FBgn0030800}; CG9104 {ECO:0000312|FlyBase:FBgn0030800}	NW_004581700.1	702001	703000	1000	32.9225	7.43885e-28	LOC101736611	220.516	142.979	298.053	2.08459	1.88979e-13	Up	2.58573	3.2714	2.9226	6.82922	6.40521	6.70865	GO:0044754,GO:0005737,GO:1990130,GO:0005634,GO:0035859,GO:0034198,GO:0006995,GO:0048813,GO:0007293,GO:0045792,GO:0032007,GO:1904262,GO:0048477,GO:0010508,GO:2000785,GO:0038202	autolysosome|cytoplasm|Iml1 complex|nucleus|Seh1-associated complex|cellular response to amino acid starvation|cellular response to nitrogen starvation|dendrite morphogenesis|germarium-derived egg chamber formation|negative regulation of cell size|negative regulation of TOR signaling|negative regulation of TORC1 signaling|oogenesis|positive regulation of autophagy|regulation of autophagosome asse…	ko04150	path:bmor04150	mTOR signaling pathway
GeneID:101736637	ctdspl2a; zgc:154017	NW_004582034.1	4426001	4427000	1000	14.2442	1.99668e-11	LOC101736637	220.513	104.625	336.402	3.21533	6.25529e-17	Up	1.11215	0.821156	1.10749	3.12863	3.9793	3.4791	GO:0004721	phosphoprotein phosphatase activity	--
GeneID:101736753	ZUFSP	NW_004581704.1	1995001	1996000	1000	16.3642	1.18296e-05	LOC101736753	84.5598	52.8735	116.246	2.19857	1.05295e-06	Up	0.429231	0.480981	0.492307	1.20904	1.16335	1.37298	GO:0046872	metal ion binding
GeneID:101736754	Znf569; Synonyms=Zfp74	NW_004581707.1	23001	24000	1000	25.1734	1.07838e-19	LOC101736754	658.363	435.016	881.711	2.02685	3.07838e-33	Up	3.0036	2.99067	3.07037	6.71332	6.37866	6.9915	GO:0005634,GO:0003677,GO:0046872,GO:0006355,GO:0006351	nucleus|DNA binding|metal ion binding|regulation of transcription, DNA-templated|transcription, DNA-templated
GeneID:101736786	Phf12 {ECO:0000312|EMBL:CAI25224.1}; Synonyms=Kiaa1523	NW_004581688.1	241001	242000	1000	25.19	3.74251e-15	LOC101736786	186.397	121.715	251.078	2.06283	2.36734e-11	Up	6.1629	5.31571	4.63258	11.0335	11.0002	12.4875	GO:0005654,GO:0005634,GO:0016580,GO:0070822,GO:0017053,GO:0003682,GO:0042393,GO:0035091,GO:0000977,GO:0001106,GO:0003712,GO:0001222,GO:0008270,GO:0000122,GO:0045892,GO:0006351	nucleoplasm|nucleus|Sin3 complex|Sin3-type complex|transcriptional repressor complex|chromatin binding|histone binding|phosphatidylinositol binding|RNA polymerase II regulatory region sequence-specific DNA binding|RNA polymerase II transcription corepressor activity|transcription cofactor activity|transcription corepressor binding|zinc ion binding|negative regulation of transcription from RNA pol…
GeneID:101736813		NW_004582012.1	1765001	1766000	1000	13.3504	1.29827e-07	LOC101736813	1674.31	2255.54	1093.09	0.484622	6.50209e-66	Down	72.0248	68.6224	67.4782	37.6951	37.1241	38.7554
GeneID:101736873	COL4A3BP; Synonyms=CERT	NW_004581685.1	2409001	2410000	1000	16.3677	3.90529e-08	LOC101736873	170.169	89.1793	251.159	2.81634	2.03364e-13	Up	1.12955	0.467234	1.22701	3.596	3.07557	3.3676	GO:0005829,GO:0005783,GO:0005794,GO:0070273,GO:0035621	cytosol|endoplasmic reticulum|Golgi apparatus|phosphatidylinositol-4-phosphate binding|ER to Golgi ceramide transport	--
GeneID:101736884	CTPsyn; GA23623	NW_004581736.1	1388001	1389000	1000	12.773	0.000280308	LOC101736884	714.016	364.704	1063.33	2.91559	5.16044e-76	Up	6.19403	6.13103	5.93557	20.2084	21.3339	21.135	GO:0005524,GO:0003883,GO:0044210,GO:0006541	ATP binding|CTP synthase activity|'de novo' CTP biosynthetic process|glutamine metabolic process	ko00240	path:bmor00240	Pyrimidine metabolism
GeneID:101737076	ankrd29; si:dkey-121a11.5, zgc:111996	NW_004582017.1	547001	548000	1000	13.32	1.1278e-06	LOC101737076	268.186	171.715	364.658	2.12362	9.20939e-14	Up	2.38129	1.90934	2.86601	6.24948	6.02671	6.1282
GeneID:101737109	CPT1A; Synonyms=CPT1	NW_004581791.1	190001	191000	1000	37.9671	0.00183797	LOC101737109	491.987	213.897	770.077	3.60022	8.58898e-74	Up	3.7027	3.20579	3.28	14.2665	14.8923	15.8982	GO:0031307,GO:0016020,GO:0005743,GO:0005741,GO:0005739,GO:0004095,GO:1990698,GO:0009437,GO:0006853,GO:0071398,GO:0007623,GO:0042755,GO:0030855,GO:0006635,GO:0006006,GO:0001676,GO:0032000,GO:0051260,GO:0050796,GO:0042493,GO:0014070,GO:0006641	integral component of mitochondrial outer membrane|membrane|mitochondrial inner membrane|mitochondrial outer membrane|mitochondrion|carnitine O-palmitoyltransferase activity|palmitoleoyltransferase activity|carnitine metabolic process|carnitine shuttle|cellular response to fatty acid|circadian rhythm|eating behavior|epithelial cell differentiation|fatty acid beta-oxidation|glucose metabolic proce…	ko00071|ko04922|ko04152|ko04920|ko03320|ko01212	path:bmor00071	Fatty acid degradation
GeneID:101737130	UBC28; Synonyms=UBC9A; At1g64230; F22C12.2	NW_004582035.1	2731001	2732000	1000	39.0753	2.78537e-08	LOC101737130	74.7851	48.9117	100.659	2.05796	2.49646e-05	Up	1.19379	1.15404	1.26448	2.92736	2.67096	3.2367
GeneID:101737170	TRIM2	NW_004582026.1	2490001	2491000	1000	27.1888	1.50665e-07	LOC101737170	143.125	65.212	221.039	3.38954	1.88781e-18	Up	0.574141	0.674609	0.777355	2.36073	3.0033	2.74974	GO:0005737,GO:0016874,GO:0004842,GO:0008270,GO:0043523	cytoplasm|ligase activity|ubiquitin-protein transferase activity|zinc ion binding|regulation of neuron apoptotic process	--
GeneID:101737241	CNOT3; Synonyms=KIAA0691, LENG2, NOT3	NW_004581700.1	973001	974000	1000	11.8261	4.95712e-13	LOC101737241	1262.37	616.132	1908.6	3.09772	1.25388e-76	Up	3.79937	4.30773	4.54597	13.2111	14.5688	14.9083	GO:0030014,GO:0030015,GO:0000932,GO:0005829,GO:0005634,GO:0006977,GO:0031047,GO:0017148,GO:0000288,GO:0000289,GO:2000036,GO:0006355,GO:0006351,GO:0001829	CCR4-NOT complex|CCR4-NOT core complex|cytoplasmic mRNA processing body|cytosol|nucleus|DNA damage response, signal transduction by p53 class mediator resulting in cell cycle arrest|gene silencing by RNA|negative regulation of translation|nuclear-transcribed mRNA catabolic process, deadenylation-dependent decay|nuclear-transcribed mRNA poly(A) tail shortening|regulation of stem cell population ma…	ko03018	path:bmor03018	RNA degradation
GeneID:101737285	STK40	NW_004581694.1	2961001	2962000	1000	11.2285	0.000290823	LOC101737285	266.883	172.269	361.498	2.09845	4.01188e-16	Up	1.92296	2.65743	2.50561	5.76215	5.33476	5.12963	GO:0005737,GO:0005634,GO:0005524,GO:0004674	cytoplasm|nucleus|ATP binding|protein serine/threonine kinase activity	--
GeneID:101737289	ESPN; Synonyms=DFNB36; LP2654	NW_004581704.1	2365001	2366000	1000	13.9156	8.61211e-19	LOC101737289	88.7011	134.539	42.8629	0.31859	2.67136e-05	Down	1.0908	0.703949	1.26052	0.286861	0.372705	0.460906	GO:0005903,GO:0005737,GO:0031941,GO:0005902,GO:0032426,GO:0051015,GO:0017124,GO:0007626,GO:0051494,GO:0030046,GO:0051491,GO:0007605	brush border|cytoplasm|filamentous actin|microvillus|stereocilium tip|actin filament binding|SH3 domain binding|locomotory behavior|negative regulation of cytoskeleton organization|parallel actin filament bundle assembly|positive regulation of filopodium assembly|sensory perception of sound
GeneID:101737297		NW_004581738.1	347001	348000	1000	21.041	1.12403e-06	LOC101737297	9.51162	2.85359	16.1696	5.66642	0.00137754	Up	0.044231	0.0447906	0	0.590531	0.32451	0.358326	GO:0052689	carboxylic ester hydrolase activity
GeneID:101737301		NW_004581786.1	406001	407000	1000	26.6934	2.97201e-21	LOC101737301	182.831	99.9216	265.74	2.65949	1.68721e-18	Up	4.97375	5.44645	5.8182	17.0573	21.9303	19.9373
GeneID:101737390	HS6ST2; RCJMB04_19a20	NW_004581715.1	28001	29000	1000	21.0265	1.20773e-08	LOC101737390	98.9523	47.1239	150.781	3.19967	4.65697e-07	Up	0.941231	0.739899	0.822765	2.22634	3.77097	2.86369	GO:0016021,GO:0017095,GO:0015015,GO:0060173	integral component of membrane|heparan sulfate 6-O-sulfotransferase activity|heparan sulfate proteoglycan biosynthetic process, enzymatic modification|limb development	ko00534	path:bmor00534	Glycosaminoglycan biosynthesis - heparan sulfate / heparin
GeneID:101737402	PARL; Synonyms=PSARL	NW_004582010.1	1610001	1611000	1000	13.1049	1.61535e-05	LOC101737402	819.373	1121.48	517.262	0.461229	2.20882e-48	Down	45.5932	50.0008	47.2793	26.3662	25.2067	25.3138	GO:0016021,GO:0005743,GO:0005634,GO:0004252,GO:2001243,GO:0090201,GO:0016485,GO:1903146,GO:1903214,GO:0030162,GO:2000377	integral component of membrane|mitochondrial inner membrane|nucleus|serine-type endopeptidase activity|negative regulation of intrinsic apoptotic signaling pathway|negative regulation of release of cytochrome c from mitochondria|protein processing|regulation of mitophagy|regulation of protein targeting to mitochondrion|regulation of proteolysis|regulation of reactive oxygen species metabolic proc…	--
GeneID:101737404	RPUSD2; Synonyms=C15orf19	NW_004582012.1	2973001	2974000	1000	10.984	6.5686e-10	LOC101737404	288.855	185.443	392.267	2.11529	1.22807e-17	Up	1.01558	1.16168	1.14938	2.69844	2.89975	3.14914	GO:0005739,GO:0044822,GO:0009982,GO:0031119	mitochondrion|poly(A) RNA binding|pseudouridine synthase activity|tRNA pseudouridine synthesis
GeneID:101737538	CARM1 {ECO:0000312|EMBL:ACJ24894.1}; AGAP003923	NW_004581748.1	1190001	1191000	1000	17.3631	1.99997e-12	LOC101737538	3179.12	1922.79	4435.44	2.30677	1.03275e-172	Up	27.4512	27.5645	29.3581	71.6309	76.406	76.214	GO:0005737,GO:0005829,GO:0005634,GO:0042054,GO:0008469,GO:0035242,GO:0035241,GO:0006338,GO:0034969,GO:0019919,GO:0006355,GO:0006351	cytoplasm|cytosol|nucleus|histone methyltransferase activity|histone-arginine N-methyltransferase activity|protein-arginine omega-N asymmetric methyltransferase activity|protein-arginine omega-N monomethyltransferase activity|chromatin remodeling|histone arginine methylation|peptidyl-arginine methylation, to asymmetrical-dimethyl arginine|regulation of transcription, DNA-templated|transcription, …
GeneID:101737606	Ac76E {ECO:0000312|EMBL:AAF49089.3}; CG7978	NW_004582031.1	805001	806000	1000	10.1866	5.9145e-05	LOC101737606	17.3733	4.26883	30.4778	7.13961	1.26728e-06	Up	0.0482071	0.0291019	0	0.272626	0.226028	0.194293	GO:0016021,GO:0005622,GO:0005886,GO:0004016,GO:0005524,GO:0046872,GO:0007189,GO:0007193,GO:0006171,GO:0019933,GO:0002165,GO:0040015,GO:0042594	integral component of membrane|intracellular|plasma membrane|adenylate cyclase activity|ATP binding|metal ion binding|adenylate cyclase-activating G-protein coupled receptor signaling pathway|adenylate cyclase-inhibiting G-protein coupled receptor signaling pathway|cAMP biosynthetic process|cAMP-mediated signaling|instar larval or pupal development|negative regulation of multicellular organism gr…	ko04540|ko04922|ko04727|ko04015|ko04211|ko04913|ko04611|ko04914|ko04923|ko04916|ko04970|ko04261|ko04925|ko04911|ko04918|ko04713|ko04724|ko04976|ko04024|ko04725|ko04114|ko04723|ko04020|ko04912|ko04972|ko04022|ko04971|ko04062|ko04270|ko04750|ko00230|ko04915|ko04072|ko04921|ko04213	path:bmor00230,path:bmor04213	Purine metabolism|Longevity regulating pathway - multiple species
GeneID:101737619	EXD2 {ECO:0000312|HGNC:HGNC:20217}; Synonyms=C14orf114 {ECO:0000312|HGNC:HGNC:20217}, EXDL2 {ECO:0000303|PubMed:26807646}	NW_004581691.1	3054001	3055000	1000	18.3886	5.40235e-07	LOC101737619	803.017	1087.87	518.164	0.47631	6.44478e-44	Down	18.1102	22.0866	21.6858	12.7323	12.2514	11.8953	GO:0005737,GO:0005634,GO:0008408,GO:0008852,GO:0003676,GO:0008310,GO:0000729,GO:0006302,GO:0000724,GO:0090305	cytoplasm|nucleus|3'-5' exonuclease activity|exodeoxyribonuclease I activity|nucleic acid binding|single-stranded DNA 3'-5' exodeoxyribonuclease activity|DNA double-strand break processing|double-strand break repair|double-strand break repair via homologous recombination|nucleic acid phosphodiester bond hydrolysis
GeneID:101737642	MTPAP {ECO:0000303|PubMed:27176048}; CG11418 {ECO:0000312|FlyBase:FBgn0024360}	NW_004582009.1	11154001	11155000	1000	21.454	4.02414e-16	LOC101737642	351.682	190.375	512.988	2.69462	2.08413e-29	Up	4.07744	3.11565	3.3992	10.6587	10.2189	12.1243	GO:0005739,GO:0005524,GO:0046872,GO:0044822,GO:1990817,GO:0097222,GO:0006378,GO:0036416	mitochondrion|ATP binding|metal ion binding|poly(A) RNA binding|RNA adenylyltransferase activity|mitochondrial mRNA polyadenylation|mRNA polyadenylation|tRNA stabilization	--
GeneID:101737685	Ehmt1; Synonyms=Euhmtase1, Glp, Kmt1d	NW_004581752.1	1025001	1026000	1000	17.7648	7.05091e-07	LOC101737685	288.429	159.754	417.103	2.6109	7.36181e-22	Up	9.10137	8.39732	6.57281	22.0544	26.7864	24.3528	GO:0005694,GO:0005654,GO:0005634,GO:0070742,GO:0046976,GO:0046974,GO:0018024,GO:0008168,GO:0002039,GO:0016279,GO:0008270,GO:0006325,GO:0006306,GO:0009790,GO:0016571,GO:0000122,GO:0045892,GO:0018027,GO:0018026,GO:0060992	chromosome|nucleoplasm|nucleus|C2H2 zinc finger domain binding|histone methyltransferase activity (H3-K27 specific)|histone methyltransferase activity (H3-K9 specific)|histone-lysine N-methyltransferase activity|methyltransferase activity|p53 binding|protein-lysine N-methyltransferase activity|zinc ion binding|chromatin organization|DNA methylation|embryo development|histone methylation|negative …
GeneID:101737707	LRIG3; Synonyms=LIG3; UNQ287/PRO326/PRO335	NW_004581682.1	45001	46000	1000	14.7467	8.4004e-06	LOC101737707	1782.21	2685.58	878.841	0.327245	8.66086e-188	Down	76.1248	76.1262	71.1993	30.2445	26.1638	25.9136	GO:0030659,GO:0005615,GO:0016021,GO:0005886,GO:0032474	cytoplasmic vesicle membrane|extracellular space|integral component of membrane|plasma membrane|otolith morphogenesis
GeneID:101737715	ZNF585A	NW_004581704.1	2529001	2530000	1000	19.9328	9.5933e-15	LOC101737715	765.712	1056.84	474.583	0.449059	1.98532e-48	Down	11.6055	13.3453	13.4781	6.24128	6.55735	7.20682	GO:0005634,GO:0046872,GO:0003676,GO:0003700,GO:0006355,GO:0006351	nucleus|metal ion binding|nucleic acid binding|transcription factor activity, sequence-specific DNA binding|regulation of transcription, DNA-templated|transcription, DNA-templated
GeneID:101737835	ATP13A3; Synonyms=AFURS1	NW_004582025.1	217001	218000	1000	31.4874	1.95958e-08	LOC101737835	449.907	242.95	656.864	2.7037	1.37105e-43	Up	3.14321	2.5665	2.69911	8.46009	9.24421	8.68239	GO:0005887,GO:0043231,GO:0016020,GO:0005524,GO:0019829,GO:0046872,GO:0006874	integral component of plasma membrane|intracellular membrane-bounded organelle|membrane|ATP binding|cation-transporting ATPase activity|metal ion binding|cellular calcium ion homeostasis	--
GeneID:101737853	ZNF585B	NW_004581704.1	2538001	2539000	1000	12.3917	5.93039e-15	LOC101737853	265.652	373.119	158.184	0.423949	5.36537e-21	Down	4.01759	4.95093	4.60229	1.60297	1.93005	2.1242	GO:0005634,GO:0046872,GO:0003676,GO:0003700,GO:0006355,GO:0006351	nucleus|metal ion binding|nucleic acid binding|transcription factor activity, sequence-specific DNA binding|regulation of transcription, DNA-templated|transcription, DNA-templated
GeneID:101737980	bre-4 {ECO:0000312|WormBase:Y73E7A.7a}; Y73E7A.7	NW_004581682.1	4313001	4314000	1000	22.9403	1.23166e-05	LOC101737980	82.2915	48.2597	116.323	2.41036	9.16521e-08	Up	1.29411	1.0898	0.929625	3.51593	3.69261	2.7885	GO:0016021,GO:0008376,GO:0033207,GO:0046872,GO:0005975,GO:0075015,GO:0045747,GO:0006486,GO:0009636	integral component of membrane|acetylgalactosaminyltransferase activity|beta-1,4-N-acetylgalactosaminyltransferase activity|metal ion binding|carbohydrate metabolic process|formation of infection structure on or near host|positive regulation of Notch signaling pathway|protein glycosylation|response to toxic substance
GeneID:101738060	TSPAN33; Synonyms=PEN	NW_004582032.1	2615001	2616000	1000	23.9409	5.90002e-05	LOC101738060	61.22	29.1724	93.2676	3.19712	2.42285e-09	Up	0.918101	1.35313	0.534174	4.43875	3.34221	3.33693	GO:0009986,GO:0005887,GO:0005886,GO:0097197,GO:0019899,GO:0007166,GO:0090002,GO:0045747,GO:0051604	cell surface|integral component of plasma membrane|plasma membrane|tetraspanin-enriched microdomain|enzyme binding|cell surface receptor signaling pathway|establishment of protein localization to plasma membrane|positive regulation of Notch signaling pathway|protein maturation	--
GeneID:101738077	Xylb	NW_004581727.1	384001	385000	1000	16.1354	2.24756e-08	LOC101738077	86.356	46.7666	125.945	2.69307	1.00718e-09	Up	0.51279	0.455047	0.751162	1.84877	1.71527	1.50073	GO:0005737,GO:0070062,GO:0005524,GO:0004856,GO:0042732,GO:0005997	cytoplasm|extracellular exosome|ATP binding|xylulokinase activity|D-xylose metabolic process|xylulose metabolic process	ko00040	path:bmor00040	Pentose and glucuronate interconversions
GeneID:101738152		NW_004582035.1	2912001	2913000	1000	12.7187	0.00163355	LOC101738152	6241.33	3797.44	8685.22	2.28712	9.52282e-271	Up	38.3847	35.9224	37.6481	93.2978	92.3587	90.9308
GeneID:101738157	Snx2	NW_004581685.1	2527001	2528000	1000	54.6292	4.12833e-15	LOC101738157	723.105	443.87	1002.34	2.25818	6.23624e-34	Up	7.44711	9.14538	8.90554	20.2957	21.8826	22.1318	GO:0005913,GO:0005737,GO:0005829,GO:0031901,GO:0010008,GO:0070062,GO:0019898,GO:0030027,GO:0016020,GO:0043234,GO:0030904,GO:0030905,GO:0098641,GO:0005154,GO:0005158,GO:1990460,GO:0035091,GO:0046982,GO:0042803,GO:1990459,GO:0034498,GO:0006897,GO:0006886,GO:0072673,GO:0051259,GO:0042147,GO:0016050	cell-cell adherens junction|cytoplasm|cytosol|early endosome membrane|endosome membrane|extracellular exosome|extrinsic component of membrane|lamellipodium|membrane|protein complex|retromer complex|retromer, tubulation complex|cadherin binding involved in cell-cell adhesion|epidermal growth factor receptor binding|insulin receptor binding|leptin receptor binding|phosphatidylinositol binding|prote…	ko04144	path:bmor04144	Endocytosis
GeneID:101738186	ACO2	NW_004582028.1	4537001	4538000	1000	17.0617	6.27456e-14	LOC101738186	7670.09	10835.8	4504.38	0.415694	0	Down	96.9792	94.349	92.2409	43.4472	41.6087	43.7322	GO:0005739,GO:0043209,GO:0005634,GO:0051539,GO:0003994,GO:0005506,GO:0006101,GO:0006099	mitochondrion|myelin sheath|nucleus|4 iron, 4 sulfur cluster binding|aconitate hydratase activity|iron ion binding|citrate metabolic process|tricarboxylic acid cycle	ko01200|ko00630|ko00020|ko00720|ko01210|ko01230	path:bmor00020,path:bmor00630	Citrate cycle (TCA cycle)|Glyoxylate and dicarboxylate metabolism
GeneID:101738188	argF {ECO:0000255|HAMAP-Rule:MF_01109}; A1S_1980	NW_004582032.1	3052001	3053000	1000	20.6209	5.45675e-09	LOC101738188	407.393	662.177	152.608	0.230464	1.88153e-79	Down	14.365	14.9514	14.9521	4.07399	3.80788	3.99393	GO:0005737,GO:0016597,GO:0004585,GO:0006526	cytoplasm|amino acid binding|ornithine carbamoyltransferase activity|arginine biosynthetic process	ko01230|ko00220	path:bmor00220	Arginine biosynthesis
GeneID:101738231	dupd1	NW_004582027.1	2328001	2329000	1000	25.5325	2.73243e-17	LOC101738231	1207.4	1662.09	752.703	0.452865	3.30774e-71	Down	41.9183	42.1621	43.0495	23.3635	20.6257	20.4657	GO:0005737,GO:0004725,GO:0008138	cytoplasm|protein tyrosine phosphatase activity|protein tyrosine/serine/threonine phosphatase activity	--
GeneID:101738239	GIT2; Synonyms=KIAA0148	NW_004581679.1	1654001	1655000	1000	14.4732	6.39663e-06	LOC101738239	138.143	72.0521	204.234	2.83454	5.17869e-16	Up	0.88073	0.85617	0.792403	2.86606	2.40183	2.76576	GO:0005925,GO:0005654,GO:0005096,GO:0046872,GO:0048266,GO:0008277	focal adhesion|nucleoplasm|GTPase activator activity|metal ion binding|behavioral response to pain|regulation of G-protein coupled receptor protein signaling pathway	ko04144	path:bmor04144	Endocytosis
GeneID:101738259		NW_004582010.1	9023001	9024000	1000	21.5499	3.4528e-06	LOC101738259	577.154	309.445	844.863	2.73025	9.4416e-56	Up	4.25223	4.3768	4.96097	13.4678	14.5863	14.1835
GeneID:101738263		NW_004582012.1	7402001	7403000	1000	11.2918	4.35148e-08	LOC101738263	339.81	181.294	498.325	2.74871	1.21264e-34	Up	5.18595	5.51861	4.90085	16.2485	17.3156	15.5071
GeneID:101738271	Set2; CG1716	NW_004582020.1	2498001	2499000	1000	23.3869	3.9535e-18	LOC101738271	2333.82	1482.24	3185.4	2.14905	1.01299e-114	Up	7.9874	7.4332	8.37187	19.025	18.3247	18.4471	GO:0005694,GO:0005634,GO:0003677,GO:0046975,GO:0018024,GO:0051219,GO:0035076,GO:0010452,GO:0016571,GO:0002168,GO:0006355,GO:0006351,GO:0035220	chromosome|nucleus|DNA binding|histone methyltransferase activity (H3-K36 specific)|histone-lysine N-methyltransferase activity|phosphoprotein binding|ecdysone receptor-mediated signaling pathway|histone H3-K36 methylation|histone methylation|instar larval development|regulation of transcription, DNA-templated|transcription, DNA-templated|wing disc development	ko00310	path:bmor00310	Lysine degradation
GeneID:101738315	ATP7B; Synonyms=PWD, WC1, WND	NW_004582019.1	3694001	3695000	1000	13.0831	3.29358e-06	LOC101738315	462.348	269.409	655.288	2.43231	1.53872e-36	Up	1.24158	1.0958	1.29155	3.20452	3.64018	3.51184
GeneID:101738347		NW_004582009.1	285001	286000	1000	15.6773	1.67509e-11	LOC101738347	3388.78	1716.64	5060.91	2.94815	4.22068e-292	Up	5.16987	5.34742	5.67934	16.7183	16.9114	17.2477
GeneID:101738354	lolal {ECO:0000312|EMBL:AAM68179.1}; Synonyms=ban {ECO:0000303|PubMed:12556479}; CG5738	NW_004582017.1	4246001	4247000	1000	21.2706	4.00786e-12	LOC101738354	751.831	415.481	1088.18	2.61908	6.23265e-66	Up	5.05287	5.82347	4.87912	14.3905	15.0957	15.1822	GO:0000794,GO:0005634,GO:0031519,GO:0005700,GO:0003677,GO:0031208,GO:0042803,GO:0003700,GO:0006342,GO:0016569,GO:0001700,GO:0016458,GO:0035167,GO:0045892,GO:0045893,GO:0006357,GO:0007435,GO:0007426,GO:0006351	condensed nuclear chromosome|nucleus|PcG protein complex|polytene chromosome|DNA binding|POZ domain binding|protein homodimerization activity|transcription factor activity, sequence-specific DNA binding|chromatin silencing|covalent chromatin modification|embryonic development via the syncytial blastoderm|gene silencing|larval lymph gland hemopoiesis|negative regulation of transcription, DNA-templ…
GeneID:101738454	TTBK2; Synonyms=KIAA0847	NW_004582019.1	3754001	3755000	1000	10.4693	1.02889e-08	LOC101738454	783.131	450.999	1115.26	2.47287	4.14729e-61	Up	1.84265	1.90451	2.10105	5.35598	5.32956	5.46427	GO:0005814,GO:0036064,GO:0035869,GO:0005829,GO:0005615,GO:0005634,GO:0005524,GO:0004674,GO:0060271,GO:0018105,GO:0008360,GO:0007224	centriole|ciliary basal body|ciliary transition zone|cytosol|extracellular space|nucleus|ATP binding|protein serine/threonine kinase activity|cilium assembly|peptidyl-serine phosphorylation|regulation of cell shape|smoothened signaling pathway	--
GeneID:101738482	Sgpp1	NW_004581774.1	413001	414000	1000	16.518	2.69231e-05	LOC101738482	116.877	75.8975	157.857	2.07986	8.71493e-08	Up	1.84166	0.923667	1.22845	2.8414	2.99832	3.5127	GO:0005789,GO:0016021,GO:0016787	endoplasmic reticulum membrane|integral component of membrane|hydrolase activity	ko04071|ko00600	path:bmor00600	Sphingolipid metabolism
GeneID:101738500		NW_004582025.1	2238001	2239000	1000	20.4221	2.7632e-06	LOC101738500	661.831	434.587	889.075	2.04579	3.09396e-34	Up	12.2091	12.158	10.9913	26.6186	26.5214	24.7179
GeneID:101738522	casd1; si:dkey-104m9.2, zgc:136291	NW_004581708.1	406001	407000	1000	17.5008	1.08854e-08	LOC101738522	137.336	81.113	193.559	2.38629	6.10703e-08	Up	1.19731	1.28091	1.51907	2.97991	3.83992	4.31172	GO:0016021	integral component of membrane
GeneID:101738546	SNRK {ECO:0000312|EMBL:AAH71567.1}; Synonyms=KIAA0096 {ECO:0000312|EMBL:BAA07744.2}, SNFRK {ECO:0000312|EMBL:AAF86944.1}	NW_004582023.1	1934001	1935000	1000	16.7753	1.97042e-08	LOC101738546	146.844	68.0706	225.618	3.31447	2.5443e-21	Up	0.658367	0.580203	0.579733	2.858	2.26148	2.93666	GO:0005737,GO:0005634,GO:0005524,GO:0000287,GO:0004674,GO:0035556,GO:0030099,GO:0006468	cytoplasm|nucleus|ATP binding|magnesium ion binding|protein serine/threonine kinase activity|intracellular signal transduction|myeloid cell differentiation|protein phosphorylation	--
GeneID:101738636	tamo; CG4057	NW_004582035.1	2938001	2939000	1000	18.7465	2.04113e-11	LOC101738636	209.15	130.224	288.075	2.21216	1.15102e-14	Up	1.06063	0.903669	0.85224	1.98604	2.22506	2.38191	GO:0005737,GO:0008536,GO:0008270,GO:0007275,GO:0015031	cytoplasm|Ran GTPase binding|zinc ion binding|multicellular organism development|protein transport	--
GeneID:101738641	melt; CG8624	NW_004581679.1	1820001	1821000	1000	15.1061	1.90011e-14	LOC101738641	162.955	80.9675	244.943	3.0252	1.34703e-20	Up	0.416225	0.644329	0.431328	1.76814	1.95616	1.86238	GO:0005886,GO:0035091,GO:0010314,GO:0001708,GO:0007398,GO:0008286,GO:0006629,GO:0008152,GO:0007422,GO:0045464,GO:2001020,GO:0030730	plasma membrane|phosphatidylinositol binding|phosphatidylinositol-5-phosphate binding|cell fate specification|ectoderm development|insulin receptor signaling pathway|lipid metabolic process|metabolic process|peripheral nervous system development|R8 cell fate specification|regulation of response to DNA damage stimulus|sequestering of triglyceride
GeneID:101738660	Ppid	NW_004581738.1	671001	672000	1000	21.5465	3.2712e-19	LOC101738660	1017.34	1374.05	660.629	0.480788	6.91726e-53	Down	73.2468	72.8441	69.36	39.5788	38.9692	37.4439	GO:0005737,GO:0005730,GO:0005654,GO:0005634,GO:0030331,GO:0005528,GO:0031072,GO:0030544,GO:0051879,GO:0003755,GO:0008134,GO:0006915,GO:0071492,GO:0061077,GO:0034389,GO:0000122,GO:0043065,GO:0050714,GO:0045070,GO:0006461,GO:0006457,GO:0015031,GO:0042981	cytoplasm|nucleolus|nucleoplasm|nucleus|estrogen receptor binding|FK506 binding|heat shock protein binding|Hsp70 protein binding|Hsp90 protein binding|peptidyl-prolyl cis-trans isomerase activity|transcription factor binding|apoptotic process|cellular response to UV-A|chaperone-mediated protein folding|lipid particle organization|negative regulation of transcription from RNA polymerase II promote…	--
GeneID:101738692	Ppp1r8; Synonyms=Nipp1	NW_004581686.1	2421001	2422000	1000	18.9042	8.94028e-13	LOC101738692	836.326	431.124	1241.53	2.87975	5.18892e-86	Up	6.26552	6.77798	5.92261	21.4407	20.4991	20.4925	GO:0016607,GO:0005654,GO:0005681,GO:0003677,GO:0003729,GO:0019888,GO:0004865,GO:0008283,GO:0006397,GO:0007275,GO:0035308,GO:0006355,GO:0008380,GO:0006351	nuclear speck|nucleoplasm|spliceosomal complex|DNA binding|mRNA binding|protein phosphatase regulator activity|protein serine/threonine phosphatase inhibitor activity|cell proliferation|mRNA processing|multicellular organism development|negative regulation of protein dephosphorylation|regulation of transcription, DNA-templated|RNA splicing|transcription, DNA-templated	--
GeneID:101738704	ACVR1	NW_004581745.1	843001	844000	1000	13.2351	1.5072e-05	LOC101738704	1256.32	829.602	1683.03	2.02872	5.09666e-59	Up	7.25698	6.33018	6.56139	15.6253	14.4914	16.0674	GO:0048179,GO:0045177,GO:0005887,GO:0005622,GO:0016020,GO:0048185,GO:0016361,GO:0005524,GO:0019838,GO:0046872,GO:0042803,GO:0004672,GO:0004674,GO:0005057,GO:0004702,GO:0046332,GO:0050431,GO:0005025,GO:0032924,GO:0002526,GO:0003289,GO:0030509,GO:0001569,GO:0060317,GO:0060923,GO:0016477,GO:0071773,GO:0007368,GO:0003143,GO:0061445,GO:0042118,GO:0000082,GO:0007369,GO:0001702,GO:0007281,GO:0007507,GO:…	activin receptor complex|apical part of cell|integral component of plasma membrane|intracellular|membrane|activin binding|activin receptor activity, type I|ATP binding|growth factor binding|metal ion binding|protein homodimerization activity|protein kinase activity|protein serine/threonine kinase activity|signal transducer activity, downstream of receptor|signal transducer, downstream of receptor…	ko04060|ko04550|ko04350	path:bmor04350	TGF-beta signaling pathway
GeneID:101738713	ric8a; Synonyms=l(1)G0397, Ric8; CG15797	NW_004582008.1	11076001	11077000	1000	21.4371	9.09583e-10	LOC101738713	243.905	159.549	328.26	2.05742	3.21304e-14	Up	3.02462	3.11037	3.54492	7.73313	7.96555	7.76854	GO:0005938,GO:0005737,GO:0005829,GO:0001965,GO:0005096,GO:0005085,GO:0008356,GO:0008105,GO:0040001,GO:0007163,GO:0007186,GO:0010004,GO:0055057,GO:0050821	cell cortex|cytoplasm|cytosol|G-protein alpha-subunit binding|GTPase activator activity|guanyl-nucleotide exchange factor activity|asymmetric cell division|asymmetric protein localization|establishment of mitotic spindle localization|establishment or maintenance of cell polarity|G-protein coupled receptor signaling pathway|gastrulation involving germ band extension|neuroblast division|protein sta…
GeneID:101738855	GARNL3; RCJMB04_14h1	NW_004582010.1	5075001	5076000	1000	15.2863	0.00018487	LOC101738855	35.0706	48.7041	21.4372	0.440152	0.0118994	Down	0.272942	0.251202	0.120798	0.100004	0.130652	0.0928397	GO:0005096,GO:0051056	GTPase activator activity|regulation of small GTPase mediated signal transduction
GeneID:101738858	TNK2; Synonyms=ACK1	NW_004582017.1	5280001	5281000	1000	20.6906	4.51586e-06	LOC101738858	415.437	260.105	570.768	2.19437	1.19794e-26	Up	2.27479	2.9131	2.30191	6.05933	6.5141	6.01392	GO:0005912,GO:0005905,GO:0030136,GO:0005737,GO:0030659,GO:0005768,GO:0031234,GO:0070436,GO:0016020,GO:0005634,GO:0005886,GO:0005524,GO:0005154,GO:0005095,GO:0042802,GO:0046872,GO:0004715,GO:0004674,GO:0004712,GO:0004713,GO:0031625,GO:0050699,GO:0030154,GO:0016477,GO:0007166,GO:0006897,GO:0045087,GO:0038083,GO:0016310,GO:0050731,GO:0042127,GO:2000369,GO:0007264,GO:0007169	adherens junction|clathrin-coated pit|clathrin-coated vesicle|cytoplasm|cytoplasmic vesicle membrane|endosome|extrinsic component of cytoplasmic side of plasma membrane|Grb2-EGFR complex|membrane|nucleus|plasma membrane|ATP binding|epidermal growth factor receptor binding|GTPase inhibitor activity|identical protein binding|metal ion binding|non-membrane spanning protein tyrosine kinase activity|p…	--
GeneID:101738903	ACAC	NW_004582019.1	4161001	4162000	1000	12.5528	3.14598e-05	LOC101738903	613.91	348.402	879.417	2.52415	4.68148e-51	Up	0.980489	0.943516	0.938997	2.66058	2.7979	2.76665	GO:0005623,GO:0005737,GO:0003989,GO:0005524,GO:0009374,GO:0004075,GO:0050692,GO:0046872,GO:0005102,GO:0032810,GO:0046966,GO:0006633,GO:2001295,GO:0010628,GO:0045893,GO:0065008,GO:0040029,GO:0009743,GO:0070542,GO:0097066,GO:0006810	cell|cytoplasm|acetyl-CoA carboxylase activity|ATP binding|biotin binding|biotin carboxylase activity|DBD domain binding|metal ion binding|receptor binding|sterol response element binding|thyroid hormone receptor binding|fatty acid biosynthetic process|malonyl-CoA biosynthetic process|positive regulation of gene expression|positive regulation of transcription, DNA-templated|regulation of biologic…	ko00061|ko00620|ko04922|ko04152|ko04910|ko00640|ko01212|ko00254	path:bmor00061,path:bmor00620,path:bmor00640	Fatty acid biosynthesis|Pyruvate metabolism|Propanoate metabolism
GeneID:101738951	rdgBbeta; CG17818	NW_004582026.1	3327001	3328000	1000	14.5156	1.05395e-07	LOC101738951	1177.83	781.72	1573.95	2.01344	1.06685e-54	Up	17.4106	17.152	16.5169	40.9553	39.0006	40.7785	GO:0005737,GO:0008289,GO:0008526,GO:0007165	cytoplasm|lipid binding|phosphatidylinositol transporter activity|signal transduction
GeneID:101739003	DPP8; Synonyms=DPRP1; MSTP097, MSTP135, MSTP141	NW_004582217.1	9001	10000	1000	14.9793	6.95073e-10	LOC101739003	403.042	225.178	580.906	2.57977	3.76552e-36	Up	4.49677	3.97118	4.69408	12.0263	13.9231	13.6772	GO:0005737,GO:0005654,GO:0008239,GO:0008236,GO:0006955,GO:0006508	cytoplasm|nucleoplasm|dipeptidyl-peptidase activity|serine-type peptidase activity|immune response|proteolysis	--
GeneID:101739008	ALG9; Synonyms=DIBD1	NW_004581691.1	3706001	3707000	1000	17.2109	1.25467e-08	LOC101739008	387.711	234.538	540.884	2.30617	6.42569e-28	Up	2.62251	2.34179	2.31377	7.20633	7.68307	7.4225	GO:0005783,GO:0005789,GO:0016021,GO:0016020,GO:0000026,GO:0052926,GO:0052918,GO:0000030,GO:0006488,GO:0006486	endoplasmic reticulum|endoplasmic reticulum membrane|integral component of membrane|membrane|alpha-1,2-mannosyltransferase activity|dol-P-Man:Man(6)GlcNAc(2)-PP-Dol alpha-1,2-mannosyltransferase activity|dol-P-Man:Man(8)GlcNAc(2)-PP-Dol alpha-1,2-mannosyltransferase activity|mannosyltransferase activity|dolichol-linked oligosaccharide biosynthetic process|protein glycosylation	ko00510|ko00513	path:bmor00510	N-Glycan biosynthesis
GeneID:101739033	ZNF567	NW_004582010.1	9127001	9128000	1000	23.6073	4.12193e-09	LOC101739033	469.901	641.764	298.038	0.464404	8.75996e-29	Down	16.1212	16.5335	15.4246	8.60267	7.49567	8.66225	GO:0005634,GO:0046872,GO:0003700,GO:0044212,GO:0000122,GO:0045944,GO:0006351	nucleus|metal ion binding|transcription factor activity, sequence-specific DNA binding|transcription regulatory region DNA binding|negative regulation of transcription from RNA polymerase II promoter|positive regulation of transcription from RNA polymerase II promoter|transcription, DNA-templated
GeneID:101739131	CG7766	NW_004582008.1	11309001	11310000	1000	15.8577	9.00582e-05	LOC101739131	652.953	370.898	935.008	2.52093	3.71782e-39	Up	2.43958	2.46426	2.42666	5.85705	7.24217	6.77676	GO:0005964,GO:0005886,GO:0003824,GO:0005977,GO:0006468	phosphorylase kinase complex|plasma membrane|catalytic activity|glycogen metabolic process|protein phosphorylation	ko04910|ko04020|ko04922
GeneID:101739178	lrrc58	NW_004582009.1	6391001	6392000	1000	15.7172	2.61948e-07	LOC101739178	3218.72	4550.93	1886.5	0.414532	1.29146e-194	Down	168.898	172.577	171.902	80.3429	83.806	81.9882
GeneID:101739208	G2e3; Synonyms=Kiaa1333	NW_004581684.1	2338001	2339000	1000	16.0748	2.7292e-14	LOC101739208	568.674	314.254	823.094	2.6192	4.7235e-51	Up	3.55825	3.94471	3.60738	10.3014	11.1465	10.8132	GO:0005737,GO:0005730,GO:0061630,GO:0008270,GO:0006915,GO:0001824,GO:2001243,GO:0000209	cytoplasm|nucleolus|ubiquitin protein ligase activity|zinc ion binding|apoptotic process|blastocyst development|negative regulation of intrinsic apoptotic signaling pathway|protein polyubiquitination
GeneID:101739213	Smg1; Synonyms=Kiaa0421	NW_004581708.1	955001	956000	1000	19.8559	2.14745e-09	LOC101739213	1946.36	862.031	3030.69	3.51576	6.1682e-85	Up	4.68685	5.1094	4.71789	18.1659	20.5908	19.9118	GO:0005737,GO:0005634,GO:0005524,GO:0016301,GO:0046872,GO:0044822,GO:0004674,GO:0042162,GO:0006281,GO:0000184,GO:0018105,GO:0046854,GO:0046777,GO:0000723	cytoplasm|nucleus|ATP binding|kinase activity|metal ion binding|poly(A) RNA binding|protein serine/threonine kinase activity|telomeric DNA binding|DNA repair|nuclear-transcribed mRNA catabolic process, nonsense-mediated decay|peptidyl-serine phosphorylation|phosphatidylinositol phosphorylation|protein autophosphorylation|telomere maintenance	ko03015	path:bmor03015	mRNA surveillance pathway
GeneID:101739279	MPI; Synonyms=PMI1	NW_004582018.1	2004001	2005000	1000	19.1345	0.000118081	LOC101739279	118.857	75.7326	161.981	2.13885	5.60288e-05	Up	2.30352	1.27235	3.16589	6.16477	4.53507	5.02122	GO:0005737,GO:0005829,GO:0070062,GO:0004476,GO:0008270,GO:0000032,GO:0009298,GO:0061611,GO:0006486	cytoplasm|cytosol|extracellular exosome|mannose-6-phosphate isomerase activity|zinc ion binding|cell wall mannoprotein biosynthetic process|GDP-mannose biosynthetic process|mannose to fructose-6-phosphate metabolic process|protein glycosylation	ko00520|ko00051	path:bmor00051,path:bmor00520	Fructose and mannose metabolism|Amino sugar and nucleotide sugar metabolism
GeneID:101739294	Tmem8a; Synonyms=Tmem8	NW_004581695.1	1258001	1259000	1000	22.0212	1.02397e-11	LOC101739294	301.139	147.834	454.445	3.07403	3.85689e-37	Up	1.65922	2.19073	2.13136	6.91925	6.74853	6.84941	GO:0070062,GO:0005887,GO:0005765,GO:0005886,GO:0007155	extracellular exosome|integral component of plasma membrane|lysosomal membrane|plasma membrane|cell adhesion
GeneID:101739304	Slc30a2; Synonyms=Znt2	NW_004581748.1	388001	389000	1000	13.642	3.95886e-11	LOC101739304	202.029	53.5378	350.52	6.54715	1.02642e-22	Up	0.715799	0.738907	0.658465	6.11662	4.18898	6.46792	GO:0005737,GO:0016021,GO:0005770,GO:0005765,GO:0005886,GO:0005385,GO:0061090,GO:0061088,GO:0010043	cytoplasm|integral component of membrane|late endosome|lysosomal membrane|plasma membrane|zinc ion transmembrane transporter activity|positive regulation of sequestering of zinc ion|regulation of sequestering of zinc ion|response to zinc ion	--
GeneID:101739387	pds5b-b; Synonyms=aprin-b	NW_004581686.1	2837001	2838000	1000	13.4512	4.57729e-07	LOC101739387	1838.85	1160.95	2516.74	2.16783	1.58663e-96	Up	7.92351	7.51279	7.44209	17.7549	17.1862	17.9141	GO:0005634,GO:0003677,GO:0051301,GO:0007064,GO:0008285	nucleus|DNA binding|cell division|mitotic sister chromatid cohesion|negative regulation of cell proliferation	--
GeneID:101739402	Lip3; CG8823	NW_004581757.1	343001	344000	1000	22.2917	0.000124022	LOC101739402	2643.09	3931.11	1355.07	0.344704	5.06468e-238	Down	124.33	129.787	129.734	52.9548	49.5668	49.5153	GO:0016788,GO:0016042	hydrolase activity, acting on ester bonds|lipid catabolic process	ko04142|ko00100	path:bmor00100,path:bmor04142	Steroid biosynthesis|Lysosome
GeneID:101739438	MTMR9; Synonyms=C8orf9, MTMR8	NW_004581691.1	110001	111000	1000	11.5041	3.14565e-05	LOC101739438	99.4203	60.5986	138.242	2.28127	3.28619e-08	Up	0.854996	1.25708	1.32677	2.55019	3.32278	3.87065	GO:0005737,GO:0030234	cytoplasm|enzyme regulator activity	--
GeneID:101739450	sh3bp5l	NW_004581748.1	430001	431000	1000	26.5146	4.19946e-17	LOC101739450	53.5053	31.1732	75.8374	2.43278	1.44434e-05	Up	0.420173	0.21181	0.320778	0.674023	0.82492	0.919971	GO:0005737,GO:0004860,GO:0017124,GO:0035556,GO:0061099	cytoplasm|protein kinase inhibitor activity|SH3 domain binding|intracellular signal transduction|negative regulation of protein tyrosine kinase activity
GeneID:101739474	eral1	NW_004582025.1	2618001	2619000	1000	11.5386	7.64816e-05	LOC101739474	1118.04	1496.47	739.608	0.494235	1.84964e-53	Down	64.2367	61.6973	63.8326	34.2183	34.5011	37.5063	GO:0005743,GO:0005759,GO:0005525,GO:0043024,GO:0019843,GO:0000028	mitochondrial inner membrane|mitochondrial matrix|GTP binding|ribosomal small subunit binding|rRNA binding|ribosomal small subunit assembly
GeneID:101739545	SLC7A9; Synonyms=BAT1	NW_004582010.1	2270001	2271000	1000	-19.6849	4.94029e-05	LOC101739545	30.1474	40.426	19.8688	0.491485	0.00872588	Down	0.478814	0.707343	0.589241	0.117944	0.355542	0.468397	GO:0016324,GO:0031526,GO:0005887,GO:0005886,GO:0015297,GO:0015184,GO:0015175,GO:0042605,GO:0006865,GO:0015811,GO:0050900,GO:0015804,GO:0006461	apical plasma membrane|brush border membrane|integral component of plasma membrane|plasma membrane|antiporter activity|L-cystine transmembrane transporter activity|neutral amino acid transmembrane transporter activity|peptide antigen binding|amino acid transport|L-cystine transport|leukocyte migration|neutral amino acid transport|protein complex assembly	ko04974
GeneID:101739573	ZMYND8; Synonyms=KIAA1125, PRKCBP1, RACK7	NW_004581691.1	119001	120000	1000	16.6082	7.53052e-10	LOC101739573	1030.36	491.542	1569.17	3.19235	6.23127e-101	Up	2.73465	2.58574	2.68428	8.635	9.83102	9.2088	GO:0005737,GO:0043198,GO:0043197,GO:0005634,GO:0003682,GO:0042393,GO:0070577,GO:0035064,GO:0070491,GO:0000977,GO:0001106,GO:0003712,GO:0008270,GO:0098815,GO:0030336,GO:1903758,GO:0060999,GO:1902952,GO:0051491,GO:1902897,GO:0006355,GO:0006351	cytoplasm|dendritic shaft|dendritic spine|nucleus|chromatin binding|histone binding|lysine-acetylated histone binding|methylated histone binding|repressing transcription factor binding|RNA polymerase II regulatory region sequence-specific DNA binding|RNA polymerase II transcription corepressor activity|transcription cofactor activity|zinc ion binding|modulation of excitatory postsynaptic potentia…
GeneID:101739665		NW_004581681.1	44001	45000	1000	12.7125	5.78341e-07	LOC101739665	203.573	134.866	272.28	2.01889	1.21518e-11	Up	1.90859	2.13825	1.90568	4.48012	5.16705	4.982
GeneID:101739744	CIT; Synonyms=CRIK, KIAA0949, STK21	NW_004582011.1	3426001	3427000	1000	18.5207	3.42502e-10	LOC101739744	938.359	571.563	1305.15	2.28348	7.95397e-61	Up	3.36667	3.3658	3.00463	8.34925	8.01951	8.31059	GO:0005829,GO:0031985,GO:0016020,GO:0043025,GO:0005886,GO:0005524,GO:0046872,GO:0030165,GO:0004674,GO:0097110,GO:0000910,GO:0000086,GO:0048699,GO:0007030,GO:0035556,GO:0000281,GO:0007067,GO:0051402,GO:0032467,GO:0008064	cytosol|Golgi cisterna|membrane|neuronal cell body|plasma membrane|ATP binding|metal ion binding|PDZ domain binding|protein serine/threonine kinase activity|scaffold protein binding|cytokinesis|G2/M transition of mitotic cell cycle|generation of neurons|Golgi organization|intracellular signal transduction|mitotic cytokinesis|mitotic nuclear division|neuron apoptotic process|positive regulation of…	--
GeneID:101739757		NW_004582027.1	2931001	2932000	1000	13.8408	2.19201e-07	LOC101739757	1195.49	712.036	1678.94	2.35795	9.00604e-58	Up	9.3502	9.80552	8.70025	23.471	26.0475	22.4339
GeneID:101739798	calypso; AAEL000787	NW_004582026.1	3425001	3426000	1000	16.6529	0.000121361	LOC101739798	3333	4641.89	2024.11	0.436054	1.18495e-178	Down	94.6421	97.6537	97.3872	45.6756	47.1089	46.8697	GO:0000790,GO:0035517,GO:0003682,GO:0004843,GO:0006342,GO:0035522,GO:0006511	nuclear chromatin|PR-DUB complex|chromatin binding|thiol-dependent ubiquitin-specific protease activity|chromatin silencing|monoubiquitinated histone H2A deubiquitination|ubiquitin-dependent protein catabolic process	--
GeneID:101740063	MBD4; Synonyms=MED1	NW_004582011.1	4106001	4107000	1000	14.1127	2.46936e-11	LOC101740063	683.502	984.617	382.387	0.388362	2.47974e-59	Down	16.6034	17.5197	16.9398	7.71943	8.04458	7.48051			ko03410	path:bmor03410	Base excision repair
GeneID:101740091	Inpp5e	NW_004581741.1	767001	768000	1000	29.1855	0.000495796	LOC101740091	54.3774	24.8406	83.9143	3.37812	6.58131e-06	Up	0.34996	0.184824	0.290043	0.775204	1.58496	1.1418	GO:0005930,GO:0032580,GO:0000139,GO:0005886,GO:0001726,GO:0004439,GO:0046855,GO:0046856,GO:0046488	axoneme|Golgi cisterna membrane|Golgi membrane|plasma membrane|ruffle|phosphatidylinositol-4,5-bisphosphate 5-phosphatase activity|inositol phosphate dephosphorylation|phosphatidylinositol dephosphorylation|phosphatidylinositol metabolic process	ko00562|ko04070	path:bmor00562,path:bmor04070	Inositol phosphate metabolism|Phosphatidylinositol signaling system
GeneID:101740098	ABCA3; Synonyms=ABC3	NW_004581824.1	44001	45000	1000	22.9612	4.01996e-06	LOC101740098	749.409	492.59	1006.23	2.04273	2.62236e-34	Up	3.57613	3.998	3.84734	9.28605	8.70506	9.74478			ko02010	path:bmor02010	ABC transporters
GeneID:101740119	SBF2; Synonyms=CMT4B2, KIAA1766, MTMR13	NW_004582222.1	12001	13000	1000	11.8743	3.69258e-12	LOC101740119	70.4254	43.3448	97.5061	2.24955	0.000164031	Up	0.46493	0.448526	0.276984	1.01697	1.2011	1.46216
GeneID:101740154	RIF1	NW_004582017.1	5633001	5634000	1000	12.9223	2.46561e-09	LOC101740154	2086.19	1063.29	3109.09	2.92402	4.05045e-196	Up	7.07405	6.7557	6.70053	22.5097	22.5726	22.0938	GO:0000781,GO:0000793,GO:0005737,GO:0001939,GO:0001940,GO:0005654,GO:0005634,GO:0005886,GO:0051233,GO:0007049,GO:0006303,GO:0000122,GO:2001034,GO:0019827,GO:0043247	chromosome, telomeric region|condensed chromosome|cytoplasm|female pronucleus|male pronucleus|nucleoplasm|nucleus|plasma membrane|spindle midzone|cell cycle|double-strand break repair via nonhomologous end joining|negative regulation of transcription from RNA polymerase II promoter|positive regulation of double-strand break repair via nonhomologous end joining|stem cell population maintenance|tel…	ko04550
GeneID:101740160	SCAP; Synonyms=KIAA0199; PSEC0227	NW_004582033.1	131001	132000	1000	12.918	4.52746e-05	LOC101740160	376.133	137.576	614.69	4.468	1.97005e-74	Up	1.25784	1.07548	1.3028	5.89924	6.22339	6.56334	GO:0005783,GO:0005789,GO:0012507,GO:0005794,GO:0000139,GO:0016021,GO:0043234,GO:0015485,GO:0051082,GO:0007568,GO:0008203,GO:0045541,GO:0045716,GO:0042304,GO:0001666,GO:0032868,GO:0032933	endoplasmic reticulum|endoplasmic reticulum membrane|ER to Golgi transport vesicle membrane|Golgi apparatus|Golgi membrane|integral component of membrane|protein complex|cholesterol binding|unfolded protein binding|aging|cholesterol metabolic process|negative regulation of cholesterol biosynthetic process|positive regulation of low-density lipoprotein particle receptor biosynthetic process|regula…
GeneID:101740336	Sh3kbp1; Synonyms=Ruk, Seta	NW_004582021.1	526001	527000	1000	22.7863	0.00107807	LOC101740336	933.834	616.945	1250.72	2.02728	2.31148e-45	Up	3.70558	3.79383	3.88005	8.17608	8.19701	7.77192	GO:0005737,GO:0030659,GO:0005856,GO:0030139,GO:0005925,GO:0043005,GO:0045202,GO:0006915,GO:0016477,GO:0007010,GO:0006897,GO:0042981,GO:0008360	cytoplasm|cytoplasmic vesicle membrane|cytoskeleton|endocytic vesicle|focal adhesion|neuron projection|synapse|apoptotic process|cell migration|cytoskeleton organization|endocytosis|regulation of apoptotic process|regulation of cell shape
GeneID:101740405	Gs2; CG1743	NW_004581728.1	1054001	1055000	1000	17.4943	3.22282e-12	LOC101740405	410.66	570.989	250.33	0.438415	4.33228e-29	Down	12.0087	11.5648	11.5354	6.04479	6.06486	5.13477	GO:0005737,GO:0005524,GO:0004356,GO:0006538,GO:0006542,GO:0045213,GO:0007416	cytoplasm|ATP binding|glutamate-ammonia ligase activity|glutamate catabolic process|glutamine biosynthetic process|neurotransmitter receptor metabolic process|synapse assembly	ko00910|ko00630|ko04727|ko02020|ko01230|ko00250|ko00220|ko04724	path:bmor00220,path:bmor00250,path:bmor00630,path:bmor00910	Arginine biosynthesis|Alanine, aspartate and glutamate metabolism|Glyoxylate and dicarboxylate metabolism|Nitrogen metabolism
GeneID:101740667	slc16a10; si:ch211-241j12.1, zgc:158478	NW_004581680.1	4524001	4525000	1000	10.3342	3.06006e-07	LOC101740667	306.985	194.133	419.836	2.16262	1.19698e-19	Up	8.21397	7.88236	6.62341	18.8237	18.5705	20.2766	GO:0016021,GO:0005887,GO:0015173,GO:0015349,GO:0005215,GO:0034220	integral component of membrane|integral component of plasma membrane|aromatic amino acid transmembrane transporter activity|thyroid hormone transmembrane transporter activity|transporter activity|ion transmembrane transport	ko04974|ko04919
GeneID:101740668	spas {ECO:0000255|HAMAP-Rule:MF_03021}; GL23394	NW_004581681.1	1704001	1705000	1000	19.3405	2.60208e-19	LOC101740668	182.997	107.112	258.882	2.41692	1.41837e-15	Up	1.17462	1.14747	1.20217	3.41731	2.63657	3.40218	GO:0005813,GO:0005694,GO:0005811,GO:0016020,GO:0005874,GO:0031594,GO:0008021,GO:0043195,GO:0005524,GO:0016887,GO:0008017,GO:0008568,GO:0051301,GO:0035099,GO:0007626,GO:0000226,GO:0051013,GO:0000070,GO:1900074,GO:0045886,GO:0050775,GO:0045834,GO:0031117,GO:1900075,GO:0045887,GO:2000331,GO:0019233	centrosome|chromosome|lipid particle|membrane|microtubule|neuromuscular junction|synaptic vesicle|terminal bouton|ATP binding|ATPase activity|microtubule binding|microtubule-severing ATPase activity|cell division|hemocyte migration|locomotory behavior|microtubule cytoskeleton organization|microtubule severing|mitotic sister chromatid segregation|negative regulation of neuromuscular synaptic trans…	--
GeneID:101740682	CD151; Synonyms=TSPAN24	NW_004582008.1	4185001	4186000	1000	33.8149	5.07129e-13	LOC101740682	26.8119	13.5201	40.1038	2.96624	0.000226904	Up	0.436956	0.474087	0.118227	0.950041	1.50856	1.37486			--
GeneID:101740688	CTDSP1; Synonyms=NIF3, NLIIF, SCP1	NW_004582012.1	3711001	3712000	1000	13.7849	3.60901e-09	LOC101740688	363.866	206.733	521	2.52016	1.79616e-31	Up	2.87109	3.36045	3.30133	10.0522	9.3131	9.68289	GO:0070062,GO:0005654,GO:0005634,GO:0008420,GO:0046872,GO:2000134,GO:0045665,GO:0001933,GO:0006470,GO:0006357	extracellular exosome|nucleoplasm|nucleus|CTD phosphatase activity|metal ion binding|negative regulation of G1/S transition of mitotic cell cycle|negative regulation of neuron differentiation|negative regulation of protein phosphorylation|protein dephosphorylation|regulation of transcription from RNA polymerase II promoter	--
GeneID:101740693	ZNF155	NW_004582019.1	5072001	5073000	1000	-13.0946	2.08463e-06	LOC101740693	1909.77	2649.68	1169.86	0.441509	3.05458e-106	Down	102.994	107.738	101.719	53.5072	45.3753	47.3392	GO:0005634,GO:0003677,GO:0046872,GO:0003700,GO:0006351	nucleus|DNA binding|metal ion binding|transcription factor activity, sequence-specific DNA binding|transcription, DNA-templated
GeneID:101740748		NW_004582028.1	2009001	2010000	1000	17.4311	1.75246e-11	LOC101740748	1587.37	2135.06	1039.67	0.486949	2.8794e-75	Down	95.967	101.431	102.1	55.9551	59.7461	52.9446
GeneID:101740776	Dcaf12; Synonyms=Kiaa1892, Wdr40a	NW_004581723.1	911001	912000	1000	19.1728	5.79424e-10	LOC101740776	352.204	170.473	533.935	3.13209	1.13036e-42	Up	2.85157	2.26428	2.63373	9.15301	9.96649	9.899	GO:0005813,GO:0080008,GO:0005737,GO:0016567	centrosome|Cul4-RING E3 ubiquitin ligase complex|cytoplasm|protein ubiquitination	--
GeneID:101740803	Inpp5j; Synonyms=Pib5pa	NW_004582026.1	266001	267000	1000	22.4295	1.1148e-06	LOC101740803	120.935	65.3393	176.53	2.70175	6.93691e-09	Up	0.855411	0.810419	0.65624	1.96461	3.08646	2.63209	GO:0005737,GO:0043198,GO:0019898,GO:0030426,GO:0005886,GO:0001726,GO:0052659,GO:0052658,GO:0004445,GO:0034485,GO:0031115,GO:0010977,GO:0033137,GO:0046856	cytoplasm|dendritic shaft|extrinsic component of membrane|growth cone|plasma membrane|ruffle|inositol-1,3,4,5-tetrakisphosphate 5-phosphatase activity|inositol-1,4,5-trisphosphate 5-phosphatase activity|inositol-polyphosphate 5-phosphatase activity|phosphatidylinositol-3,4,5-trisphosphate 5-phosphatase activity|negative regulation of microtubule polymerization|negative regulation of neuron projec…	ko00562|ko04070	path:bmor00562,path:bmor04070	Inositol phosphate metabolism|Phosphatidylinositol signaling system
GeneID:101740854	drl {ECO:0000312|ZFIN:ZDB-GENE-991213-3}; Synonyms=dra; si:dkey-261j4.2	NW_004581696.1	3061001	3062000	1000	18.7123	1.53202e-08	LOC101740854	38.7571	53.9114	23.6029	0.437809	0.000546956	Down	3.80324	1.30186	2.72379	0.538895	1.74719	1.84712	GO:0003677,GO:0046872,GO:0001702	DNA binding|metal ion binding|gastrulation with mouth forming second
GeneID:101740859	WDR20	NW_004581706.1	1592001	1593000	1000	13.2114	2.74401e-05	LOC101740859	376.392	222.74	530.043	2.37965	5.50396e-29	Up	3.97015	2.91317	3.29692	9.21068	10.6049	9.4992	GO:0016579	protein deubiquitination
GeneID:101740873	SLC30A1; Synonyms=ZNT1	NW_004582008.1	4638001	4639000	1000	17.6189	0.000934134	LOC101740873	554.278	353.466	755.091	2.13625	1.94109e-24	Up	4.5593	5.03725	3.91496	10.7531	10.9712	12.8903	GO:0005737,GO:0005783,GO:0005794,GO:0016021,GO:0031965,GO:0005886,GO:0030315,GO:0019855,GO:0005385,GO:0070574,GO:0070509,GO:0006874,GO:0006882,GO:0071585,GO:0001701,GO:0090281,GO:0046929,GO:0071584,GO:0061088,GO:0010043,GO:0006829	cytoplasm|endoplasmic reticulum|Golgi apparatus|integral component of membrane|nuclear membrane|plasma membrane|T-tubule|calcium channel inhibitor activity|zinc ion transmembrane transporter activity|cadmium ion transmembrane transport|calcium ion import|cellular calcium ion homeostasis|cellular zinc ion homeostasis|detoxification of cadmium ion|in utero embryonic development|negative regulation …	ko04978
GeneID:101740916	Snx27; Synonyms=Kiaa0488	NW_004581723.1	1186001	1187000	1000	18.3622	9.33317e-10	LOC101740916	1325.22	550.977	2099.46	3.81042	3.84475e-97	Up	5.85591	5.67321	6.25707	23.3692	26.6443	26.4833	GO:0005737,GO:0005829,GO:0005769,GO:0031901,GO:0005768,GO:0001772,GO:0005654,GO:0030904,GO:0071203,GO:0035091,GO:0032266,GO:0016197,GO:0008333,GO:0006886,GO:1990126,GO:0007165	cytoplasm|cytosol|early endosome|early endosome membrane|endosome|immunological synapse|nucleoplasm|retromer complex|WASH complex|phosphatidylinositol binding|phosphatidylinositol-3-phosphate binding|endosomal transport|endosome to lysosome transport|intracellular protein transport|retrograde transport, endosome to plasma membrane|signal transduction	--
GeneID:101740920	Abca3	NW_004581741.1	1566001	1567000	1000	25.3078	3.45065e-07	LOC101740920	203.492	97.5903	309.394	3.17033	1.40731e-16	Up	1.15627	0.846182	0.850393	3.21595	3.1013	4.05123	GO:0097208,GO:0097233,GO:0005615,GO:0016021,GO:0005886,GO:0005524,GO:0042626,GO:0006869,GO:0051384,GO:0006810	alveolar lamellar body|alveolar lamellar body membrane|extracellular space|integral component of membrane|plasma membrane|ATP binding|ATPase activity, coupled to transmembrane movement of substances|lipid transport|response to glucocorticoid|transport	ko02010	path:bmor02010	ABC transporters
GeneID:101740956	ACO1; Synonyms=IREB1	NW_004581684.1	331001	332000	1000	25.6184	7.62951e-08	LOC101740956	593.394	374.249	812.538	2.17112	6.58751e-24	Up	2.36199	2.47124	2.9168	6.1348	6.24364	6.39541	GO:0005737,GO:0051539,GO:0003994,GO:0046872,GO:0003723,GO:0006879,GO:0010040,GO:0006099	cytoplasm|4 iron, 4 sulfur cluster binding|aconitate hydratase activity|metal ion binding|RNA binding|cellular iron ion homeostasis|response to iron(II) ion|tricarboxylic acid cycle	ko01200|ko00630|ko00020|ko00720|ko01210|ko01230	path:bmor00020,path:bmor00630	Citrate cycle (TCA cycle)|Glyoxylate and dicarboxylate metabolism
GeneID:101740958	Ipo5; Synonyms=Kpnb3, Ranbp5	NW_004581691.1	567001	568000	1000	12.9592	2.55116e-05	LOC101740958	9966.35	13529.2	6403.54	0.473314	2.54214e-82	Down	187.399	195.993	184.476	101.592	105.298	108.334	GO:0005737,GO:0005794,GO:0043231,GO:0016020,GO:0031965,GO:0034399,GO:0005654,GO:0005634,GO:0008139,GO:0044822,GO:0008565,GO:0071230,GO:0006607,GO:0042307,GO:0000059,GO:0000060,GO:0006610	cytoplasm|Golgi apparatus|intracellular membrane-bounded organelle|membrane|nuclear membrane|nuclear periphery|nucleoplasm|nucleus|nuclear localization sequence binding|poly(A) RNA binding|protein transporter activity|cellular response to amino acid stimulus|NLS-bearing protein import into nucleus|positive regulation of protein import into nucleus|protein import into nucleus, docking|protein impo…	--
GeneID:101741003	NPEPL1; Synonyms=KIAA1974	NW_004581745.1	388001	389000	1000	18.4061	1.05091e-15	LOC101741003	855.947	425.999	1285.9	3.01854	6.65794e-95	Up	6.2158	6.61087	7.02718	24.1808	22.3997	23.8259	GO:0005737,GO:0005634,GO:0004177,GO:0030145,GO:0008235	cytoplasm|nucleus|aminopeptidase activity|manganese ion binding|metalloexopeptidase activity	--
GeneID:101741022	hira; Synonyms=tuple1	NW_004582017.1	2520001	2521000	1000	26.7927	1.27899e-11	LOC101741022	507.495	291.633	723.356	2.48036	1.90315e-41	Up	3.42597	3.69762	3.23075	9.35714	10.3378	9.9619	GO:0000790,GO:0031491,GO:0003714,GO:0016569,GO:0006336,GO:0031935,GO:0006351	nuclear chromatin|nucleosome binding|transcription corepressor activity|covalent chromatin modification|DNA replication-independent nucleosome assembly|regulation of chromatin silencing|transcription, DNA-templated	--
GeneID:101741061		NW_004581732.1	709001	710000	1000	22.9198	1.13135e-08	LOC101741061	4892.2	3181.05	6603.36	2.07585	1.57838e-182	Up	27.9351	27.3489	26.1451	65.201	66.0487	64.8485
GeneID:101741104		NW_004581724.1	905001	906000	1000	10.0695	0.000328041	LOC101741104	17.0261	6.71896	27.3332	4.06807	0.00026951	Up	0	0.318839	0.266278	0.892691	0.595372	0.465014
GeneID:101741147	CG5902	NW_004581716.1	1307001	1308000	1000	15.673	1.19752e-10	LOC101741147	788.702	420.198	1157.21	2.75395	2.15265e-75	Up	9.77756	10.136	11.0683	32.6602	33.405	33.0492	GO:0019233	sensory perception of pain
GeneID:101741183	Ptcd1	NW_004582031.1	3996001	3997000	1000	17.296	1.39305e-20	LOC101741183	1626.59	2330.78	922.398	0.395747	2.01224e-93	Down	64.7172	60.562	61.925	27.3399	25.2125	27.845	GO:0005759,GO:0000049,GO:0042780	mitochondrial matrix|tRNA binding|tRNA 3'-end processing	--
GeneID:101741207	sol-1; C15A11.3	NW_004581737.1	777001	778000	1000	19.5468	3.0554e-12	LOC101741207	36.1318	57.651	14.6126	0.253467	0.000676951	Down	1.15779	1.49307	2.56613	0.411583	0.479383	0.509967	GO:0030054,GO:0008328,GO:0032589,GO:0005886,GO:0045211,GO:0045202,GO:0016247,GO:0008344,GO:0006972,GO:0051968,GO:0040012,GO:0001966	cell junction|ionotropic glutamate receptor complex|neuron projection membrane|plasma membrane|postsynaptic membrane|synapse|channel regulator activity|adult locomotory behavior|hyperosmotic response|positive regulation of synaptic transmission, glutamatergic|regulation of locomotion|thigmotaxis
GeneID:101741301	Oser1; Synonyms=Osr1, Perit1	NW_004581765.1	418001	419000	1000	16.0541	4.10566e-12	LOC101741301	1377.15	1895.56	858.744	0.453029	1.2161e-79	Down	73.4123	77.7766	74.2993	37.6083	35.266	38.3185	GO:0070301	cellular response to hydrogen peroxide
GeneID:101741324	Ncln	NW_004582035.1	4033001	4034000	1000	14.734	3.99626e-07	LOC101741324	230.568	97.4413	363.694	3.73245	6.55059e-38	Up	1.01098	1.23301	1.4239	5.65786	5.06447	5.1357	GO:0005789,GO:0016021,GO:0016020,GO:0031648,GO:0043254,GO:0009966	endoplasmic reticulum membrane|integral component of membrane|membrane|protein destabilization|regulation of protein complex assembly|regulation of signal transduction
GeneID:101741333	ppp1r21; Synonyms=ccdc128, klraq1	NW_004581681.1	1614001	1615000	1000	14.7817	0.00174118	LOC101741333	264.789	142.166	387.412	2.72507	4.51291e-27	Up	1.99188	2.29782	2.10783	5.964	7.04849	6.01822	GO:0019902	phosphatase binding	--
GeneID:101741346	EXT2	NW_004581732.1	1160001	1161000	1000	22.1426	1.38011e-16	LOC101741346	59.0439	34.7624	83.3253	2.39699	7.06185e-06	Up	0.593496	1.00341	0.802471	2.31008	2.44623	2.08859			ko00534	path:bmor00534	Glycosaminoglycan biosynthesis - heparan sulfate / heparin
GeneID:101741422	RIOK3; Synonyms=SUDD	NW_004581704.1	1590001	1591000	1000	21.3176	5.65905e-16	LOC101741422	2162.25	3126.55	1197.95	0.383154	7.59518e-167	Down	71.4383	68.8648	67.4191	31.1036	29.5541	27.5935	GO:0005829,GO:0005524,GO:0046872,GO:0004674,GO:0007059,GO:0006364	cytosol|ATP binding|metal ion binding|protein serine/threonine kinase activity|chromosome segregation|rRNA processing	--
GeneID:101741434	ARHGAP39; Synonyms=KIAA1688	NW_004581757.1	522001	523000	1000	20.9378	8.13824e-11	LOC101741434	604.863	339.693	870.032	2.56123	6.02705e-19	Up	2.47653	2.22169	2.43465	5.93075	7.2691	7.66225	GO:0005856,GO:0005829,GO:0005634,GO:0005096,GO:0051056,GO:0007165	cytoskeleton|cytosol|nucleus|GTPase activator activity|regulation of small GTPase mediated signal transduction|signal transduction
GeneID:101741482	GNB1L; Synonyms=GY2, KIAA1645, WDR14; FKSG1	NW_004581732.1	1164001	1165000	1000	10.6083	1.00069e-09	LOC101741482	1874.06	2527.99	1220.13	0.482647	1.57035e-88	Down	117.752	112.015	122.111	64.1065	66.22	63.4425	GO:0005737,GO:0009898,GO:0007186,GO:0035556,GO:0035176	cytoplasm|cytoplasmic side of plasma membrane|G-protein coupled receptor signaling pathway|intracellular signal transduction|social behavior
GeneID:101741550		NW_004582034.1	4539001	4540000	1000	11.2237	7.98192e-10	LOC101741550	367.623	234.123	501.122	2.14042	1.59956e-11	Up	2.27485	2.44655	3.37201	5.59529	5.18971	6.51268
GeneID:101741630		NW_004581843.1	49001	50000	1000	25.3373	2.72557e-23	LOC101741630	784.906	1074.63	495.184	0.460796	1.1491e-46	Down	20.0474	22.0642	23.1821	10.8046	11.0617	10.4719
GeneID:101741644	Heatr5b; Synonyms=Kiaa1414	NW_004582022.1	1951001	1952000	1000	17.9831	1.61133e-08	LOC101741644	468.708	276.622	660.794	2.3888	1.05114e-35	Up	1.73792	1.8658	1.73629	4.63793	4.93188	4.94277	GO:0070062,GO:0016020	extracellular exosome|membrane
GeneID:101741669	Plgrkt	NW_004581801.1	100001	101000	1000	24.8774	2.19499e-21	LOC101741669	348.912	224.104	473.72	2.11384	7.50653e-21	Up	14.1365	9.47115	11.7759	26.4979	28.7841	27.9592	GO:0005887,GO:0005739,GO:0006935,GO:0006954,GO:0010756	integral component of plasma membrane|mitochondrion|chemotaxis|inflammatory response|positive regulation of plasminogen activation
GeneID:101741751	stc; CG3647	NW_004581682.1	1945001	1946000	1000	19.5429	8.36495e-09	LOC101741751	605.011	380.206	829.815	2.18254	6.9091e-37	Up	2.50968	2.38627	3.11641	6.65925	6.79811	7.02507	GO:0005634,GO:0003723,GO:0000977,GO:0003700,GO:0001078,GO:0008270,GO:0000122,GO:0006355,GO:0006366	nucleus|RNA binding|RNA polymerase II regulatory region sequence-specific DNA binding|transcription factor activity, sequence-specific DNA binding|transcriptional repressor activity, RNA polymerase II core promoter proximal region sequence-specific binding|zinc ion binding|negative regulation of transcription from RNA polymerase II promoter|regulation of transcription, DNA-templated|transcription…	--
GeneID:101741779	sad-1 {ECO:0000312|WormBase:F15A2.6a}; F15A2.6	NW_004582019.1	5098001	5099000	1000	35.074	8.07436e-25	LOC101741779	17.7792	10.9999	24.5586	2.23262	0.0257949	Up	0.0713688	0.0172623	0.0433703	0.141538	0.154614	0.12549	GO:0030424,GO:0030054,GO:0005737,GO:0030425,GO:0005634,GO:0045202,GO:0005524,GO:0046872,GO:0004674,GO:0050321,GO:0008088,GO:0007411,GO:0034613,GO:0007163,GO:0035556,GO:0018105,GO:0030516,GO:0007416,GO:0050808,GO:0048489	axon|cell junction|cytoplasm|dendrite|nucleus|synapse|ATP binding|metal ion binding|protein serine/threonine kinase activity|tau-protein kinase activity|axo-dendritic transport|axon guidance|cellular protein localization|establishment or maintenance of cell polarity|intracellular signal transduction|peptidyl-serine phosphorylation|regulation of axon extension|synapse assembly|synapse organization…	--
GeneID:101741787		NW_004582349.1	1001	2000	1000	23.5696	1.14887e-06	LOC101741787	273.57	388.02	159.12	0.410083	4.68291e-23	Down	19.3268	21.7847	19.6722	7.4788	11.2556	9.26737
GeneID:101741790	SKP2; Synonyms=FBXL1	NW_004581684.1	548001	549000	1000	26.2209	0.00177249	LOC101741790	650.318	420.842	879.794	2.09056	9.74918e-24	Up	7.94271	7.37536	7.05299	16.0645	17.8993	18.9941	GO:0005737,GO:0005829,GO:0005730,GO:0005654,GO:0005634,GO:0019005,GO:0042802,GO:0061630,GO:0004842,GO:0031145,GO:0008283,GO:0071460,GO:0000082,GO:0000086,GO:0033148,GO:1902916,GO:0048661,GO:0000209,GO:0042981,GO:0051726	cytoplasm|cytosol|nucleolus|nucleoplasm|nucleus|SCF ubiquitin ligase complex|identical protein binding|ubiquitin protein ligase activity|ubiquitin-protein transferase activity|anaphase-promoting complex-dependent catabolic process|cell proliferation|cellular response to cell-matrix adhesion|G1/S transition of mitotic cell cycle|G2/M transition of mitotic cell cycle|positive regulation of intracel…	ko04110|ko04120|ko04068|ko04150	path:bmor04068,path:bmor04120,path:bmor04150	FoxO signaling pathway|Ubiquitin mediated proteolysis|mTOR signaling pathway
GeneID:101741795	Aats-ala-m {ECO:0000255|HAMAP-Rule:MF_03133}; Synonyms=alaS; CG4633	NW_004581695.1	2826001	2827000	1000	20.588	0.00100718	LOC101741795	573.56	357.361	789.758	2.20997	3.23901e-36	Up	3.43593	3.05406	3.67105	8.77792	7.70036	8.38914	GO:0005739,GO:0004813,GO:0016597,GO:0005524,GO:0046872,GO:0000049,GO:0006419,GO:0019233,GO:0006400	mitochondrion|alanine-tRNA ligase activity|amino acid binding|ATP binding|metal ion binding|tRNA binding|alanyl-tRNA aminoacylation|sensory perception of pain|tRNA modification	ko00970	path:bmor00970	Aminoacyl-tRNA biosynthesis
GeneID:101741839		NW_004582032.1	3928001	3929000	1000	20.2431	0.000647692	LOC101741839	127.962	172.31	83.6145	0.485255	2.62367e-08	Down	12.6223	12.7374	13.5438	8.47323	6.80153	7.2324			--
GeneID:101741860	acvr2b	NW_004581727.1	80001	81000	1000	24.1893	5.13198e-07	LOC101741860	339.281	179.772	498.791	2.77457	3.57132e-32	Up	3.32069	3.89022	3.91385	10.5491	12.1154	12.4553	GO:0016021,GO:0005524,GO:0004702,GO:0004675	integral component of membrane|ATP binding|signal transducer, downstream of receptor, with serine/threonine kinase activity|transmembrane receptor protein serine/threonine kinase activity		path:bmor04350	TGF-beta signaling pathway
GeneID:101741897		NW_004581682.1	1561001	1562000	1000	16.0938	0.000442593	LOC101741897	694.217	406.3	982.134	2.41726	2.65456e-30	Up	3.41026	2.76391	4.09744	8.80652	9.55215	8.53279	GO:0005634,GO:0003677,GO:0046872,GO:0006355,GO:0006351	nucleus|DNA binding|metal ion binding|regulation of transcription, DNA-templated|transcription, DNA-templated
GeneID:101741935		NW_004582034.1	4564001	4565000	1000	21.6174	3.88869e-23	LOC101741935	158.915	283.052	34.7782	0.122869	2.73433e-35	Down	5.99585	4.05962	5.11798	0.521568	0.669474	0.708059
GeneID:101741941	HIGD1A	NW_004581691.1	661001	662000	1000	21.1253	1.40918e-16	LOC101741941	3090.14	5331.35	848.927	0.159233	0	Down	184.885	188.619	182.898	37.7466	31.5102	34.1201	GO:0016021,GO:0005743,GO:0005634,GO:0070469,GO:0042149,GO:0071456,GO:0090201,GO:0055114,GO:0071902	integral component of membrane|mitochondrial inner membrane|nucleus|respiratory chain|cellular response to glucose starvation|cellular response to hypoxia|negative regulation of release of cytochrome c from mitochondria|oxidation-reduction process|positive regulation of protein serine/threonine kinase activity
GeneID:101741942	CG7065	NW_004581691.1	1000001	1001000	1000	15.7635	0.000181612	LOC101741942	2808.86	1742.31	3875.41	2.2243	2.05065e-144	Up	9.95938	9.96603	10.2203	24.7683	24.1873	24.139
GeneID:101741968	Flo2 {ECO:0000312|FlyBase:FBgn0264078}; Synonyms=Flo-2 {ECO:0000312|FlyBase:FBgn0264078}, FLODm-2; CG32593 {ECO:0000312|FlyBase:FBgn0264078}	NW_004582011.1	4680001	4681000	1000	15.5959	1.46063e-05	LOC101741968	4685.84	6816.72	2554.96	0.374808	6.68326e-303	Down	74.9553	71.4182	71.6321	31.0339	30.8624	27.5624	GO:0005737,GO:0005829,GO:0016600,GO:0005886,GO:0005198,GO:0007155,GO:0035011	cytoplasm|cytosol|flotillin complex|plasma membrane|structural molecule activity|cell adhesion|melanotic encapsulation of foreign target	ko04910
GeneID:101741969	psidin {ECO:0000250|UniProtKB:Q9VDQ7}; AAEL004142	NW_004582011.1	5644001	5645000	1000	10.0029	1.75365e-08	LOC101741969	599.705	367.142	832.267	2.26688	5.92462e-40	Up	4.12742	5.13101	4.36078	12.0801	11.0718	10.6444	GO:0005764,GO:0006955,GO:0045087,GO:0006911	lysosome|immune response|innate immune response|phagocytosis, engulfment	--
GeneID:101741988		NW_004582030.1	1829001	1830000	1000	23.4432	4.5354e-15	LOC101741988	936.344	440.207	1432.48	3.25411	4.12308e-58	Up	3.17666	3.50293	3.94898	12.655	14.3541	14.1942
GeneID:101741992	GATAD2A	NW_004582036.1	3123001	3124000	1000	13.3149	4.8197e-15	LOC101741992	1944.55	1230.6	2658.5	2.16033	3.3996e-100	Up	12.2576	10.4027	10.7037	27.2276	27.951	27.9454	GO:0016607,GO:0005654,GO:0005634,GO:0016581,GO:0030674,GO:0043565,GO:0003700,GO:0008270,GO:0006306,GO:0000122,GO:0045892,GO:0006351	nuclear speck|nucleoplasm|nucleus|NuRD complex|protein binding, bridging|sequence-specific DNA binding|transcription factor activity, sequence-specific DNA binding|zinc ion binding|DNA methylation|negative regulation of transcription from RNA polymerase II promoter|negative regulation of transcription, DNA-templated|transcription, DNA-templated
GeneID:101742011	Esco2	NW_004581728.1	1484001	1485000	1000	22.1408	4.44464e-10	LOC101742011	214.698	67.0253	362.371	5.40648	5.48228e-34	Up	0.756048	0.917518	0.807806	4.05033	5.51177	5.2014	GO:0000785,GO:0010369,GO:0005794,GO:0031618,GO:0005634,GO:0035861,GO:0001741,GO:0004468,GO:0046872,GO:0007049,GO:0007059,GO:0006302,GO:0002244,GO:0034421,GO:0071168,GO:0006275	chromatin|chromocenter|Golgi apparatus|nuclear pericentric heterochromatin|nucleus|site of double-strand break|XY body|lysine N-acetyltransferase activity, acting on acetyl phosphate as donor|metal ion binding|cell cycle|chromosome segregation|double-strand break repair|hematopoietic progenitor cell differentiation|post-translational protein acetylation|protein localization to chromatin|regulatio…	--
GeneID:101742015	OSGIN2; Synonyms=C8orf1	NW_004581745.1	1081001	1082000	1000	14.3056	1.18463e-11	LOC101742015	564.024	351.373	776.675	2.2104	1.1526e-35	Up	4.18962	3.34704	3.64537	9.73224	9.05125	8.52053	GO:0008083,GO:0016491,GO:0051321,GO:0030308	growth factor activity|oxidoreductase activity|meiotic cell cycle|negative regulation of cell growth
GeneID:101742043	alpha-Man-II; Synonyms=GmII; CG18802	NW_004581681.1	2536001	2537000	1000	10.3238	5.79631e-16	LOC101742043	1252.96	804.857	1701.07	2.1135	2.50181e-65	Up	5.33098	5.4828	6.04605	12.485	12.8754	13.4874	GO:0005783,GO:0000139,GO:0005795,GO:0016021,GO:0004559,GO:0030246,GO:0015923,GO:0004572,GO:0008270,GO:0035010,GO:0006013,GO:0006491,GO:0006517,GO:0016063	endoplasmic reticulum|Golgi membrane|Golgi stack|integral component of membrane|alpha-mannosidase activity|carbohydrate binding|mannosidase activity|mannosyl-oligosaccharide 1,3-1,6-alpha-mannosidase activity|zinc ion binding|encapsulation of foreign target|mannose metabolic process|N-glycan processing|protein deglycosylation|rhodopsin biosynthetic process	ko00510|ko00513	path:bmor00510	N-Glycan biosynthesis
GeneID:101742044	dome; CG14226	NW_004581682.1	2092001	2093000	1000	10.6978	1.84081e-11	LOC101742044	374.41	112.976	635.843	5.6281	4.05771e-93	Up	0.829414	1.27921	1.55856	7.59916	7.77763	8.34264	GO:0016324,GO:0016327,GO:0016021,GO:0005622,GO:0005886,GO:0046982,GO:0004888,GO:0007350,GO:0007298,GO:0001745,GO:0050829,GO:0007425,GO:0060429,GO:0007293,GO:0007442,GO:0006955,GO:0007259,GO:0045475,GO:0007616,GO:0045824,GO:0007424,GO:0008284,GO:0042981	apical plasma membrane|apicolateral plasma membrane|integral component of membrane|intracellular|plasma membrane|protein heterodimerization activity|transmembrane signaling receptor activity|blastoderm segmentation|border follicle cell migration|compound eye morphogenesis|defense response to Gram-negative bacterium|epithelial cell fate determination, open tracheal system|epithelium development|ge…	ko04630
GeneID:101742094	Srm	NW_004581716.1	1375001	1376000	1000	10.3551	1.84126e-05	LOC101742094	9678.86	6084.68	13273	2.18139	3.31144185310259e-311	Up	214.335	217.299	211.332	536.156	551.15	542.475	GO:0042802,GO:0042803,GO:0004766,GO:0008295	identical protein binding|protein homodimerization activity|spermidine synthase activity|spermidine biosynthetic process	ko00330|ko00410|ko00480|ko00270	path:bmor00270,path:bmor00330,path:bmor00410,path:bmor00480	Cysteine and methionine metabolism|Arginine and proline metabolism|beta-Alanine metabolism|Glutathione metabolism
GeneID:101742125	Pask; Synonyms=Kiaa0135	NW_004582027.1	3146001	3147000	1000	28.3647	1.1566e-16	LOC101742125	516.88	213.711	820.05	3.8372	7.94054e-84	Up	1.23329	1.40491	1.52478	5.99061	6.46926	6.06265	GO:0005737,GO:0005794,GO:0005622,GO:0005634,GO:0005524,GO:0035091,GO:0004674,GO:0045719,GO:0046777,GO:0006468,GO:2000505,GO:0070092,GO:0010906,GO:0043576	cytoplasm|Golgi apparatus|intracellular|nucleus|ATP binding|phosphatidylinositol binding|protein serine/threonine kinase activity|negative regulation of glycogen biosynthetic process|protein autophosphorylation|protein phosphorylation|regulation of energy homeostasis|regulation of glucagon secretion|regulation of glucose metabolic process|regulation of respiratory gaseous exchange	--
GeneID:101742157	Kif1b	NW_004581751.1	914001	915000	1000	15.136	8.16027e-08	LOC101742157	463.313	287.881	638.744	2.21878	4.1022e-30	Up	1.10225	0.874799	1.05593	2.27981	2.33205	2.41858	GO:1904115,GO:0031410,GO:0030659,GO:0005871,GO:0005874,GO:0005875,GO:0005739,GO:0043005,GO:0005524,GO:0016887,GO:0003777,GO:0008089,GO:0030705,GO:0007018,GO:0047497,GO:0007274,GO:0007270	axon cytoplasm|cytoplasmic vesicle|cytoplasmic vesicle membrane|kinesin complex|microtubule|microtubule associated complex|mitochondrion|neuron projection|ATP binding|ATPase activity|microtubule motor activity|anterograde axonal transport|cytoskeleton-dependent intracellular transport|microtubule-based movement|mitochondrion transport along microtubule|neuromuscular synaptic transmission|neuron-n…	--
GeneID:101742187	wash1; TNeu121a17.1	NW_004581682.1	2092001	2093000	1000	10.6978	1.84081e-11	LOC101742187	316.44	128.59	504.29	3.92168	5.57847e-32	Up	2.75731	1.95853	2.97362	10.2274	11.5667	12.95	GO:0005829,GO:0005769,GO:0031901,GO:0055037,GO:0055038,GO:0071203,GO:0043014,GO:0034314,GO:0016197,GO:0015031,GO:0042147	cytosol|early endosome|early endosome membrane|recycling endosome|recycling endosome membrane|WASH complex|alpha-tubulin binding|Arp2/3 complex-mediated actin nucleation|endosomal transport|protein transport|retrograde transport, endosome to Golgi	ko04212|ko04144	path:bmor04144	Endocytosis
GeneID:101742193	CORO7	NW_004581702.1	394001	395000	1000	11.11	1.45618e-08	LOC101742193	1802.08	631.371	2972.78	4.70846	1.46631e-165	Up	3.263	3.21948	3.07342	15.5749	17.0704	17.548	GO:0031410,GO:0005829,GO:0005794,GO:0000139,GO:0005802,GO:0003779,GO:0030041,GO:0006895,GO:0015031	cytoplasmic vesicle|cytosol|Golgi apparatus|Golgi membrane|trans-Golgi network|actin binding|actin filament polymerization|Golgi to endosome transport|protein transport	--
GeneID:101742239	AP1G1; Synonyms=ADTG, CLAPG1	NW_004581679.1	2862001	2863000	1000	24.6169	0.000444831	LOC101742239	772.36	493.743	1050.98	2.12859	1.18485e-23	Up	2.9256	3.19671	3.55568	6.63877	7.58703	6.91889	GO:0030119,GO:0030131,GO:0030669,GO:0030136,GO:0030665,GO:0005737,GO:0030659,GO:0005829,GO:0005794,GO:0000139,GO:0043231,GO:0005765,GO:0016020,GO:0055037,GO:0032588,GO:0030742,GO:0019894,GO:0008565,GO:0017137,GO:0005215,GO:0019886,GO:0035646,GO:0090160,GO:0006886,GO:0032438,GO:0043323,GO:0045954,GO:0050690	AP-type membrane coat adaptor complex|clathrin adaptor complex|clathrin-coated endocytic vesicle membrane|clathrin-coated vesicle|clathrin-coated vesicle membrane|cytoplasm|cytoplasmic vesicle membrane|cytosol|Golgi apparatus|Golgi membrane|intracellular membrane-bounded organelle|lysosomal membrane|membrane|recycling endosome|trans-Golgi network membrane|GTP-dependent protein binding|kinesin bin…	ko04142	path:bmor04142	Lysosome
GeneID:101742247	Stt3b; Synonyms=Simp	NW_004581714.1	2095001	2096000	1000	22.2765	2.30075e-10	LOC101742247	478.948	306.478	651.418	2.12549	3.93715e-28	Up	4.55762	3.99394	4.08817	8.87265	10.6062	10.2065	GO:0005783,GO:0016021,GO:0016020,GO:0008250,GO:0004579,GO:0043686,GO:0030433,GO:0006516,GO:0043687,GO:0018279,GO:0006986	endoplasmic reticulum|integral component of membrane|membrane|oligosaccharyltransferase complex|dolichyl-diphosphooligosaccharide-protein glycotransferase activity|co-translational protein modification|ER-associated ubiquitin-dependent protein catabolic process|glycoprotein catabolic process|post-translational protein modification|protein N-linked glycosylation via asparagine|response to unfolded…	ko04141|ko00510|ko00513	path:bmor00510,path:bmor04141	N-Glycan biosynthesis|Protein processing in endoplasmic reticulum
GeneID:101742277	Phm; CG3832	NW_004582027.1	3571001	3572000	1000	20.1179	9.37633e-06	LOC101742277	50.06	30.498	69.622	2.28284	9.1474e-05	Up	0.595601	0.597994	0.642694	1.63896	1.63608	1.34094	GO:0005615,GO:0016020,GO:0005507,GO:0004504,GO:0007613,GO:0032504,GO:0006518,GO:0044719,GO:0009620	extracellular space|membrane|copper ion binding|peptidylglycine monooxygenase activity|memory|multicellular organism reproduction|peptide metabolic process|regulation of imaginal disc-derived wing size|response to fungus	--
GeneID:101742313	ARMC8; S863-2	NW_004582023.1	4492001	4493000	1000	29.4505	7.03673e-34	LOC101742313	96.9912	40.0681	153.914	3.84132	1.36598e-17	Up	0.586888	0.532826	0.739033	2.29053	2.93693	2.56843
GeneID:101742364	Cables2	NW_004582020.1	5493001	5494000	1000	14.2936	8.33329e-10	LOC101742364	54.5718	24.9319	84.2118	3.37766	1.61623e-07	Up	0.588278	0.332657	0.115426	2.07375	1.58694	1.84516	GO:0007049,GO:0051301,GO:0051726	cell cycle|cell division|regulation of cell cycle
GeneID:101742443	Ythdc2	NW_004581723.1	280001	281000	1000	12.7517	6.20831e-06	LOC101742443	410.604	217.277	603.931	2.77954	1.96612e-29	Up	1.34932	1.29425	1.03114	3.54941	4.28535	3.90483	GO:0005737,GO:0005783,GO:0005634,GO:0005524,GO:0004004,GO:1990247,GO:0044822,GO:0070063,GO:0008186,GO:0044829,GO:0070555,GO:0034612,GO:0006396	cytoplasm|endoplasmic reticulum|nucleus|ATP binding|ATP-dependent RNA helicase activity|N6-methyladenosine-containing RNA binding|poly(A) RNA binding|RNA polymerase binding|RNA-dependent ATPase activity|positive regulation by host of viral genome replication|response to interleukin-1|response to tumor necrosis factor|RNA processing	--
GeneID:101742465	pqlc1	NW_004582020.1	4541001	4542000	1000	25.7595	1.0318e-21	LOC101742465	104.609	58.5134	150.704	2.57555	1.09875e-10	Up	1.78628	1.78751	1.37746	4.59907	5.94538	6.28563	GO:0016021	integral component of membrane
GeneID:101742524	Zip99C; CG7816	NW_004581683.1	4166001	4167000	1000	10.7757	8.32659e-11	LOC101742524	253.382	99.271	407.494	4.10486	1.52283e-46	Up	2.14083	2.5164	2.66972	11.0499	10.4702	11.3284	GO:0016323,GO:0005783,GO:0005794,GO:0000139,GO:0016021,GO:0005622,GO:0005381,GO:0005385,GO:0006882,GO:0006826,GO:0060586,GO:0019233,GO:0071577	basolateral plasma membrane|endoplasmic reticulum|Golgi apparatus|Golgi membrane|integral component of membrane|intracellular|iron ion transmembrane transporter activity|zinc ion transmembrane transporter activity|cellular zinc ion homeostasis|iron ion transport|multicellular organismal iron ion homeostasis|sensory perception of pain|zinc II ion transmembrane transport	--
GeneID:101742525	Paip2b; Synonyms=Kiaa1155	NW_004581684.1	668001	669000	1000	10.2084	1.58045e-05	LOC101742525	1149.41	610.852	1687.96	2.76329	2.35854e-106	Up	6.37934	7.10903	6.95939	22.2287	22.377	21.8548	GO:0008143,GO:0000900,GO:0017148,GO:0045947	poly(A) binding|translation repressor activity, nucleic acid binding|negative regulation of translation|negative regulation of translational initiation
GeneID:101742572	AREL1; Synonyms=KIAA0317	NW_004582061.1	14001	15000	1000	17.6313	1.72455e-12	LOC101742572	31.993	19.1614	44.8245	2.33931	0.0013991	Up	0.277576	0.320684	0.199872	0.73531	0.769491	0.529918	GO:0005829,GO:0005634,GO:0004842,GO:0006915,GO:0043066,GO:0042787	cytosol|nucleus|ubiquitin-protein transferase activity|apoptotic process|negative regulation of apoptotic process|protein ubiquitination involved in ubiquitin-dependent protein catabolic process
GeneID:101742657	Nrx-IV; Synonyms=Nrx; CG6827	NW_004582021.1	5715001	5716000	1000	15.5955	4.2195e-05	LOC101742657	959.116	533.063	1385.17	2.59851	7.40392e-81	Up	4.03986	3.66734	3.65664	10.1828	10.7327	10.5361	GO:0005887,GO:0005886,GO:0005919,GO:0048786,GO:0005918,GO:0045202,GO:0008366,GO:0061343,GO:0045216,GO:0007391,GO:0060857,GO:0007163,GO:0003015,GO:0021682,GO:0097105,GO:0008104,GO:0035151,GO:0019991,GO:0008039,GO:0016081,GO:0016080,GO:0072553	integral component of plasma membrane|plasma membrane|pleated septate junction|presynaptic active zone|septate junction|synapse|axon ensheathment|cell adhesion involved in heart morphogenesis|cell-cell junction organization|dorsal closure|establishment of glial blood-brain barrier|establishment or maintenance of cell polarity|heart process|nerve maturation|presynaptic membrane assembly|protein lo…
GeneID:101742673	Dnttip1; Synonyms=Tdif1	NW_004581693.1	1189001	1190000	1000	14.4674	0.000102543	LOC101742673	140.087	84.646	195.529	2.30996	3.10077e-11	Up	1.11274	1.0135	1.44128	2.9383	3.31532	2.8755	GO:0000118,GO:0005634,GO:0003677,GO:0031491,GO:0006355,GO:0006351	histone deacetylase complex|nucleus|DNA binding|nucleosome binding|regulation of transcription, DNA-templated|transcription, DNA-templated
GeneID:101742680		NW_004581726.1	1084001	1085000	1000	19.3049	2.28864e-10	LOC101742680	32.6795	48.8929	16.4661	0.33678	3.82892e-05	Down	0.773393	0.751155	0.815949	0.219296	0.322491	0.333131
GeneID:101742698	ubq-1; Synonyms=ubia; F25B5.4	NW_004582014.1	5397001	5398000	1000	15.1971	1.16116e-10	LOC101742698	19311.9	26730.5	11893.3	0.444935	4.92879e-116	Down	207.334	227.322	226.056	110.376	114.903	106.603	GO:0005737,GO:0005634	cytoplasm|nucleus	ko03320
GeneID:101742707	Deaf1; CG8567	NW_004582030.1	2458001	2459000	1000	12.8699	6.16823e-08	LOC101742707	173.419	84.0419	262.797	3.12697	7.63399e-23	Up	1.22361	0.977179	1.11093	4.44176	4.1222	3.39188	GO:0005634,GO:0005700,GO:0043565,GO:0003700,GO:0008270,GO:0009792,GO:0045893,GO:0050776,GO:2000026,GO:0006357,GO:0006351	nucleus|polytene chromosome|sequence-specific DNA binding|transcription factor activity, sequence-specific DNA binding|zinc ion binding|embryo development ending in birth or egg hatching|positive regulation of transcription, DNA-templated|regulation of immune response|regulation of multicellular organismal development|regulation of transcription from RNA polymerase II promoter|transcription, DNA-…
GeneID:101742722		NW_004581700.1	794001	795000	1000	12.9872	5.0928e-12	LOC101742722	544.118	284.311	803.925	2.82763	9.16933e-22	Up	1.859	2.1329	1.49617	5.05643	6.23713	5.55806
GeneID:101742735	Caf1; CG4236	NW_004581751.1	1184001	1185000	1000	15.5506	9.15194e-09	LOC101742735	1635.79	1056.25	2215.33	2.09735	1.091e-72	Up	38.2139	35.5743	32.9465	78.8044	80.0247	85.1193	GO:0033186,GO:0035098,GO:0035097,GO:0031523,GO:0005634,GO:0016581,GO:0016589,GO:0005700,GO:0070822,GO:0005667,GO:0035035,GO:0042393,GO:0042826,GO:0042803,GO:0031497,GO:0006342,GO:0048813,GO:0006281,GO:0007307,GO:0016573,GO:0070734,GO:0051567,GO:0016571,GO:0000281,GO:0007517,GO:0000122,GO:0048666,GO:0048812,GO:0006334,GO:0042766,GO:0016584,GO:0008284,GO:0007346,GO:0007379,GO:0006351	CAF-1 complex|ESC/E(Z) complex|histone methyltransferase complex|Myb complex|nucleus|NuRD complex|NURF complex|polytene chromosome|Sin3-type complex|transcription factor complex|histone acetyltransferase binding|histone binding|histone deacetylase binding|protein homodimerization activity|chromatin assembly|chromatin silencing|dendrite morphogenesis|DNA repair|eggshell chorion gene amplification|…	--
GeneID:101742758		NW_004582034.1	439001	440000	1000	13.5514	0.000570745	LOC101742758	139.656	86.6037	192.708	2.22517	1.93367e-10	Up	0.649903	0.878037	0.662291	1.77202	1.68427	1.82823
GeneID:101742794	Actn; Synonyms=fliA, l(1)2Cb; CG4376	NW_004582009.1	7479001	7480000	1000	24.7699	2.44223e-25	LOC101742794	3816.83	5449.69	2183.97	0.400751	4.52853e-237	Down	41.2163	39.8605	40.3162	18.573	17.866	17.5451	GO:0005925,GO:0030018,GO:0003779,GO:0005509,GO:0031532,GO:0007016,GO:0007629,GO:0045214	focal adhesion|Z disc|actin binding|calcium ion binding|actin cytoskeleton reorganization|cytoskeletal anchoring at plasma membrane|flight behavior|sarcomere organization	ko04520|ko04670|ko04810|ko04530|ko04510
GeneID:101742798	Mad; CG12399	NW_004582013.1	361001	362000	1000	12.8394	0.00168567	LOC101742798	302.933	113.829	492.037	4.32259	2.95468e-21	Up	2.51525	1.7134	2.13907	10.1827	9.10464	12.6818	GO:0005737,GO:0005634,GO:0005667,GO:0003677,GO:0046872,GO:0001102,GO:0000980,GO:0001105,GO:0043565,GO:0003705,GO:0030618,GO:0061353,GO:0001745,GO:0007391,GO:0042078,GO:0030718,GO:0007507,GO:0007488,GO:0007480,GO:0007476,GO:0008586,GO:2000134,GO:0010629,GO:0045705,GO:0007424,GO:0030707,GO:0045887,GO:0045944,GO:0045595,GO:0050803,GO:0006357,GO:0035019,GO:0007179,GO:0060799,GO:0035290,GO:0007419,GO:…	cytoplasm|nucleus|transcription factor complex|DNA binding|metal ion binding|RNA polymerase II activating transcription factor binding|RNA polymerase II distal enhancer sequence-specific DNA binding|RNA polymerase II transcription coactivator activity|sequence-specific DNA binding|transcription factor activity, RNA polymerase II distal enhancer sequence-specific binding|transforming growth factor…	ko04550|ko04391|ko04390|ko04350	path:bmor04350,path:bmor04391	TGF-beta signaling pathway|Hippo signaling pathway - fly
GeneID:101742802	EPHX4; Synonyms=ABHD7, EPHXRP	NW_004582019.1	1273001	1274000	1000	16.728	5.07993e-07	LOC101742802	1302.59	811.234	1793.95	2.21138	1.90265e-75	Up	10.66	10.0463	10.276	25.9246	25.9469	27.7934	GO:0016021,GO:0016787	integral component of membrane|hydrolase activity
GeneID:101742806		NW_004582023.1	1789001	1790000	1000	13.6221	2.8838e-06	LOC101742806	4.21408	7.80776	0.620409	0.0794605	0.00691416	Down	0.0573642	0.142678	0.198522	0	0.0297164	0.0289722
GeneID:101742821	Emc1; Synonyms=Kiaa0090	NW_004581698.1	2222001	2223000	1000	14.0771	1.50632e-10	LOC101742821	586.3	279.991	892.608	3.18799	5.82933e-73	Up	2.57509	2.28389	2.83186	9.23585	9.33833	9.81017	GO:0005783,GO:0072546,GO:0016021,GO:0034975	endoplasmic reticulum|ER membrane protein complex|integral component of membrane|protein folding in endoplasmic reticulum
GeneID:101742886	U2af38; CG3582	NW_004581758.1	89001	90000	1000	12.2565	8.06855e-05	LOC101742886	2188.9	1219.97	3157.83	2.58844	1.09924e-163	Up	40.3086	40.8572	39.59	125.406	121.619	125.001	GO:0005634,GO:0071011,GO:0089701,GO:0046872,GO:0003729,GO:0000166,GO:0008187,GO:0030628,GO:0000398,GO:0000381,GO:0010906,GO:0008380	nucleus|precatalytic spliceosome|U2AF|metal ion binding|mRNA binding|nucleotide binding|poly-pyrimidine tract binding|pre-mRNA 3'-splice site binding|mRNA splicing, via spliceosome|regulation of alternative mRNA splicing, via spliceosome|regulation of glucose metabolic process|RNA splicing	ko03040	path:bmor03040	Spliceosome
GeneID:101742989	RAB21; Synonyms=KIAA0118	NW_004582015.1	4338001	4339000	1000	13.4227	1.94698e-08	LOC101742989	516.475	741.152	291.798	0.393709	1.04969e-44	Down	23.1713	22.4651	23.3108	11.4883	11.0021	12.0886	GO:1904115,GO:0032154,GO:0098559,GO:0009898,GO:0030659,GO:0005789,GO:0005768,GO:0070062,GO:0005925,GO:0032580,GO:0005802,GO:0012506,GO:0019003,GO:0005525,GO:0003924,GO:0008089,GO:0050775,GO:2000643,GO:0048260,GO:0015031,GO:0030516,GO:0017157,GO:0007264	axon cytoplasm|cleavage furrow|cytoplasmic side of early endosome membrane|cytoplasmic side of plasma membrane|cytoplasmic vesicle membrane|endoplasmic reticulum membrane|endosome|extracellular exosome|focal adhesion|Golgi cisterna membrane|trans-Golgi network|vesicle membrane|GDP binding|GTP binding|GTPase activity|anterograde axonal transport|positive regulation of dendrite morphogenesis|positi…	--
GeneID:101743062	eya; Synonyms=cli; CG9554	NW_004581686.1	1523001	1524000	1000	21.6283	2.67569e-14	LOC101743062	193.409	85.3744	301.444	3.53085	6.16397e-30	Up	1.32071	0.764814	0.941323	3.97145	4.20417	4.7587	GO:0005737,GO:0005634,GO:0046872,GO:0004721,GO:0004725,GO:0030946,GO:0008134,GO:0007411,GO:0001746,GO:0042675,GO:0048749,GO:0042051,GO:0007455,GO:0008406,GO:0016576,GO:0045087,GO:0007526,GO:0008584,GO:0007498,GO:0009996,GO:2001240,GO:0001744,GO:0030707,GO:0072499,GO:0070285,GO:0007280,GO:0045739,GO:0010628,GO:0045944,GO:0006470,GO:0009416,GO:0007435,GO:0007283,GO:0006351,GO:0007419	cytoplasm|nucleus|metal ion binding|phosphoprotein phosphatase activity|protein tyrosine phosphatase activity|protein tyrosine phosphatase activity, metal-dependent|transcription factor binding|axon guidance|Bolwig's organ morphogenesis|compound eye cone cell differentiation|compound eye development|compound eye photoreceptor development|eye-antennal disc morphogenesis|gonad development|histone d…	--
GeneID:101743138		NW_004582026.1	4328001	4329000	1000	24.8099	6.80562e-13	LOC101743138	33.0336	49.2774	16.7897	0.340718	4.14499e-05	Down	0.77227	0.415129	0.627012	0.156897	0.290512	0.251266
GeneID:101743154		NW_004624709.1	7001	8000	1000	20.3843	2.27168e-09	LOC101743154	331.861	203.791	459.931	2.25688	3.04246e-12	Up	2.36353	3.42546	3.38418	6.06749	7.50578	7.75804
GeneID:101743180	SREBF1; Synonyms=BHLHD1, SREBP1	NW_004582008.1	9538001	9539000	1000	21.4233	2.20665e-06	LOC101743180	1918.81	2608.66	1228.96	0.471106	6.2311e-96	Down	28.449	28.2794	29.3376	14.872	15.1744	15.8966			ko04910|ko04152
GeneID:101743204		NW_004581682.1	2836001	2837000	1000	19.8505	0.000170839	LOC101743204	390.13	242.861	537.399	2.21278	3.95018e-13	Up	2.35064	3.74604	3.48951	7.49583	9.26372	7.86463
GeneID:101743221	INPP5A	NW_004581747.1	64001	65000	1000	22.1824	3.06345e-19	LOC101743221	138.893	91.525	186.262	2.03509	7.69119e-08	Up	0.954654	0.6408	0.674914	2.24268	1.69303	1.7064	GO:0005622,GO:0016020,GO:0052659,GO:0052658,GO:0004445,GO:0046855,GO:0048016,GO:0046856	intracellular|membrane|inositol-1,3,4,5-tetrakisphosphate 5-phosphatase activity|inositol-1,4,5-trisphosphate 5-phosphatase activity|inositol-polyphosphate 5-phosphatase activity|inositol phosphate dephosphorylation|inositol phosphate-mediated signaling|phosphatidylinositol dephosphorylation	ko00562|ko04070	path:bmor00562,path:bmor04070	Inositol phosphate metabolism|Phosphatidylinositol signaling system
GeneID:101743236	Cuedc2	NW_004582019.1	6351001	6352000	1000	10.021	5.60813e-20	LOC101743236	68.1485	39.045	97.252	2.49077	4.75581e-07	Up	0.65898	0.878281	0.666109	2.01046	1.66811	2.02881	GO:0005737,GO:0031965,GO:0005654,GO:1900016,GO:0010936	cytoplasm|nuclear membrane|nucleoplasm|negative regulation of cytokine production involved in inflammatory response|negative regulation of macrophage cytokine production
GeneID:101743317	ZNF420	NW_004582010.1	3527001	3528000	1000	17.9622	1.01454e-08	LOC101743317	1097.99	1501.88	694.097	0.462152	2.20013e-62	Down	31.6923	31.9883	31.4831	17.1506	17.9609	16.8812	GO:0005634,GO:0003677,GO:0046872,GO:0003700,GO:0006355,GO:0006351	nucleus|DNA binding|metal ion binding|transcription factor activity, sequence-specific DNA binding|regulation of transcription, DNA-templated|transcription, DNA-templated
GeneID:101743338	CG5270	NW_004581681.1	2980001	2981000	1000	11.8623	0.000860106	LOC101743338	2234.95	1466.26	3003.63	2.0485	3.27148e-98	Up	8.37033	8.38274	8.29881	19.4634	20.9119	20.2218	GO:0046872	metal ion binding	--
GeneID:101743381	Ddx17	NW_004582101.1	34001	35000	1000	18.5199	6.34474e-07	LOC101743381	394.52	182.411	606.629	3.32561	1.14818e-53	Up	5.28606	5.32401	7.19142	19.6369	21.8888	23.1071	GO:0016020,GO:0005730,GO:0005654,GO:0005634,GO:0005524,GO:0004004,GO:0030331,GO:0044822,GO:0003713,GO:0072358,GO:0033148,GO:0045944,GO:0045893,GO:0009791,GO:2001014,GO:0010501,GO:0006351	membrane|nucleolus|nucleoplasm|nucleus|ATP binding|ATP-dependent RNA helicase activity|estrogen receptor binding|poly(A) RNA binding|transcription coactivator activity|cardiovascular system development|positive regulation of intracellular estrogen receptor signaling pathway|positive regulation of transcription from RNA polymerase II promoter|positive regulation of transcription, DNA-templated|pos…	--
GeneID:101743416	mep-1 {ECO:0000312|WormBase:M04B2.1}; M04B2.1	NW_004582015.1	4676001	4677000	1000	32.8031	7.09152e-07	LOC101743416	1357.04	713.454	2000.63	2.80414	1.53126e-126	Up	8.80135	9.7897	8.39097	27.7298	28.3586	29.2397	GO:0005634,GO:0017151,GO:0042826,GO:0042802,GO:0046872,GO:0003723,GO:0008134,GO:0008406,GO:0007506,GO:0040035,GO:0002119,GO:0048599,GO:0010468,GO:0040025	nucleus|DEAD/H-box RNA helicase binding|histone deacetylase binding|identical protein binding|metal ion binding|RNA binding|transcription factor binding|gonad development|gonadal mesoderm development|hermaphrodite genitalia development|nematode larval development|oocyte development|regulation of gene expression|vulval development
GeneID:101743464	CG33090	NW_004582013.1	6641001	6642000	1000	28.7705	3.68105e-14	LOC101743464	885.986	590.479	1181.49	2.00091	8.29498e-42	Up	3.84792	3.37309	4.06201	8.0406	8.47346	8.67462	GO:0016021,GO:0005886,GO:0008422,GO:0004348,GO:0008206,GO:0016139,GO:0006665	integral component of membrane|plasma membrane|beta-glucosidase activity|glucosylceramidase activity|bile acid metabolic process|glycoside catabolic process|sphingolipid metabolic process	ko00511|ko00600	path:bmor00511,path:bmor00600	Other glycan degradation|Sphingolipid metabolism
GeneID:101743472		NW_004582024.1	2145001	2146000	1000	25.8952	3.10654e-19	LOC101743472	12.4757	21.2211	3.73021	0.175778	0.000166723	Down	0.398696	0.216463	0.523841	0.0518866	0.0527974	0.102864	GO:0005576,GO:0004181,GO:0008270	extracellular region|metallocarboxypeptidase activity|zinc ion binding
GeneID:101743489	Phkg2	NW_004581688.1	2112001	2113000	1000	22.8409	7.68104e-13	LOC101743489	647.18	395.232	899.127	2.27493	1.66698e-21	Up	6.00833	4.90351	5.98138	13.4387	16.1093	15.848	GO:0005964,GO:0005524,GO:0004689,GO:0005978,GO:0005977,GO:0035556,GO:0018105,GO:0018107	phosphorylase kinase complex|ATP binding|phosphorylase kinase activity|glycogen biosynthetic process|glycogen metabolic process|intracellular signal transduction|peptidyl-serine phosphorylation|peptidyl-threonine phosphorylation	ko04910|ko04020|ko04922
GeneID:101743493	Bbox1; Synonyms=Bbh	NW_004581703.1	1906001	1907000	1000	12.8867	2.1122e-13	LOC101743493	22.5587	3.17153	41.9458	13.2257	2.76885e-11	Up	0.048069	0	0.0955301	0.653108	0.741796	0.80202	GO:0005737,GO:0008336,GO:0005506,GO:0008270,GO:0045329	cytoplasm|gamma-butyrobetaine dioxygenase activity|iron ion binding|zinc ion binding|carnitine biosynthetic process	ko00310	path:bmor00310	Lysine degradation
GeneID:101743536	CG6966	NW_004581735.1	1404001	1405000	1000	17.862	0.000611895	LOC101743536	238.691	140.447	336.935	2.39902	1.76511e-19	Up	1.53348	1.57778	1.33333	3.52942	3.57311	3.74718	GO:0004842,GO:0051438	ubiquitin-protein transferase activity|regulation of ubiquitin-protein transferase activity
GeneID:101743550	Ald; CG6058	NW_004582011.1	5084001	5085000	1000	24.4933	1.70418e-14	LOC101743550	529.375	737.099	321.652	0.436375	5.814e-37	Down	8.82005	8.39274	8.88572	3.72359	4.27303	4.5779	GO:0005829,GO:0031430,GO:0030018,GO:0004332,GO:0006096,GO:0007498,GO:0007095	cytosol|M band|Z disc|fructose-bisphosphate aldolase activity|glycolytic process|mesoderm development|mitotic G2 DNA damage checkpoint	ko00710|ko00680|ko01200|ko01230|ko00030|ko00051|ko00010	path:bmor00010,path:bmor00030,path:bmor00051	Glycolysis / Gluconeogenesis|Pentose phosphate pathway|Fructose and mannose metabolism
GeneID:101743552	CHD8 {ECO:0000255|HAMAP-Rule:MF_03071}; Synonyms=HELSNF1, KIAA1564	NW_004582012.1	8410001	8411000	1000	18.8806	8.32565e-06	LOC101743552	16604.6	10455	22754.3	2.1764	3.9107e-172	Up	35.0339	35.8404	37.3297	85.1317	90.6916	87.8389	GO:0071339,GO:0005654,GO:0005634,GO:0043234,GO:0005524,GO:0008013,GO:0003682,GO:0003677,GO:0003678,GO:0008094,GO:0042393,GO:0035064,GO:0002039,GO:0043044,GO:0007420,GO:0060070,GO:0016569,GO:0048565,GO:0001701,GO:0090090,GO:2000270,GO:0000122,GO:0045892,GO:0030178,GO:0045944,GO:0045945,GO:0045893,GO:0006351	MLL1 complex|nucleoplasm|nucleus|protein complex|ATP binding|beta-catenin binding|chromatin binding|DNA binding|DNA helicase activity|DNA-dependent ATPase activity|histone binding|methylated histone binding|p53 binding|ATP-dependent chromatin remodeling|brain development|canonical Wnt signaling pathway|covalent chromatin modification|digestive tract development|in utero embryonic development|nega…	--
GeneID:101743563		NW_004582029.1	641001	642000	1000	11.7765	7.43979e-05	LOC101743563	39.2987	53.0908	25.5066	0.480434	0.00182529	Down	0.776994	1.12372	1.47906	0.731656	0.74203	0.380728
GeneID:101743571	MON1A; RCJMB04_26e14	NW_004582036.1	3869001	3870000	1000	27.0709	2.4237e-24	LOC101743571	195.9	91.8546	299.945	3.26543	2.9976e-27	Up	1.88968	2.27742	2.10033	7.3746	7.18553	7.51411	GO:0012505,GO:0005085,GO:0009306,GO:0016192	endomembrane system|guanyl-nucleotide exchange factor activity|protein secretion|vesicle-mediated transport	--
GeneID:101743589	CG8745	NW_004581726.1	1554001	1555000	1000	12.7702	0.000505578	LOC101743589	8194.03	3073.23	13314.8	4.33252	0	Up	62.275	57.9989	62.138	304.55	296.22	292.742	GO:0005739,GO:0008453,GO:0042802,GO:0030170,GO:0019544,GO:0035094	mitochondrion|alanine-glyoxylate transaminase activity|identical protein binding|pyridoxal phosphate binding|arginine catabolic process to glutamate|response to nicotine	ko00564	path:bmor00564	Glycerophospholipid metabolism
GeneID:101743637	TRAPPC2	NW_004581739.1	904001	905000	1000	11.5425	1.03728e-05	LOC101743637	561.892	359.12	764.664	2.12927	1.42552e-32	Up	11.3035	13.775	13.9726	33.5793	31.9736	32.7983	GO:0005793,GO:0005634,GO:0048471,GO:0006888,GO:0006351	endoplasmic reticulum-Golgi intermediate compartment|nucleus|perinuclear region of cytoplasm|ER to Golgi vesicle-mediated transport|transcription, DNA-templated	--
GeneID:101743676	gro; Synonyms=E(spl)m9/m10; CG8384	NW_004581735.1	1430001	1431000	1000	13.4671	7.68901e-09	LOC101743676	179.26	54.26	304.261	5.60746	4.42922e-46	Up	0.468451	0.482397	0.568564	2.76086	2.9837	3.24637	GO:0005654,GO:0005634,GO:0043234,GO:0071906,GO:0071837,GO:0070491,GO:0001106,GO:0003714,GO:0008134,GO:0007015,GO:0048813,GO:0046331,GO:0090090,GO:0045879,GO:0000122,GO:0045892,GO:0030178,GO:0007399,GO:0006355,GO:0007541,GO:0006351,GO:0016055	nucleoplasm|nucleus|protein complex|CRD domain binding|HMG box domain binding|repressing transcription factor binding|RNA polymerase II transcription corepressor activity|transcription corepressor activity|transcription factor binding|actin filament organization|dendrite morphogenesis|lateral inhibition|negative regulation of canonical Wnt signaling pathway|negative regulation of smoothened signa…
GeneID:101743816	Sgf11 {ECO:0000255|HAMAP-Rule:MF_03047}; AAEL004574	NW_004581695.1	1330001	1331000	1000	35.6365	6.84697e-18	LOC101743816	533.201	283.196	783.206	2.7656	4.98169e-53	Up	5.45607	6.09046	6.82366	16.9073	18.7825	18.1311	GO:0005634,GO:0046872,GO:0016569,GO:0006355,GO:0006351	nucleus|metal ion binding|covalent chromatin modification|regulation of transcription, DNA-templated|transcription, DNA-templated	--
GeneID:101743975	Kat14 {ECO:0000250|UniProtKB:Q9H8E8}; Synonyms=Csrp2bp	NW_004581750.1	952001	953000	1000	13.72	0.000671727	LOC101743975	783.36	1119.8	446.919	0.399106	1.2882e-63	Down	16.5641	17.6235	16.5906	6.87061	7.1599	7.53704	GO:0005671,GO:0005737,GO:0005634,GO:0004402,GO:0000086,GO:0016573,GO:0043966	Ada2/Gcn5/Ada3 transcription activator complex|cytoplasm|nucleus|histone acetyltransferase activity|G2/M transition of mitotic cell cycle|histone acetylation|histone H3 acetylation
GeneID:101743997	Patj; CG12021	NW_004582016.1	5731001	5732000	1000	20.1915	3.62196e-16	LOC101743997	381.061	205.454	556.667	2.70945	1.41133e-37	Up	2.12293	2.03139	1.79395	5.68154	6.37571	6.36499	GO:0005912,GO:0045179,GO:0016324,GO:0016327,GO:0005737,GO:0005875,GO:0005635,GO:0005886,GO:0005918,GO:0035003,GO:0032033,GO:0005080,GO:0034334,GO:0034332,GO:0045176,GO:0007043,GO:0001736,GO:0035088,GO:0007163,GO:0016332,GO:0016334,GO:0002009,GO:0016333,GO:0035509,GO:0045494,GO:0008594,GO:0035209,GO:0045186	adherens junction|apical cortex|apical plasma membrane|apicolateral plasma membrane|cytoplasm|microtubule associated complex|nuclear envelope|plasma membrane|septate junction|subapical complex|myosin II light chain binding|protein kinase C binding|adherens junction maintenance|adherens junction organization|apical protein localization|cell-cell junction assembly|establishment of planar polarity|e…	ko04530|ko04391	path:bmor04391	Hippo signaling pathway - fly
GeneID:101744022	Uckl1; Synonyms=Urkl1	NW_004581708.1	589001	590000	1000	14.2073	0.000812708	LOC101744022	86.177	49.2946	123.059	2.49641	1.39159e-08	Up	0.605278	0.516604	0.489483	1.55085	1.15977	1.52598	GO:0005829,GO:0005634,GO:0005524,GO:0004849,GO:0006206,GO:0043097,GO:0044206	cytosol|nucleus|ATP binding|uridine kinase activity|pyrimidine nucleobase metabolic process|pyrimidine nucleoside salvage|UMP salvage	ko00983|ko00240	path:bmor00240,path:bmor00983	Pyrimidine metabolism|Drug metabolism - other enzymes
GeneID:101744027	ZNF568	NW_004581727.1	611001	612000	1000	15.6809	0.000170335	LOC101744027	139.393	45.723	233.062	5.09726	2.95098e-33	Up	0.408597	0.519558	0.59848	2.76003	2.91774	3.25188	GO:0005634,GO:0003677,GO:0046872,GO:0003700,GO:0007275,GO:0006355,GO:0006351	nucleus|DNA binding|metal ion binding|transcription factor activity, sequence-specific DNA binding|multicellular organism development|regulation of transcription, DNA-templated|transcription, DNA-templated
GeneID:101744051	Ugt; Synonyms=UGGG; CG6850	NW_004582169.1	36001	37000	1000	17.2728	7.23013e-08	LOC101744051	281.772	185.808	377.736	2.03294	1.84978e-10	Up	8.13455	8.87629	9.06325	19.4186	19.6085	24.3309	GO:0005737,GO:0012505,GO:0005783,GO:0005788,GO:0005635,GO:0005791,GO:0003980,GO:0051082,GO:0051084,GO:0030968,GO:0071712,GO:0006486,GO:0018279	cytoplasm|endomembrane system|endoplasmic reticulum|endoplasmic reticulum lumen|nuclear envelope|rough endoplasmic reticulum|UDP-glucose:glycoprotein glucosyltransferase activity|unfolded protein binding|'de novo' posttranslational protein folding|endoplasmic reticulum unfolded protein response|ER-associated misfolded protein catabolic process|protein glycosylation|protein N-linked glycosylation …	ko04141	path:bmor04141	Protein processing in endoplasmic reticulum
GeneID:101744115		NW_004581711.1	2215001	2216000	1000	12.8318	1.23905e-06	LOC101744115	2220.64	3014.17	1427.12	0.47347	7.49019e-107	Down	42.632	40.3364	44.2986	23.1607	24.0515	24.0321
GeneID:101744145	pgant5; CG31651	NW_004582024.1	2336001	2337000	1000	15.1104	1.25092e-05	LOC101744145	844.584	454.981	1234.19	2.71261	4.61251e-78	Up	4.44505	4.78242	4.6393	14.3741	15.0412	14.1899	GO:0012505,GO:0000139,GO:0005795,GO:0016021,GO:0030246,GO:0046872,GO:0004653,GO:0009312,GO:0006486	endomembrane system|Golgi membrane|Golgi stack|integral component of membrane|carbohydrate binding|metal ion binding|polypeptide N-acetylgalactosaminyltransferase activity|oligosaccharide biosynthetic process|protein glycosylation	ko00512	path:bmor00512	Mucin type O-glycan biosynthesis
GeneID:101744243	Unc-13-4B {ECO:0000312|FlyBase:FBgn0266719}; Synonyms=stac {ECO:0000303|PubMed:27323327}; CG34349 {ECO:0000312|FlyBase:FBgn0266719}	NW_004582029.1	1186001	1187000	1000	17.1765	0.000769086	LOC101744243	386.693	551.137	222.25	0.403257	1.02209e-32	Down	2.85564	2.98808	2.85367	1.31871	1.35792	1.29042	GO:0005856,GO:0005783,GO:0030175,GO:0005770,GO:0005764,GO:0099503,GO:0008021,GO:0035147,GO:0007269,GO:0016082	cytoskeleton|endoplasmic reticulum|filopodium|late endosome|lysosome|secretory vesicle|synaptic vesicle|branch fusion, open tracheal system|neurotransmitter secretion|synaptic vesicle priming
GeneID:101744335	alpha-Man-Ia {ECO:0000312|FlyBase:FBgn0259170}; Synonyms=alpha-man-1 {ECO:0000312|FlyBase:FBgn0259170}, mas-1 {ECO:0000312|FlyBase:FBgn0259170}; CG32684 {ECO:0000312|FlyBase:FBgn0259170}	NW_004582021.1	1895001	1896000	1000	12.0725	3.80354e-07	LOC101744335	324.817	214.784	434.849	2.02459	1.33654e-17	Up	1.7756	1.96612	2.24281	4.45375	4.7326	4.69334	GO:0012505,GO:0005783,GO:0000139,GO:0016021,GO:0005509,GO:0004571,GO:0008340,GO:0035010,GO:0006491,GO:0072347	endomembrane system|endoplasmic reticulum|Golgi membrane|integral component of membrane|calcium ion binding|mannosyl-oligosaccharide 1,2-alpha-mannosidase activity|determination of adult lifespan|encapsulation of foreign target|N-glycan processing|response to anesthetic	ko04141|ko00510|ko00513	path:bmor00510,path:bmor04141	N-Glycan biosynthesis|Protein processing in endoplasmic reticulum
GeneID:101744401	Ranbp2	NW_004581715.1	1132001	1133000	1000	10.5871	5.107e-06	LOC101744401	11119.5	7142.47	15096.6	2.11363	2.81571e-177	Up	33.0135	33.9175	33.9012	77.7737	83.3554	78.3311	GO:0005642,GO:1990723,GO:0005875,GO:0005739,GO:0005635,GO:0042405,GO:0031965,GO:0005643,GO:0044614,GO:0044615,GO:0016874,GO:0003755,GO:0008536,GO:0003723,GO:0019789,GO:0008270,GO:0051642,GO:0051028,GO:0033132,GO:0006607,GO:0006457,GO:0016925,GO:0090526,GO:0001975	annulate lamellae|cytoplasmic periphery of the nuclear pore complex|microtubule associated complex|mitochondrion|nuclear envelope|nuclear inclusion body|nuclear membrane|nuclear pore|nuclear pore cytoplasmic filaments|nuclear pore nuclear basket|ligase activity|peptidyl-prolyl cis-trans isomerase activity|Ran GTPase binding|RNA binding|SUMO transferase activity|zinc ion binding|centrosome localiz…	ko03013	path:bmor03013	RNA transport
GeneID:101744404	NOVA1; QflA-17531, QtsA-14227	NW_004581738.1	512001	513000	1000	11.0844	6.89335e-13	LOC101744404	2235.25	1269.25	3201.25	2.52215	3.92755e-158	Up	7.66312	7.77087	7.78007	20.9062	21.5933	21.5989	GO:0005634,GO:0003723,GO:0000398	nucleus|RNA binding|mRNA splicing, via spliceosome	--
GeneID:101744534	BMPR2; Synonyms=PPH1	NW_004582034.1	648001	649000	1000	23.0032	1.24306e-06	LOC101744534	161.556	63.4752	259.636	4.09036	2.39135e-30	Up	0.297912	0.36377	0.371755	1.43137	1.56381	1.27865	GO:0016324,GO:0009925,GO:0005901,GO:0009986,GO:0005911,GO:0005737,GO:0030425,GO:0005615,GO:0005887,GO:0043025,GO:0005886,GO:0014069,GO:0044214,GO:0016362,GO:0005524,GO:0036122,GO:0098821,GO:0046872,GO:0004702,GO:0009952,GO:0060840,GO:0060413,GO:0001974,GO:0030509,GO:0007420,GO:0071773,GO:0009267,GO:0002063,GO:0003197,GO:0060350,GO:0072577,GO:0001935,GO:0060173,GO:0048286,GO:0001946,GO:0060836,GO:…	apical plasma membrane|basal plasma membrane|caveola|cell surface|cell-cell junction|cytoplasm|dendrite|extracellular space|integral component of plasma membrane|neuronal cell body|plasma membrane|postsynaptic density|spanning component of plasma membrane|activin receptor activity, type II|ATP binding|BMP binding|BMP receptor activity|metal ion binding|signal transducer, downstream of receptor, w…	ko04060|ko04360|ko04390|ko04350|ko04550	path:bmor04350	TGF-beta signaling pathway
GeneID:101744554		NW_004581764.1	325001	326000	1000	23.471	1.21799e-16	LOC101744554	1899.84	2819.32	980.361	0.34773	4.93655e-66	Down	49.3012	48.6333	44.8238	17.328	18.6052	18.2755	GO:0005634,GO:0003677,GO:0046872,GO:0006355,GO:0006351	nucleus|DNA binding|metal ion binding|regulation of transcription, DNA-templated|transcription, DNA-templated
GeneID:101744727	ncs-2; F10G8.5	NW_004582033.1	1130001	1131000	1000	-20.3604	2.79925e-11	LOC101744727	203.964	111.644	296.284	2.65382	2.36895e-20	Up	0.865744	1.02901	1.13245	3.0994	3.3629	3.04349	GO:0005509	calcium ion binding
GeneID:101744847	mon2; GA16450	NW_004581914.1	4001	5000	1000	12.2588	5.78497e-06	LOC101744847	57.0898	31.2593	82.9203	2.65266	1.46603e-05	Up	3.28416	5.07786	2.54075	7.90377	10.3043	12.8544	GO:0015031	protein transport
GeneID:101744909	ZNF420	NW_004582026.1	2236001	2237000	1000	12.3058	4.98496e-06	LOC101744909	878.809	559.154	1198.46	2.14335	1.91596e-49	Up	5.69057	5.85473	6.23074	13.6162	14.7045	13.5669	GO:0005634,GO:0003677,GO:0046872,GO:0003700,GO:0006355,GO:0006351	nucleus|DNA binding|metal ion binding|transcription factor activity, sequence-specific DNA binding|regulation of transcription, DNA-templated|transcription, DNA-templated
GeneID:101744965	Ace; Synonyms=Dcp1	NW_004582034.1	834001	835000	1000	26.7978	7.1399e-07	LOC101744965	2.32944	0	4.65888	Inf	0.0185361	Up	0	0	0	0.0214542	0.128825	0.0631947	GO:0005737,GO:0005576,GO:0016021,GO:0005886,GO:0004180,GO:0046872,GO:0008237,GO:0008241	cytoplasm|extracellular region|integral component of membrane|plasma membrane|carboxypeptidase activity|metal ion binding|metallopeptidase activity|peptidyl-dipeptidase activity	ko04614|ko04924
GeneID:101744982	IPO11; Synonyms=RANBP11	NW_004581735.1	375001	376000	1000	18.4557	3.52673e-07	LOC101744982	239.895	114.894	364.896	3.17595	1.37285e-31	Up	1.7569	1.4574	1.47292	5.80375	5.91533	5.98422	GO:0005829,GO:0005635,GO:0008565,GO:0006610,GO:0042991	cytosol|nuclear envelope|protein transporter activity|ribosomal protein import into nucleus|transcription factor import into nucleus
GeneID:101745072	irs1-b	NW_004581712.1	28001	29000	1000	23.6116	1.20047e-12	LOC101745072	177.574	92.202	262.946	2.85185	2.81661e-20	Up	1.99415	1.08589	1.55125	4.63635	5.22192	5.05546	GO:0005737,GO:0043231,GO:0005634,GO:0005158,GO:0005159,GO:0043548,GO:0042169,GO:0004871,GO:0048009	cytoplasm|intracellular membrane-bounded organelle|nucleus|insulin receptor binding|insulin-like growth factor receptor binding|phosphatidylinositol 3-kinase binding|SH2 domain binding|signal transducer activity|insulin-like growth factor receptor signaling pathway	ko04722|ko04960|ko04212|ko04920|ko04923|ko04211|ko04152|ko04910|ko04068|ko04151|ko04022|ko04213|ko04150	path:bmor04068,path:bmor04140,path:bmor04150,path:bmor04213	FoxO signaling pathway|Autophagy - animal|mTOR signaling pathway|Longevity regulating pathway - multiple species
GeneID:101745112	CLINT1; Synonyms=ENTH, EPN4, EPNR, KIAA0171	NW_004582032.1	470001	471000	1000	28.0281	2.1177e-14	LOC101745112	821.543	428.352	1214.73	2.83583	2.36806e-82	Up	2.42741	2.14506	2.20702	6.84386	6.80355	7.14382	GO:0005913,GO:0030136,GO:0005829,GO:0005794,GO:0043231,GO:0016020,GO:0005654,GO:0048471,GO:0098641,GO:0030276,GO:0008289,GO:0048268,GO:0006897	cell-cell adherens junction|clathrin-coated vesicle|cytosol|Golgi apparatus|intracellular membrane-bounded organelle|membrane|nucleoplasm|perinuclear region of cytoplasm|cadherin binding involved in cell-cell adhesion|clathrin binding|lipid binding|clathrin coat assembly|endocytosis
GeneID:101745156	DENR {ECO:0000312|FlyBase:FBgn0030802}; CG9099 {ECO:0000312|FlyBase:FBgn0030802}	NW_004582026.1	4495001	4496000	1000	20.8379	3.96512e-10	LOC101745156	2137.27	1411.8	2862.74	2.02772	2.90093e-43	Up	68.899	60.1341	70.6276	155.086	145.468	153.802	GO:0043234,GO:0070992,GO:0003729,GO:0043022,GO:0003743,GO:0035076,GO:0001731,GO:0002192,GO:0008284,GO:0046628,GO:0045948,GO:0002188	protein complex|translation initiation complex|mRNA binding|ribosome binding|translation initiation factor activity|ecdysone receptor-mediated signaling pathway|formation of translation preinitiation complex|IRES-dependent translational initiation|positive regulation of cell proliferation|positive regulation of insulin receptor signaling pathway|positive regulation of translational initiation|tra…
GeneID:101745159	Arap2; Synonyms=Centd1, Gm148, Kiaa0580	NW_004582030.1	4238001	4239000	1000	24.3508	2.86164e-05	LOC101745159	254.671	113.714	395.628	3.47916	5.95456e-38	Up	0.937142	0.787759	1.14723	3.46589	3.64868	3.74263	GO:0005737,GO:0005096,GO:0046872,GO:0005547,GO:0007165	cytoplasm|GTPase activator activity|metal ion binding|phosphatidylinositol-3,4,5-trisphosphate binding|signal transduction
GeneID:101745160	Hr96; Synonyms=NR1J1; CG11783	NW_004582032.1	425001	426000	1000	30.4743	8.70552e-27	LOC101745160	652.914	387.319	918.508	2.37145	1.3975e-47	Up	4.24432	4.5465	4.00225	11.1187	11.5632	11.7642	GO:0005634,GO:0000977,GO:0004879,GO:0008270,GO:0042632,GO:0010906,GO:0070873,GO:0006357,GO:0042594,GO:0043401,GO:0006351,GO:0070328	nucleus|RNA polymerase II regulatory region sequence-specific DNA binding|RNA polymerase II transcription factor activity, ligand-activated sequence-specific DNA binding|zinc ion binding|cholesterol homeostasis|regulation of glucose metabolic process|regulation of glycogen metabolic process|regulation of transcription from RNA polymerase II promoter|response to starvation|steroid hormone mediated…	ko04212
GeneID:101745173	Sh2b3; Synonyms=Lnk	NW_004581688.1	2765001	2766000	1000	11.5418	0.000387888	LOC101745173	214.26	118.329	310.192	2.62143	8.01742e-21	Up	1.52089	1.16077	1.8003	4.41316	4.20478	4.94923	GO:0005622,GO:0004871,GO:0035591,GO:0030154,GO:0035162,GO:0030097,GO:0035556	intracellular|signal transducer activity|signaling adaptor activity|cell differentiation|embryonic hemopoiesis|hemopoiesis|intracellular signal transduction
GeneID:101745184	Gde1; Synonyms=Mir16	NW_004581756.1	736001	737000	1000	22.5058	6.22359e-25	LOC101745184	218.677	120.545	316.808	2.62813	2.51525e-21	Up	2.14753	2.5711	2.40576	6.88657	6.97109	6.54393	GO:0030659,GO:0005887,GO:0008889,GO:0047395,GO:0046872,GO:0007186,GO:0006629	cytoplasmic vesicle membrane|integral component of plasma membrane|glycerophosphodiester phosphodiesterase activity|glycerophosphoinositol glycerophosphodiesterase activity|metal ion binding|G-protein coupled receptor signaling pathway|lipid metabolic process	--
GeneID:101745214	cdc14ab	NW_004581686.1	3148001	3149000	1000	18.8106	3.36282e-07	LOC101745214	7.28059	12.3955	2.16568	0.174715	0.00489256	Down	0.0892089	0.0894787	0.174719	0	0	0.0512284	GO:0005737,GO:0060091,GO:0005815,GO:0005634,GO:0000922,GO:0004725,GO:0008138,GO:0007049,GO:0051301	cytoplasm|kinocilium|microtubule organizing center|nucleus|spindle pole|protein tyrosine phosphatase activity|protein tyrosine/serine/threonine phosphatase activity|cell cycle|cell division	ko04113|ko04111|ko04110
GeneID:101745221	DLG5; Synonyms=KIAA0583, PDLG	NW_004581712.1	34001	35000	1000	11.6007	1.45959e-06	LOC101745221	909.461	579.001	1239.92	2.14148	6.90873e-51	Up	2.19306	1.72882	2.08206	4.55992	4.73513	4.81418	GO:0005913,GO:0005737,GO:0005886,GO:0008013,GO:0008092,GO:0030159,GO:0045176,GO:0060441,GO:0045197,GO:0035556,GO:0072205,GO:0030901,GO:0008285,GO:0030859,GO:0006461,GO:0071896,GO:0042981,GO:0007165,GO:0016337,GO:0045186	cell-cell adherens junction|cytoplasm|plasma membrane|beta-catenin binding|cytoskeletal protein binding|receptor signaling complex scaffold activity|apical protein localization|epithelial tube branching involved in lung morphogenesis|establishment or maintenance of epithelial cell apical/basal polarity|intracellular signal transduction|metanephric collecting duct development|midbrain development|…
GeneID:101745242	Lsm10	NW_004582010.1	863001	864000	1000	19.9166	1.97447e-05	LOC101745242	561.275	844.386	278.164	0.329428	4.14791e-66	Down	95.3294	97.4107	97.4918	36.5398	38.2746	38.1592	GO:0015030,GO:0005634,GO:0005683,GO:0071208,GO:0017069,GO:0071209,GO:0006397,GO:1900087,GO:0008380	Cajal body|nucleus|U7 snRNP|histone pre-mRNA DCP binding|snRNA binding|U7 snRNA binding|mRNA processing|positive regulation of G1/S transition of mitotic cell cycle|RNA splicing
GeneID:101745325	R3HDM2; Synonyms=KIAA1002	NW_004581722.1	761001	762000	1000	18.5644	6.05192e-12	LOC101745325	91.0846	40.7749	141.394	3.46768	1.14325e-14	Up	0.211848	0.177022	0.205655	0.712623	0.735309	0.778862	GO:0005634,GO:0044822	nucleus|poly(A) RNA binding	ko04320	path:bmor04320	Dorso-ventral axis formation
GeneID:101745340	Ylpm1; Synonyms=Zap, Zap3	NW_004582009.1	4389001	4390000	1000	14.6015	0.000786906	LOC101745340	4710.68	3021.15	6400.2	2.11846	2.38517e-187	Up	16.2465	16.7722	16.7145	38.9275	40.6647	39.4571	GO:0016607,GO:0006355,GO:0006351	nuclear speck|regulation of transcription, DNA-templated|transcription, DNA-templated	--
GeneID:101745406		NW_004582032.1	738001	739000	1000	25.6081	3.46094e-19	LOC101745406	4472.82	2962.61	5983.03	2.01951	3.59541e-126	Up	18.8941	17.3417	18.5151	38.0661	39.3242	38.457
GeneID:101745413	Oplah	NW_004581686.1	1181001	1182000	1000	14.9243	2.49155e-06	LOC101745413	1698.63	997.559	2399.7	2.40558	3.75729e-114	Up	6.47917	6.62514	6.3767	17.6831	17.2967	17.903	GO:0005829,GO:0017168,GO:0005524,GO:0006749	cytosol|5-oxoprolinase (ATP-hydrolyzing) activity|ATP binding|glutathione metabolic process	ko00480	path:bmor00480	Glutathione metabolism
GeneID:101745432	LIMK1; Synonyms=LIMK; CG1848	NW_004582011.1	8084001	8085000	1000	31.4207	1.41321e-14	LOC101745432	117.487	78.3005	156.673	2.00092	3.7208e-07	Up	0.468267	0.467244	0.628578	0.933758	1.21051	1.14746	GO:0032154,GO:0005737,GO:0030496,GO:0005524,GO:0004674,GO:0004871,GO:0008270,GO:0030036,GO:0007560,GO:0035556,GO:0006468	cleavage furrow|cytoplasm|midbody|ATP binding|protein serine/threonine kinase activity|signal transducer activity|zinc ion binding|actin cytoskeleton organization|imaginal disc morphogenesis|intracellular signal transduction|protein phosphorylation	ko04666|ko04360|ko04810
GeneID:101745472	ZNF358	NW_004581764.1	366001	367000	1000	32.5891	1.91791e-33	LOC101745472	214.404	105.211	323.598	3.07571	4.37983e-27	Up	1.24101	1.32285	1.64263	4.75404	4.62857	4.56702	GO:0005634,GO:0003677,GO:0046872,GO:0035115,GO:0021915,GO:0006355,GO:0019827,GO:0006351	nucleus|DNA binding|metal ion binding|embryonic forelimb morphogenesis|neural tube development|regulation of transcription, DNA-templated|stem cell population maintenance|transcription, DNA-templated
GeneID:101745540	SIDL; CG6623	NW_004582022.1	4966001	4967000	1000	16.5075	0.000286359	LOC101745540	222.925	117.301	328.549	2.8009	3.26911e-24	Up	1.05766	0.910082	1.13774	2.93503	3.43165	3.28631	GO:0005829,GO:0030425,GO:0043204,GO:0030008,GO:1990071,GO:0034498,GO:0006891,GO:0043547,GO:0043087	cytosol|dendrite|perikaryon|TRAPP complex|TRAPPII protein complex|early endosome to Golgi transport|intra-Golgi vesicle-mediated transport|positive regulation of GTPase activity|regulation of GTPase activity	--
GeneID:101745558	slc12a9; Synonyms=cip1	NW_004581697.1	132001	133000	1000	13.7133	7.1233e-08	LOC101745558	224.482	105.009	343.955	3.27549	3.23998e-18	Up	1.13136	1.5348	1.29507	4.19618	5.30341	5.73888	GO:0016021,GO:0005886,GO:0005215,GO:0006811,GO:0055085	integral component of membrane|plasma membrane|transporter activity|ion transport|transmembrane transport	--
GeneID:101745580	Bves {ECO:0000312|MGI:MGI:1346013}; Synonyms=Pop1 {ECO:0000312|MGI:MGI:1346013}, Popdc1 {ECO:0000312|MGI:MGI:1346013}	NW_004582019.1	1190001	1191000	1000	11.9527	0.00127263	LOC101745580	239.602	137.602	341.602	2.48253	6.92798e-21	Up	2.35346	2.69704	2.5174	7.31647	6.6625	6.98267	GO:0005923,GO:0005901,GO:0031253,GO:0016021,GO:0016328,GO:0016020,GO:0005886,GO:0042383,GO:0030552,GO:0005198,GO:0060973,GO:0090136,GO:0007507,GO:0002244,GO:0040017,GO:0001921,GO:0008360,GO:2001135,GO:0043087,GO:0002027,GO:0042391,GO:0002931,GO:0060931,GO:0007519,GO:0034446,GO:0048278,GO:0016192	bicellular tight junction|caveola|cell projection membrane|integral component of membrane|lateral plasma membrane|membrane|plasma membrane|sarcolemma|cAMP binding|structural molecule activity|cell migration involved in heart development|epithelial cell-cell adhesion|heart development|hematopoietic progenitor cell differentiation|positive regulation of locomotion|positive regulation of receptor re…
GeneID:101745650	tpra1; Synonyms=gpr175; zgc:114103	NW_004581685.1	25001	26000	1000	19.2992	2.94916e-08	LOC101745650	75.8693	39.3041	112.435	2.86064	1.08914e-08	Up	0.378236	0.718765	1.17127	2.43224	3.41407	4.19185	GO:0016021	integral component of membrane
GeneID:101745683	DDAH1; Synonyms=DDAH	NW_004582015.1	2904001	2905000	1000	14.2728	9.07979e-11	LOC101745683	49.1938	31.2782	67.1094	2.14556	0.000305937	Up	1.11893	1.04102	0.406453	1.59136	2.02267	2.25293	GO:0005829,GO:0070062,GO:0005739,GO:0016597,GO:0003824,GO:0016403,GO:0046872,GO:0006527,GO:0000052,GO:0007263,GO:0045766,GO:0045429,GO:0050999,GO:0003073	cytosol|extracellular exosome|mitochondrion|amino acid binding|catalytic activity|dimethylargininase activity|metal ion binding|arginine catabolic process|citrulline metabolic process|nitric oxide mediated signal transduction|positive regulation of angiogenesis|positive regulation of nitric oxide biosynthetic process|regulation of nitric-oxide synthase activity|regulation of systemic arterial blo…	--
GeneID:101745733	sub; Synonyms=Dub; CG12298	NW_004582019.1	1246001	1247000	1000	20.2997	9.26278e-09	LOC101745733	922.242	613.977	1230.51	2.00416	1.56037e-43	Up	3.96136	3.41529	4.12995	8.23603	8.20622	8.59875	GO:0005737,GO:0005871,GO:0005875,GO:0005876,GO:0051233,GO:0000922,GO:0005524,GO:0016887,GO:0003777,GO:0040016,GO:0016321,GO:0007140,GO:0051257,GO:0000212,GO:0007091,GO:0007018,GO:0000278,GO:0007067,GO:0007052	cytoplasm|kinesin complex|microtubule associated complex|spindle microtubule|spindle midzone|spindle pole|ATP binding|ATPase activity|microtubule motor activity|embryonic cleavage|female meiosis chromosome segregation|male meiosis|meiotic spindle midzone assembly|meiotic spindle organization|metaphase/anaphase transition of mitotic cell cycle|microtubule-based movement|mitotic cell cycle|mitotic …	--
GeneID:101745741	Gpr107; Synonyms=Kiaa1624	NW_004582030.1	4759001	4760000	1000	11.8143	0.000256275	LOC101745741	50.857	15.6762	86.0377	5.48841	4.16436e-09	Up	0.405524	0.435965	0.114605	1.65905	2.27427	2.48437	GO:0030136,GO:0005769,GO:0005794,GO:0016021,GO:0032050,GO:0072583	clathrin-coated vesicle|early endosome|Golgi apparatus|integral component of membrane|clathrin heavy chain binding|clathrin-dependent endocytosis
GeneID:101745842	Bod1; Synonyms=Fam44b	NW_004582032.1	904001	905000	1000	18.24	7.13036e-16	LOC101745842	1077.55	635.643	1519.46	2.39042	6.65141e-76	Up	4.03549	3.90923	3.77396	9.84602	10.3958	9.82797	GO:0000777,GO:0005737,GO:0005815,GO:0051301,GO:0007067	condensed chromosome kinetochore|cytoplasm|microtubule organizing center|cell division|mitotic nuclear division
GeneID:101745857	CNOT6; Synonyms=CCR4, CCR4a, KIAA1194	NW_004581698.1	1346001	1347000	1000	21.4987	0.000268912	LOC101745857	325.011	178.124	471.897	2.64926	3.68679e-31	Up	2.0863	2.01922	1.94555	5.92161	6.62556	6.05173	GO:0030014,GO:0005829,GO:0016020,GO:0005634,GO:0004532,GO:0046872,GO:0004535,GO:0003723,GO:0006977,GO:0043928,GO:0035195,GO:0070966,GO:0000289,GO:0008284,GO:0010606,GO:2000327,GO:0006355,GO:0006351	CCR4-NOT complex|cytosol|membrane|nucleus|exoribonuclease activity|metal ion binding|poly(A)-specific ribonuclease activity|RNA binding|DNA damage response, signal transduction by p53 class mediator resulting in cell cycle arrest|exonucleolytic nuclear-transcribed mRNA catabolic process involved in deadenylation-dependent decay|gene silencing by miRNA|nuclear-transcribed mRNA catabolic process, n…	ko03018	path:bmor03018	RNA degradation
GeneID:101745859	Meioc {ECO:0000312|MGI:MGI:2686410}; Synonyms=Gm1564	NW_004581711.1	252001	253000	1000	14.6612	1.99633e-06	LOC101745859	58.7649	28.0238	89.5061	3.19393	5.57291e-09	Up	0.206218	0.260477	0.23122	0.687172	0.998986	0.913161	GO:0005737,GO:0006302,GO:0007144,GO:0007141,GO:0051310,GO:0048255,GO:0048599,GO:0007283,GO:0007130	cytoplasm|double-strand break repair|female meiosis I|male meiosis I|metaphase plate congression|mRNA stabilization|oocyte development|spermatogenesis|synaptonemal complex assembly
GeneID:101745880	RGN; Synonyms=SMP30	NW_004582022.1	3335001	3336000	1000	17.521	0.000129436	LOC101745880	1.94299	3.88598	0	0	0.0306265	Down	0.0817122	0.0815792	0.242004	0	0	0	GO:0005737,GO:0005576,GO:0005509,GO:0030234,GO:0004341,GO:0008270,GO:0019853	cytoplasm|extracellular region|calcium ion binding|enzyme regulator activity|gluconolactonase activity|zinc ion binding|L-ascorbic acid biosynthetic process	ko00930|ko00053|ko00030|ko01220|ko01200	path:bmor00030,path:bmor00053	Pentose phosphate pathway|Ascorbate and aldarate metabolism
GeneID:101745914	vmp1; Synonyms=tmem49	NW_004582011.1	2288001	2289000	1000	17.2387	7.4816e-07	LOC101745914	724.438	253.765	1195.11	4.70953	1.45638e-145	Up	4.20354	3.80636	5.11704	27.1627	26.2406	25.8627	GO:0005783,GO:0033116,GO:0016021,GO:0016020,GO:0005886,GO:0000407,GO:0005774,GO:0007029,GO:0006887,GO:0007030,GO:0010506	endoplasmic reticulum|endoplasmic reticulum-Golgi intermediate compartment membrane|integral component of membrane|membrane|plasma membrane|pre-autophagosomal structure|vacuolar membrane|endoplasmic reticulum organization|exocytosis|Golgi organization|regulation of autophagy		path:bmor04140	Autophagy - animal
GeneID:101745952	PTEN; Synonyms=MMAC1, TEP1	NW_004581712.1	1068001	1069000	1000	14.4868	7.92309e-06	LOC101745952	924.537	522.248	1326.83	2.54061	7.55131e-75	Up	5.49526	4.80103	5.39287	15.5746	15.3784	14.7025			ko00562|ko04212|ko04530|ko04115|ko04068|ko04071|ko04151|ko04510|ko04070|ko04150	path:bmor00562,path:bmor04068,path:bmor04070,path:bmor04140,path:bmor04150	Inositol phosphate metabolism|FoxO signaling pathway|Phosphatidylinositol signaling system|Autophagy - animal|mTOR signaling pathway
GeneID:101745965	FucT6; CG2448	NW_004582009.1	1026001	1027000	1000	15.1966	2.85388e-25	LOC101745965	114.074	43.5977	184.55	4.23302	8.12176e-23	Up	0.56085	0.558338	0.535536	2.48069	2.45732	3.14059	GO:0032580,GO:0016021,GO:0046921,GO:0008424,GO:0046872,GO:0046368,GO:0036071,GO:0033578,GO:0006487,GO:0018279	Golgi cisterna membrane|integral component of membrane|alpha-(1->6)-fucosyltransferase activity|glycoprotein 6-alpha-L-fucosyltransferase activity|metal ion binding|GDP-L-fucose metabolic process|N-glycan fucosylation|protein glycosylation in Golgi|protein N-linked glycosylation|protein N-linked glycosylation via asparagine	ko00533|ko00510|ko00513	path:bmor00510,path:bmor00533	N-Glycan biosynthesis|Glycosaminoglycan biosynthesis - keratan sulfate
GeneID:101746022	rno; GA20049	NW_004582030.1	4967001	4968000	1000	19.6956	0.000602932	LOC101746022	54.7323	13.4534	96.0113	7.13659	3.09847e-18	Up	0.0837448	0.20999	0.236507	1.41382	1.04507	1.44054	GO:0005634,GO:0008270,GO:0042051,GO:0042059	nucleus|zinc ion binding|compound eye photoreceptor development|negative regulation of epidermal growth factor receptor signaling pathway
GeneID:101746036		NW_004581714.1	898001	899000	1000	14.1543	1.12978e-11	LOC101746036	109.33	180.417	38.2424	0.211966	3.54558e-25	Down	2.30697	2.69836	2.86053	0.437354	0.827766	0.539496
GeneID:101746049	SERHL2; Synonyms=SERHL	NW_004581756.1	961001	962000	1000	18.1836	5.68203e-09	LOC101746049	155.254	70.2625	240.245	3.41925	1.93455e-23	Up	1.52581	1.33862	1.32305	6.55036	6.99825	7.20856	GO:0031410,GO:0005739,GO:0048471,GO:0005777,GO:0016787	cytoplasmic vesicle|mitochondrion|perinuclear region of cytoplasm|peroxisome|hydrolase activity
GeneID:101746090	Chac1 {ECO:0000250|UniProtKB:Q9BUX1}; Synonyms=Botch {ECO:0000250|UniProtKB:Q9BUX1}, Npg7 {ECO:0000303|PubMed:21124846}	NW_004581694.1	3210001	3211000	1000	19.053	2.96852e-06	LOC101746090	4524.08	8334.7	713.469	0.0856023	0	Down	139.512	138.712	140.582	14.4311	14.3638	13.4509	GO:0005737,GO:0005829,GO:0005802,GO:0003839,GO:0005112,GO:0006751,GO:0070059,GO:0045746,GO:0010955,GO:0022008,GO:0007219,GO:0006986	cytoplasm|cytosol|trans-Golgi network|gamma-glutamylcyclotransferase activity|Notch binding|glutathione catabolic process|intrinsic apoptotic signaling pathway in response to endoplasmic reticulum stress|negative regulation of Notch signaling pathway|negative regulation of protein processing|neurogenesis|Notch signaling pathway|response to unfolded protein	--	path:bmor00480	Glutathione metabolism
GeneID:101746153	TP53BP1	NW_004582014.1	7513001	7514000	1000	15.9297	0.000168923	LOC101746153	1139.08	581.904	1696.26	2.91502	4.4152e-58	Up	3.15787	3.51989	4.03584	10.7297	12.0694	11.3456
GeneID:101746210	FAM210A	NW_004582020.1	3978001	3979000	1000	21.8544	4.05651e-10	LOC101746210	2686.4	3584.21	1788.59	0.499018	9.9476e-96	Down	107.882	117.013	117.375	66.2991	69.0419	65.7233	GO:0016021,GO:0005739	integral component of membrane|mitochondrion
GeneID:101746231	PEX13	NW_004581686.1	3926001	3927000	1000	18.1167	2.05221e-05	LOC101746231	153.6	98.249	208.951	2.12675	2.86246e-10	Up	2.29957	2.072	2.22633	5.52538	4.81586	4.38935	GO:0005779,GO:0043231,GO:0016020,GO:0005778,GO:0005777,GO:0021795,GO:0001561,GO:0007626,GO:0060152,GO:0001764,GO:0016560,GO:0001967	integral component of peroxisomal membrane|intracellular membrane-bounded organelle|membrane|peroxisomal membrane|peroxisome|cerebral cortex cell migration|fatty acid alpha-oxidation|locomotory behavior|microtubule-based peroxisome localization|neuron migration|protein import into peroxisome matrix, docking|suckling behavior	ko04146	path:bmor04146	Peroxisome
GeneID:101746241	KIF18A; OK/SW-cl.108	NW_004581717.1	663001	664000	1000	28.8769	4.54391e-39	LOC101746241	939.738	619.272	1260.2	2.03498	4.70184e-46	Up	7.11047	7.5332	8.13184	18.3173	17.3582	17.6461	GO:0005901,GO:0005737,GO:0005829,GO:0005871,GO:0000776,GO:0005828,GO:0015630,GO:0005815,GO:1990023,GO:0005634,GO:0001726,GO:0003779,GO:0005524,GO:0008574,GO:0008017,GO:0051010,GO:0070463,GO:0043130,GO:0019886,GO:0071392,GO:0007140,GO:0007019,GO:0007018,GO:0007080,GO:0015031,GO:0070507,GO:0006890,GO:0072520,GO:0007062	caveola|cytoplasm|cytosol|kinesin complex|kinetochore|kinetochore microtubule|microtubule cytoskeleton|microtubule organizing center|mitotic spindle midzone|nucleus|ruffle|actin binding|ATP binding|ATP-dependent microtubule motor activity, plus-end-directed|microtubule binding|microtubule plus-end binding|tubulin-dependent ATPase activity|ubiquitin binding|antigen processing and presentation of e…	--
GeneID:101746292	NISCH; Synonyms=IRAS, KIAA0975	NW_004581785.1	278001	279000	1000	13.4409	9.1124e-05	LOC101746292	104.772	67.3953	142.149	2.10919	2.55083e-07	Up	3.5312	5.51665	4.20488	11.3031	12.5411	8.88008	GO:0005829,GO:0005769,GO:0016020,GO:0005886,GO:0055037,GO:0042802,GO:0035091,GO:0030036,GO:0006915,GO:0006006,GO:0030336,GO:0048243,GO:0016601,GO:0008217,GO:0032228	cytosol|early endosome|membrane|plasma membrane|recycling endosome|identical protein binding|phosphatidylinositol binding|actin cytoskeleton organization|apoptotic process|glucose metabolic process|negative regulation of cell migration|norepinephrine secretion|Rac protein signal transduction|regulation of blood pressure|regulation of synaptic transmission, GABAergic
GeneID:101746301	CG4038	NW_004582012.1	911001	912000	1000	16.7079	4.14273e-13	LOC101746301	706.048	465.47	946.626	2.0337	4.24491e-25	Up	18.7034	22.5154	22.7051	53.2491	47.0727	48.1913	GO:0031429,GO:0005730,GO:0005654,GO:0005732,GO:0034513,GO:0030515,GO:0009267,GO:0022008,GO:0031118,GO:0000454	box H/ACA snoRNP complex|nucleolus|nucleoplasm|small nucleolar ribonucleoprotein complex|box H/ACA snoRNA binding|snoRNA binding|cellular response to starvation|neurogenesis|rRNA pseudouridine synthesis|snoRNA guided rRNA pseudouridine synthesis	ko03008	path:bmor03008	Ribosome biogenesis in eukaryotes
GeneID:101746324	Smg6; Synonyms=Est1a, Kiaa0732	NW_004581719.1	284001	285000	1000	13.8974	0.000543516	LOC101746324	630.539	399.973	861.105	2.15291	3.70212e-34	Up	4.91289	5.08094	4.93278	10.5004	11.6863	12.0805	GO:0000781,GO:0005737,GO:0005829,GO:0035145,GO:0005730,GO:0005634,GO:0000333,GO:0005697,GO:0070182,GO:0004521,GO:0046872,GO:0004540,GO:0043021,GO:0070034,GO:0042162,GO:0006406,GO:1904354,GO:0000184,GO:0043487,GO:0000723,GO:0007004	chromosome, telomeric region|cytoplasm|cytosol|exon-exon junction complex|nucleolus|nucleus|telomerase catalytic core complex|telomerase holoenzyme complex|DNA polymerase binding|endoribonuclease activity|metal ion binding|ribonuclease activity|ribonucleoprotein complex binding|telomerase RNA binding|telomeric DNA binding|mRNA export from nucleus|negative regulation of telomere capping|nuclear-tr…	ko03015	path:bmor03015	mRNA surveillance pathway
GeneID:101746325	Slc7a6 {ECO:0000312|MGI:MGI:2142598}; Synonyms=Kiaa0245 {ECO:0000312|EMBL:BAC97909.1}	NW_004581721.1	1205001	1206000	1000	18.7678	0.00035094	LOC101746325	199.881	102.057	297.706	2.91705	2.07385e-23	Up	1.68715	1.95	2.21467	6.27839	6.46938	7.09363	GO:0016323,GO:0005887,GO:0015297,GO:0015179	basolateral plasma membrane|integral component of plasma membrane|antiporter activity|L-amino acid transmembrane transporter activity
GeneID:101746388	CCDC65	NW_004581810.1	100001	101000	1000	16.9788	2.01669e-09	LOC101746388	305.265	427.357	183.174	0.428622	2.5671e-23	Down	6.99053	7.20708	6.64361	2.65092	3.81928	2.31148
GeneID:101746402	GE18198	NW_004582022.1	5474001	5475000	1000	13.7445	5.46369e-06	LOC101746402	39.8673	26.2667	53.468	2.03558	0.00253431	Up	0.819399	1.06984	0.764962	2.08611	1.99918	2.19147
GeneID:101746532	WDFY3; Synonyms=KIAA0993	NW_004582013.1	7460001	7461000	1000	29.8068	1.26089e-15	LOC101746532	1759.7	893.613	2625.78	2.93838	2.6784e-171	Up	3.06072	2.66167	3.19711	9.49969	9.44019	9.91265	GO:0005776,GO:0005737,GO:0097635,GO:0019898,GO:0016234,GO:0005635,GO:0031965,GO:0016605,GO:0005545,GO:0003831,GO:0046872,GO:0035973	autophagosome|cytoplasm|extrinsic component of autophagosome membrane|extrinsic component of membrane|inclusion body|nuclear envelope|nuclear membrane|PML body|1-phosphatidylinositol binding|beta-N-acetylglucosaminylglycopeptide beta-1,4-galactosyltransferase activity|metal ion binding|aggrephagy
GeneID:101746591	Xrn1; Synonyms=Dhm2, Exo, Sep1	NW_004582025.1	5703001	5704000	1000	22.3887	1.89524e-17	LOC101746591	708.209	335.287	1081.13	3.2245	3.79053e-87	Up	1.69463	1.80493	2.14604	6.84871	7.09598	7.62349	GO:0005737,GO:0000932,GO:0005794,GO:0045111,GO:0016020,GO:0005634,GO:0005886,GO:0004534,GO:0003677,GO:0044822,GO:0007569,GO:0071044,GO:0007126,GO:0071028,GO:0000956,GO:0006396,GO:0016075,GO:0000723	cytoplasm|cytoplasmic mRNA processing body|Golgi apparatus|intermediate filament cytoskeleton|membrane|nucleus|plasma membrane|5'-3' exoribonuclease activity|DNA binding|poly(A) RNA binding|cell aging|histone mRNA catabolic process|meiotic nuclear division|nuclear mRNA surveillance|nuclear-transcribed mRNA catabolic process|RNA processing|rRNA catabolic process|telomere maintenance	ko03008|ko03018	path:bmor03008,path:bmor03018	Ribosome biogenesis in eukaryotes|RNA degradation
GeneID:101746706	Abcc1; Synonyms=Abcc1a, Abcc1b, Mdrap, Mrp	NW_004581758.1	72001	73000	1000	36.4296	4.42433e-08	LOC101746706	851.399	526.146	1176.65	2.23636	3.88514e-53	Up	3.435	3.71511	3.75043	8.93231	9.9311	9.82984	GO:0016323,GO:0070062,GO:0005887,GO:0016020,GO:0005886,GO:0005524,GO:0016887,GO:0042626	basolateral plasma membrane|extracellular exosome|integral component of plasma membrane|membrane|plasma membrane|ATP binding|ATPase activity|ATPase activity, coupled to transmembrane movement of substances	ko04977|ko04071|ko02010	path:bmor02010	ABC transporters
GeneID:101746803	Phf8; Synonyms=Kiaa1111	NW_004581777.1	178001	179000	1000	22.7622	1.33681e-09	LOC101746803	141.156	50.961	231.351	4.53977	9.05004e-12	Up	0.203171	0.252566	0.374494	1.48453	1.35977	2.09162	GO:0031965,GO:0005730,GO:0005634,GO:0003682,GO:0032452,GO:0071558,GO:0051864,GO:0032454,GO:0035575,GO:0005506,GO:0035064,GO:0016706,GO:0008270,GO:0007420,GO:0000082,GO:0071557,GO:0070544,GO:0033169,GO:0035574,GO:0061188,GO:0045943,GO:0045893,GO:0006351	nuclear membrane|nucleolus|nucleus|chromatin binding|histone demethylase activity|histone demethylase activity (H3-K27 specific)|histone demethylase activity (H3-K36 specific)|histone demethylase activity (H3-K9 specific)|histone demethylase activity (H4-K20 specific)|iron ion binding|methylated histone binding|oxidoreductase activity, acting on paired donors, with incorporation or reduction of m…	--
GeneID:101746832	MAP4K3; Synonyms=RAB8IPL1	NW_004581692.1	1957001	1958000	1000	18.643	1.35124e-13	LOC101746832	620.661	310.838	930.484	2.99347	4.30997e-53	Up	1.58882	1.61897	1.86077	5.38333	5.54528	5.87238	GO:0005737,GO:0005524,GO:0008349,GO:0004672,GO:0004674,GO:0004702,GO:0035556,GO:0007254,GO:0006468,GO:0034612,GO:0009411	cytoplasm|ATP binding|MAP kinase kinase kinase kinase activity|protein kinase activity|protein serine/threonine kinase activity|signal transducer, downstream of receptor, with serine/threonine kinase activity|intracellular signal transduction|JNK cascade|protein phosphorylation|response to tumor necrosis factor|response to UV	--
GeneID:101746844	SELENOI {ECO:0000312|HGNC:HGNC:29361}; Synonyms=EPT1 {ECO:0000312|HGNC:HGNC:29361}, KIAA1724 {ECO:0000312|EMBL:BAB21815.1}, SELI {ECO:0000303|PubMed:27645994}	NW_004581758.1	332001	333000	1000	11.1204	1.46035e-06	LOC101746844	232.179	124.591	339.766	2.72706	9.55795e-18	Up	3.48534	3.13561	2.2807	9.09353	12.4438	10.1539	GO:0005789,GO:0016021,GO:0004307,GO:0046872,GO:0006646,GO:1903955	endoplasmic reticulum membrane|integral component of membrane|ethanolaminephosphotransferase activity|metal ion binding|phosphatidylethanolamine biosynthetic process|positive regulation of protein targeting to mitochondrion	ko00564|ko00440|ko00565	path:bmor00440,path:bmor00564,path:bmor00565	Phosphonate and phosphinate metabolism|Glycerophospholipid metabolism|Ether lipid metabolism
GeneID:101746963		NW_004582034.1	1666001	1667000	1000	21.416	4.80809e-07	LOC101746963	9816.12	13392.5	6239.72	0.46591	1.58946e-52	Down	629.281	657.734	679.258	364.794	356.701	344.425
GeneID:101746976	lid; CG9088	NW_004581697.1	1156001	1157000	1000	20.9359	1.45343e-08	LOC101746976	1995.8	1289.77	2701.84	2.09483	7.36952e-95	Up	6.45729	5.67364	6.23175	13.4918	14.8143	15.0497	GO:0005634,GO:0070822,GO:0003677,GO:0032453,GO:0034647,GO:0016706,GO:0008270,GO:0006325,GO:0032922,GO:0016577,GO:0034720,GO:0034721,GO:0043970,GO:0030717,GO:0007526,GO:0045475,GO:0036098,GO:2000737,GO:0045893,GO:0046425,GO:0070193,GO:0006351	nucleus|Sin3-type complex|DNA binding|histone demethylase activity (H3-K4 specific)|histone demethylase activity (H3-trimethyl-K4 specific)|oxidoreductase activity, acting on paired donors, with incorporation or reduction of molecular oxygen, 2-oxoglutarate as one donor, and incorporation of one atom each of oxygen into both donors|zinc ion binding|chromatin organization|circadian regulation of g…	--
GeneID:101747073	CD109; Synonyms=CPAMD7	NW_004581746.1	1143001	1144000	1000	18.8592	0.000876041	LOC101747073	348.771	139.722	557.819	3.99235	6.56894e-61	Up	3.69493	3.7445	3.53538	15.1069	17.0738	17.6436
GeneID:101747093	Gprk2; Synonyms=Gprk-2; CG17998	NW_004582032.1	1987001	1988000	1000	14.4317	1.7177e-08	LOC101747093	418.36	225.815	610.906	2.70534	6.37411e-36	Up	2.49059	2.12706	2.47573	6.62232	7.06523	7.71003	GO:0005737,GO:0005886,GO:0005524,GO:0004703,GO:0004674,GO:0003384,GO:0050830,GO:0007474,GO:0045879,GO:0048601,GO:0043950,GO:0006468,GO:0002805,GO:0008589,GO:0008592,GO:0007165,GO:0007224	cytoplasm|plasma membrane|ATP binding|G-protein coupled receptor kinase activity|protein serine/threonine kinase activity|apical constriction involved in gastrulation|defense response to Gram-positive bacterium|imaginal disc-derived wing vein specification|negative regulation of smoothened signaling pathway|oocyte morphogenesis|positive regulation of cAMP-mediated signaling|protein phosphorylatio…	ko04062|ko04341|ko04144	path:bmor04144,path:bmor04341	Endocytosis|Hedgehog signaling pathway - fly
GeneID:101747112		NW_004581711.1	1695001	1696000	1000	13.4932	2.4905e-13	LOC101747112	1967	1034.65	2899.35	2.80225	5.58356e-157	Up	3.36722	3.56183	4.3272	11.814	12.7213	12.8432
GeneID:105841347	TSNAXIP1 {ECO:0000312|EMBL:AAI11019.1}; Synonyms=TXI1	NW_004581709.1	2415001	2416000	1000	12.7051	3.34593e-10	LOC105841347	26.8657	44.4137	9.31778	0.209795	1.74942e-06	Down	0.730724	0.950126	0.494071	0.0224772	0.290159	0.220122	GO:0048471,GO:0030154,GO:0007275,GO:0007283	perinuclear region of cytoplasm|cell differentiation|multicellular organism development|spermatogenesis
GeneID:105841363		NW_004581711.1	2215001	2216000	1000	12.8318	1.23905e-06	LOC105841363	386.069	560.517	211.621	0.377547	5.53096e-37	Down	5.65989	6.2272	5.57161	2.23547	2.47948	2.64865
GeneID:105841508		NW_004581728.1	506001	507000	1000	14.7552	1.18e-07	LOC105841508	141.956	86.4631	197.448	2.28361	4.09946e-11	Up	1.0584	0.69721	0.999194	2.26307	2.47419	2.22459
GeneID:105841611	THAP2	NW_004581744.1	984001	985000	1000	14.2671	4.29175e-07	LOC105841611	318.659	200.65	436.668	2.17627	1.05178e-08	Up	11.5407	9.63656	17.2945	30.9169	35.958	31.759	GO:0005730,GO:0003677,GO:0046872	nucleolus|DNA binding|metal ion binding
GeneID:105841620	Ptp99A; CG2005	NW_004581746.1	1149001	1150000	1000	15.4924	1.19588e-11	LOC105841620	173.739	57.7929	289.685	5.01247	1.1136e-20	Up	1.04665	0.981236	0.925492	4.64683	6.41915	5.66388	GO:0030424,GO:0016021,GO:0005886,GO:0004725,GO:0005001,GO:0007414,GO:0007415,GO:0008045,GO:0006470,GO:0010906	axon|integral component of membrane|plasma membrane|protein tyrosine phosphatase activity|transmembrane receptor protein tyrosine phosphatase activity|axonal defasciculation|defasciculation of motor neuron axon|motor neuron axon guidance|protein dephosphorylation|regulation of glucose metabolic process
GeneID:105841961		NW_004582009.1	4354001	4355000	1000	20.1956	4.91317e-13	LOC105841961	84.3651	34.7386	133.992	3.85714	1.43125e-15	Up	1.25016	1.61458	1.5616	5.8581	7.61047	6.57919
GeneID:105841965	ZNF32; Synonyms=KOX30	NW_004582009.1	9116001	9117000	1000	23.118	1.16942e-10	LOC105841965	21.8584	13.844	29.8728	2.15781	0.0172081	Up	1.22746	1.23587	1.02052	3.28585	2.12167	1.88541	GO:0005634,GO:0003677,GO:0046872,GO:0006355,GO:0006351	nucleus|DNA binding|metal ion binding|regulation of transcription, DNA-templated|transcription, DNA-templated
GeneID:105842046		NW_004582011.1	7961001	7962000	1000	21.6333	6.30318e-32	LOC105842046	25.2346	13.4945	36.9746	2.73999	0.000874061	Up	0.738336	0.681953	0.313211	1.3895	1.71391	1.94105
GeneID:105842088		NW_004582012.1	8276001	8277000	1000	13.0982	6.91108e-19	LOC105842088	22.1883	9.56753	34.809	3.63825	9.91217e-05	Up	0.359769	0.164574	0.128523	0.795774	1.15837	0.927092
GeneID:105842135	Dhc64C; Synonyms=cDhc; CG7507	NW_004582014.1	4759001	4760000	1000	17.7295	1.90195e-07	LOC105842135	113.862	44.659	183.066	4.09919	2.11053e-13	Up	1.29129	1.65821	1.90628	6.08414	9.38011	7.75126	GO:1904115,GO:0005938,GO:0005737,GO:0005868,GO:0030286,GO:0045169,GO:0005794,GO:0030529,GO:0000776,GO:0005874,GO:0005875,GO:0005524,GO:0008569,GO:0042623,GO:0045505,GO:0051959,GO:0003777,GO:0008088,GO:0007298,GO:0007349,GO:0007098,GO:0051642,GO:0040003,GO:0007282,GO:0048813,GO:0045198,GO:0051683,GO:0040001,GO:0045197,GO:0045478,GO:0048134,GO:0007294,GO:0008298,GO:0006886,GO:0051237,GO:0035011,GO:…	axon cytoplasm|cell cortex|cytoplasm|cytoplasmic dynein complex|dynein complex|fusome|Golgi apparatus|intracellular ribonucleoprotein complex|kinetochore|microtubule|microtubule associated complex|ATP binding|ATP-dependent microtubule motor activity, minus-end-directed|ATPase activity, coupled|dynein intermediate chain binding|dynein light intermediate chain binding|microtubule motor activity|axo…	ko04962|ko04145	path:bmor04145	Phagosome
GeneID:105842300		NW_004582019.1	3236001	3237000	1000	21.8524	1.82225e-08	LOC105842300	367.824	198.066	537.581	2.71415	2.09729e-36	Up	2.0441	2.10764	2.66984	6.35975	6.30831	7.18107
GeneID:105842463	lin-10; C09H6.2	NW_004582027.1	5411001	5412000	1000	14.4166	1.29702e-13	LOC105842463	386.499	213.036	559.962	2.62848	8.35493e-31	Up	0.657003	0.801892	0.456303	1.82743	1.92038	2.07802	GO:0030054,GO:0005737,GO:0030425,GO:0005794,GO:0032580,GO:0000138,GO:0043005,GO:0043025,GO:0005886,GO:0045202,GO:0030140,GO:0017137,GO:0008105,GO:0007399,GO:0007270,GO:0040026,GO:1903361,GO:1902946,GO:0097120,GO:0050975,GO:0006810	cell junction|cytoplasm|dendrite|Golgi apparatus|Golgi cisterna membrane|Golgi trans cisterna|neuron projection|neuronal cell body|plasma membrane|synapse|trans-Golgi network transport vesicle|Rab GTPase binding|asymmetric protein localization|nervous system development|neuron-neuron synaptic transmission|positive regulation of vulval development|protein localization to basolateral plasma membran…
GeneID:105842546		NW_004582032.1	2402001	2403000	1000	33.0887	3.4806e-20	LOC105842546	251.218	142.703	359.732	2.52084	2.52285e-12	Up	2.38278	3.24829	2.34146	6.26134	6.8281	8.12423
GeneID:105842550		NW_004582033.1	226001	227000	1000	23.0729	5.22268e-12	LOC105842550	8.08164	2.47924	13.684	5.51944	0.00395018	Up	0	0	0	0.901438	0.303657	0.296014
GeneID:105842697	UBFD1; Synonyms=UBPH	NW_004582349.1	1001	2000	1000	23.5696	1.14887e-06	LOC105842697	114.878	153.305	76.4505	0.498682	3.94313e-07	Down	21.7687	23.9959	21.837	11.037	13.0172	14.4234	GO:0005913,GO:0098641,GO:0044822	cell-cell adherens junction|cadherin binding involved in cell-cell adhesion|poly(A) RNA binding
GeneID:105842903	Vps13c {ECO:0000312|MGI:MGI:2444207}; Synonyms=Kiaa3021 {ECO:0000312|EMBL:BAC98296.1}	NW_004624348.1	1001	2000	1000	19.4211	1.12223e-16	LOC105842903	30.8863	12.0776	49.6951	4.11467	5.53489e-07	Up	1.6951	1.07383	0.84093	4.1625	6.31122	6.87188	GO:0005829,GO:0070062,GO:0019898,GO:0005622,GO:0005741,GO:0007005,GO:1905090,GO:0045053,GO:0006623	cytosol|extracellular exosome|extrinsic component of membrane|intracellular|mitochondrial outer membrane|mitochondrion organization|negative regulation of parkin-mediated mitophagy in response to mitochondrial depolarization|protein retention in Golgi apparatus|protein targeting to vacuole
GeneID:110384706	Fcho2	NW_004582017.1	2196001	2197000	1000	14.6305	9.10315e-05	LOC110384706	1546.63	915.998	2177.27	2.37694	6.54428e-96	Up	10.0506	10.8811	10.6573	27.0027	29.7067	28.9241	GO:0005905,GO:0030136,GO:0005886,GO:0045202,GO:0035091,GO:0005546,GO:0001786,GO:0048268,GO:0072583,GO:0010324,GO:0072659,GO:0048488	clathrin-coated pit|clathrin-coated vesicle|plasma membrane|synapse|phosphatidylinositol binding|phosphatidylinositol-4,5-bisphosphate binding|phosphatidylserine binding|clathrin coat assembly|clathrin-dependent endocytosis|membrane invagination|protein localization to plasma membrane|synaptic vesicle endocytosis	--
GeneID:110384720	SCAF8; Synonyms=CCAP7, KIAA1116, RBM16	NW_004581732.1	586001	587000	1000	24.5428	6.52521e-09	LOC110384720	958.482	616.86	1300.1	2.10762	2.87776e-51	Up	25.1795	24.8926	26.7396	61.6682	65.4857	63.3342	GO:0016363,GO:0005654,GO:0005681,GO:0000166,GO:0003723,GO:0043175,GO:0006397,GO:0008380	nuclear matrix|nucleoplasm|spliceosomal complex|nucleotide binding|RNA binding|RNA polymerase core enzyme binding|mRNA processing|RNA splicing	--
GeneID:110384726	snd1 {ECO:0000312|EMBL:CAB39904.1}; Synonyms=sn4tdr {ECO:0000312|EMBL:BAC75640.1}; SPCC645.08c	NW_004581682.1	1248001	1249000	1000	23.3059	1.02285e-11	LOC110384726	194.046	94.3205	293.771	3.1146	3.33352e-25	Up	1.47359	0.92321	1.20909	4.11485	4.47075	3.93526	GO:0005737,GO:0005829,GO:0005634,GO:0016442,GO:0004518,GO:0003723,GO:0031048,GO:0006401	cytoplasm|cytosol|nucleus|RISC complex|nuclease activity|RNA binding|chromatin silencing by small RNA|RNA catabolic process	--
GeneID:110385521	Cenpe {ECO:0000312|MGI:MGI:1098230}	NW_004582008.1	13390001	13391000	1000	-11.5531	9.5498e-06	LOC110385521	487.108	201.635	772.582	3.83158	3.56768e-79	Up	2.29267	2.55453	2.92043	10.4634	11.0023	11.428	GO:0005694,GO:0000775,GO:0000940,GO:0000779,GO:0000778,GO:0005737,GO:0005871,GO:0000776,GO:0016020,GO:0005874,GO:0015630,GO:0030496,GO:1990023,GO:0005634,GO:0005524,GO:0016887,GO:0043515,GO:0003777,GO:0019901,GO:0051315,GO:0008608,GO:0051301,GO:0007059,GO:0045184,GO:0099607,GO:0051310,GO:0007018,GO:0000278,GO:0007080,GO:0007094,GO:0007275,GO:0051987,GO:0051984,GO:0045842,GO:0045860,GO:0050793,GO:…	chromosome|chromosome, centromeric region|condensed chromosome outer kinetochore|condensed chromosome, centromeric region|condensed nuclear chromosome kinetochore|cytoplasm|kinesin complex|kinetochore|membrane|microtubule|microtubule cytoskeleton|midbody|mitotic spindle midzone|nucleus|ATP binding|ATPase activity|kinetochore binding|microtubule motor activity|protein kinase binding|attachment of …	--
GeneID:110385579		NW_004582009.1	11196001	11197000	1000	15.0785	0.000327011	LOC110385579	153.463	97.0612	209.864	2.16218	1.31088e-10	Up	5.71413	5.402	6.93279	14.1252	16.2379	13.5329
GeneID:110385621		NW_004581684.1	1822001	1823000	1000	20.0236	8.95994e-09	LOC110385621	318.428	199.22	437.636	2.19675	5.70966e-21	Up	2.66611	3.47987	3.58639	7.70915	7.00783	7.4707
GeneID:110385781	Zfp39; Synonyms=Zfp-39	NW_004582013.1	1809001	1810000	1000	21.4369	2.24547e-18	LOC110385781	433.368	582.955	283.782	0.486799	4.29667e-15	Down	15.0411	13.5531	12.4398	6.32567	8.4117	7.59132	GO:0005634,GO:0046872,GO:0000977,GO:0003700,GO:0030154,GO:0007275,GO:0006355,GO:0007283,GO:0006351	nucleus|metal ion binding|RNA polymerase II regulatory region sequence-specific DNA binding|transcription factor activity, sequence-specific DNA binding|cell differentiation|multicellular organism development|regulation of transcription, DNA-templated|spermatogenesis|transcription, DNA-templated
GeneID:110385970	EloA; CG6755	NW_004582018.1	4795001	4796000	1000	17.7703	2.33776e-07	LOC110385970	547.315	331.391	763.24	2.30314	1.29671e-20	Up	26.4983	35.3282	37.3373	76.1938	94.6913	80.3531	GO:0070449,GO:0016021,GO:0005634,GO:0008023,GO:0007474,GO:0032968,GO:0006368	elongin complex|integral component of membrane|nucleus|transcription elongation factor complex|imaginal disc-derived wing vein specification|positive regulation of transcription elongation from RNA polymerase II promoter|transcription elongation from RNA polymerase II promoter	--
GeneID:110386468		NW_004582035.1	3554001	3555000	1000	24.29	2.08819e-11	LOC110386468	291.985	93.4989	490.471	5.24574	7.27635e-69	Up	1.11066	1.71772	2.00038	8.69566	9.61113	8.80228			--
GeneID:692402	gammaCop {ECO:0000250|UniProtKB:Q8I0G5}; GA13624	NW_004582019.1	6345001	6346000	1000	20.2164	6.58242e-23	LOC692402	667.331	424.396	910.266	2.14485	1.06544e-38	Up	7.52572	6.24981	7.25271	17.5241	17.4026	16.4523	GO:0030126,GO:0005783,GO:0000139,GO:0005198,GO:0006886,GO:0016192	COPI vesicle coat|endoplasmic reticulum|Golgi membrane|structural molecule activity|intracellular protein transport|vesicle-mediated transport	--
GeneID:692773	Serp2	NW_004581686.1	1360001	1361000	1000	11.9059	3.5902e-08	LOC692773	14028.9	19079.3	8978.5	0.470589	1.44666e-216	Down	1018.38	1021.8	1063.98	543.098	562.922	547.067	GO:0005783,GO:0005789,GO:0016021,GO:0030968,GO:0006486,GO:0015031	endoplasmic reticulum|endoplasmic reticulum membrane|integral component of membrane|endoplasmic reticulum unfolded protein response|protein glycosylation|protein transport
GeneID:100379317	Or45b; CG12931	NW_004582021.1	1105001	1106000	1000	10.264	1.40571e-31	Or-65	134.312	208.582	60.0425	0.287861	2.42954e-21	Down	3.00176	3.13704	3.42736	1.88451	1.10393	0.755177	GO:0032590,GO:0016021,GO:0005886,GO:0005549,GO:0004984,GO:0050911	dendrite membrane|integral component of membrane|plasma membrane|odorant binding|olfactory receptor activity|detection of chemical stimulus involved in sensory perception of smell	--
GeneID:100158253	PIK3R3	NW_004582013.1	6084001	6085000	1000	20.1611	8.42427e-13	Pi3k60	814.905	526.227	1103.58	2.09716	7.71172e-44	Up	8.28517	9.91355	9.4783	21.2686	22.0735	20.7924	GO:0005942,GO:0046935,GO:0008286,GO:0046854,GO:2001275,GO:0043551	phosphatidylinositol 3-kinase complex|1-phosphatidylinositol-3-kinase regulator activity|insulin receptor signaling pathway|phosphatidylinositol phosphorylation|positive regulation of glucose import in response to insulin stimulus|regulation of phosphatidylinositol 3-kinase activity	ko04066|ko04910|ko04670|ko04360|ko04015|ko04722|ko04211|ko04620|ko04611|ko04071|ko04660|ko04550|ko04914|ko04923|ko04650|ko04973|ko04960|ko04668|ko04380|ko04261|ko04014|ko04151|ko04510|ko04070|ko04024|ko04725|ko04630|ko04072|ko04152|ko04370|ko04666|ko04068|ko04919|ko04810|ko04022|ko04917|ko04062|ko04915|ko04750|ko04210|ko04662|ko04012|ko04664|ko04921|ko04213|ko04150	path:bmor04068,path:bmor04070,path:bmor04140,path:bmor04150,path:bmor04213,path:bmor04933	FoxO signaling pathway|Phosphatidylinositol signaling system|Autophagy - animal|mTOR signaling pathway|Longevity regulating pathway - multiple species|AGE-RAGE signaling pathway in diabetic complications
GeneID:100037443	sip1; Synonyms=stip-1; CG7238	NW_004582022.1	5483001	5484000	1000	14.5825	1.59101e-20	STIP	633.449	352.801	914.096	2.59097	2.9201e-55	Up	3.15551	3.15299	2.56603	8.25096	8.73032	7.60288	GO:0071013,GO:0071011,GO:0005681,GO:0071008,GO:0003677,GO:0000398,GO:0006355,GO:0000390	catalytic step 2 spliceosome|precatalytic spliceosome|spliceosomal complex|U2-type post-mRNA release spliceosomal complex|DNA binding|mRNA splicing, via spliceosome|regulation of transcription, DNA-templated|spliceosomal complex disassembly	--
GeneID:692554	TDRD12; Synonyms=RHL	NW_004582034.1	3291001	3292000	1000	15.1993	2.68097e-19	TDRD12	228.102	50.9849	405.219	7.94783	9.58816e-70	Up	0.292186	0.504663	0.604679	3.74865	4.29647	4.3769	GO:0005694,GO:0005829,GO:0031965,GO:0043186,GO:1990923,GO:0005524,GO:0004386,GO:0003676,GO:0030154,GO:0031047,GO:0051321,GO:0007275,GO:0007283	chromosome|cytosol|nuclear membrane|P granule|PET complex|ATP binding|helicase activity|nucleic acid binding|cell differentiation|gene silencing by RNA|meiotic cell cycle|multicellular organism development|spermatogenesis	--
GeneID:692558	TOP2	NW_004582023.1	5373001	5374000	1000	21.5654	2.02028e-10	TOP2	3831.12	2256.5	5405.74	2.39563	6.68374e-106	Up	14.358	13.4489	14.7019	36.7039	36.1164	38.3897	GO:0005634,GO:0005524,GO:0003677,GO:0003918,GO:0046872,GO:0006265	nucleus|ATP binding|DNA binding|DNA topoisomerase type II (ATP-hydrolyzing) activity|metal ion binding|DNA topological change
GeneID:100271726	NCOA7; Synonyms=ERAP140, ESNA1; Nbla00052, Nbla10993	NW_004581715.1	483001	484000	1000	31.7644	1.67516e-10	oxr1	15069.9	20313.8	9826.09	0.483715	5.72461284504953e-313	Down	94.1811	93.6105	95.104	48.5279	49.0816	53.0842	GO:0005622,GO:0005634,GO:0030374,GO:0035257,GO:0045944,GO:0006351	intracellular|nucleus|ligand-dependent nuclear receptor transcription coactivator activity|nuclear hormone receptor binding|positive regulation of transcription from RNA polymerase II promoter|transcription, DNA-templated
